# Supplementary material for: Early-Stage Staphylococcus aureus Bloodstream Infection Causes Changes in the Concentrations of Lipoproteins and Acute-Phase Proteins and Is Associated with Low Antibody Titers against Bacterial Virulence Factors
Source: mSystems. 2020 Jan 21;5(1):e00632-19. doi: 10.1128/mSystems.00632-19 (PMC6977072; doi:10.1128/mSystems.00632-19)
Supplement: TABLE S1 [file mSystems.00632-19-st001.txt]

PrecursorCharge	IntModifiedPeptide	ModifiedPeptide	StrippedPeptide	iRT	BGSInferenceId	IsProteotypic	LabeledPeptide	PrecursorMz	FragmentLossType	FragmentNumber	FragmentType	FragmentCharge	FragmentMz	RelativeIntensity	ExcludeFromAssay	Database	ProteinGroups	UniProtIds	Protein Name	ProteinDescription	Organisms	Genes	Protein Existence	Sequence Version	FASTAName	FASTAHeader
3	_KYAFELK_	KYAFELK	KYAFELK	16.des	P02748	False	KYAFELK	300.172611135829	noloss	3	b	1	363.202681798072	100	False	sp	P02748	P02748	CO9_HUMAN	Complement component C9	Homo sapiens	C9	1	2	human_uniprot_sprot_2016_06_iRT_fwd	>sp|P02748|CO9_HUMAN Complement component C9 OS=Homo sapiens GN=C9 PE=1 SV=2
3	_KYAFELK_	KYAFELK	KYAFELK	16.des	P02748	False	KYAFELK	300.172611135829	noloss	4	b	1	510.271095711062	33.33333	False	sp	P02748	P02748	CO9_HUMAN	Complement component C9	Homo sapiens	C9	1	2	human_uniprot_sprot_2016_06_iRT_fwd	>sp|P02748|CO9_HUMAN Complement component C9 OS=Homo sapiens GN=C9 PE=1 SV=2
3	_KYAFELK_	KYAFELK	KYAFELK	16.des	P02748	False	KYAFELK	300.172611135829	noloss	3	y	1	389.239461229612	26.66667	False	sp	P02748	P02748	CO9_HUMAN	Complement component C9	Homo sapiens	C9	1	2	human_uniprot_sprot_2016_06_iRT_fwd	>sp|P02748|CO9_HUMAN Complement component C9 OS=Homo sapiens GN=C9 PE=1 SV=2
3	_KYAFELK_	KYAFELK	KYAFELK	16.des	P02748	False	KYAFELK	300.172611135829	noloss	4	y	1	536.307875142602	6.666667	False	sp	P02748	P02748	CO9_HUMAN	Complement component C9	Homo sapiens	C9	1	2	human_uniprot_sprot_2016_06_iRT_fwd	>sp|P02748|CO9_HUMAN Complement component C9 OS=Homo sapiens GN=C9 PE=1 SV=2
3	_ISVIRPSK_	ISVIRPSK	ISVIRPSK	-9.955	P00751	True	ISVIRPSK	300.527276882125	noloss	5	y	1	600.382771418362	100	False	sp	P00751	P00751	CFAB_HUMAN	Complement factor B	Homo sapiens	CFB	1	2	human_uniprot_sprot_2016_06_iRT_fwd	>sp|P00751|CFAB_HUMAN Complement factor B OS=Homo sapiens GN=CFB PE=1 SV=2
3	_ISVIRPSK_	ISVIRPSK	ISVIRPSK	-9.955	P00751	True	ISVIRPSK	300.527276882125	noloss	4	y	1	487.298707441232	21	False	sp	P00751	P00751	CFAB_HUMAN	Complement factor B	Homo sapiens	CFB	1	2	human_uniprot_sprot_2016_06_iRT_fwd	>sp|P00751|CFAB_HUMAN Complement factor B OS=Homo sapiens GN=CFB PE=1 SV=2
3	_ISVIRPSK_	ISVIRPSK	ISVIRPSK	-9.955	P00751	True	ISVIRPSK	300.527276882125	noloss	7	y	2	393.745245101217	15	False	sp	P00751	P00751	CFAB_HUMAN	Complement factor B	Homo sapiens	CFB	1	2	human_uniprot_sprot_2016_06_iRT_fwd	>sp|P00751|CFAB_HUMAN Complement factor B OS=Homo sapiens GN=CFB PE=1 SV=2
3	_ISVIRPSK_	ISVIRPSK	ISVIRPSK	-9.955	P00751	True	ISVIRPSK	300.527276882125	noloss	6	y	2	350.229230899082	12	False	sp	P00751	P00751	CFAB_HUMAN	Complement factor B	Homo sapiens	CFB	1	2	human_uniprot_sprot_2016_06_iRT_fwd	>sp|P00751|CFAB_HUMAN Complement factor B OS=Homo sapiens GN=CFB PE=1 SV=2
3	_ISVIRPSK_	ISVIRPSK	ISVIRPSK	-9.955	P00751	True	ISVIRPSK	300.527276882125	noloss	3	y	1	331.197596417632	12	False	sp	P00751	P00751	CFAB_HUMAN	Complement factor B	Homo sapiens	CFB	1	2	human_uniprot_sprot_2016_06_iRT_fwd	>sp|P00751|CFAB_HUMAN Complement factor B OS=Homo sapiens GN=CFB PE=1 SV=2
3	_ISVIRPSK_	ISVIRPSK	ISVIRPSK	-9.955	P00751	True	ISVIRPSK	300.527276882125	noloss	5	y	2	300.695023942587	7	False	sp	P00751	P00751	CFAB_HUMAN	Complement factor B	Homo sapiens	CFB	1	2	human_uniprot_sprot_2016_06_iRT_fwd	>sp|P00751|CFAB_HUMAN Complement factor B OS=Homo sapiens GN=CFB PE=1 SV=2
3	_ISVIRPSK_	ISVIRPSK	ISVIRPSK	-9.955	P00751	True	ISVIRPSK	300.527276882125	noloss	6	y	1	699.451185331352	5	False	sp	P00751	P00751	CFAB_HUMAN	Complement factor B	Homo sapiens	CFB	1	2	human_uniprot_sprot_2016_06_iRT_fwd	>sp|P00751|CFAB_HUMAN Complement factor B OS=Homo sapiens GN=CFB PE=1 SV=2
4	_VKSPELQAEAK_	VKSPELQAEAK	VKSPELQAEAK	-13.49	P02652	True	VKSPELQAEAK	300.671214493207	noloss	5	b	1	541.298038734892	100	False	sp	P02652	P02652	APOA2_HUMAN	Apolipoprotein A-II	Homo sapiens	APOA2	1	1	human_uniprot_sprot_2016_06_iRT_fwd	>sp|P02652|APOA2_HUMAN Apolipoprotein A-II OS=Homo sapiens GN=APOA2 PE=1 SV=1
4	_VKSPELQAEAK_	VKSPELQAEAK	VKSPELQAEAK	-13.49	P02652	True	VKSPELQAEAK	300.671214493207	noloss	6	b	2	327.694689589417	45.45454	False	sp	P02652	P02652	APOA2_HUMAN	Apolipoprotein A-II	Homo sapiens	APOA2	1	1	human_uniprot_sprot_2016_06_iRT_fwd	>sp|P02652|APOA2_HUMAN Apolipoprotein A-II OS=Homo sapiens GN=APOA2 PE=1 SV=1
4	_VKSPELQAEAK_	VKSPELQAEAK	VKSPELQAEAK	-13.49	P02652	True	VKSPELQAEAK	300.671214493207	noloss	6	y	2	330.189771385562	34.09091	False	sp	P02652	P02652	APOA2_HUMAN	Apolipoprotein A-II	Homo sapiens	APOA2	1	1	human_uniprot_sprot_2016_06_iRT_fwd	>sp|P02652|APOA2_HUMAN Apolipoprotein A-II OS=Homo sapiens GN=APOA2 PE=1 SV=1
4	_VKSPELQAEAK_	VKSPELQAEAK	VKSPELQAEAK	-13.49	P02652	True	VKSPELQAEAK	300.671214493207	noloss	3	y	1	347.192511037192	22.72727	False	sp	P02652	P02652	APOA2_HUMAN	Apolipoprotein A-II	Homo sapiens	APOA2	1	1	human_uniprot_sprot_2016_06_iRT_fwd	>sp|P02652|APOA2_HUMAN Apolipoprotein A-II OS=Homo sapiens GN=APOA2 PE=1 SV=1
4	_VKSPELQAEAK_	VKSPELQAEAK	VKSPELQAEAK	-13.49	P02652	True	VKSPELQAEAK	300.671214493207	noloss	4	y	1	418.229624821902	18.18182	False	sp	P02652	P02652	APOA2_HUMAN	Apolipoprotein A-II	Homo sapiens	APOA2	1	1	human_uniprot_sprot_2016_06_iRT_fwd	>sp|P02652|APOA2_HUMAN Apolipoprotein A-II OS=Homo sapiens GN=APOA2 PE=1 SV=1
4	_VKSPELQAEAK_	VKSPELQAEAK	VKSPELQAEAK	-13.49	P02652	True	VKSPELQAEAK	300.671214493207	noloss	3	b	1	315.202681798072	18.18182	False	sp	P02652	P02652	APOA2_HUMAN	Apolipoprotein A-II	Homo sapiens	APOA2	1	1	human_uniprot_sprot_2016_06_iRT_fwd	>sp|P02652|APOA2_HUMAN Apolipoprotein A-II OS=Homo sapiens GN=APOA2 PE=1 SV=1
4	_VKSPELQAEAK_	VKSPELQAEAK	VKSPELQAEAK	-13.49	P02652	True	VKSPELQAEAK	300.671214493207	noloss	7	b	2	391.723978342057	11.36364	False	sp	P02652	P02652	APOA2_HUMAN	Apolipoprotein A-II	Homo sapiens	APOA2	1	1	human_uniprot_sprot_2016_06_iRT_fwd	>sp|P02652|APOA2_HUMAN Apolipoprotein A-II OS=Homo sapiens GN=APOA2 PE=1 SV=1
4	_VKSPELQAEAK_	VKSPELQAEAK	VKSPELQAEAK	-13.49	P02652	True	VKSPELQAEAK	300.671214493207	noloss	6	b	1	654.382102712022	11.36364	False	sp	P02652	P02652	APOA2_HUMAN	Apolipoprotein A-II	Homo sapiens	APOA2	1	1	human_uniprot_sprot_2016_06_iRT_fwd	>sp|P02652|APOA2_HUMAN Apolipoprotein A-II OS=Homo sapiens GN=APOA2 PE=1 SV=1
3	_C[+57]PGRPWK_	C[+57.0]PGRPWK	CPGRPWK	-16.35	P01042	True	C[+57.0]PGRPWK	300.821806998382	noloss	6	y	2	370.713748011527	100	False	sp	P01042	P01042	KNG1_HUMAN	Kininogen-1	Homo sapiens	KNG1	1	2	human_uniprot_sprot_2016_06_iRT_fwd	>sp|P01042|KNG1_HUMAN Kininogen-1 OS=Homo sapiens GN=KNG1 PE=1 SV=2
3	_C[+57]PGRPWK_	C[+57.0]PGRPWK	CPGRPWK	-16.35	P01042	True	C[+57.0]PGRPWK	300.821806998382	noloss	5	y	2	322.187366087102	40	False	sp	P01042	P01042	KNG1_HUMAN	Kininogen-1	Homo sapiens	KNG1	1	2	human_uniprot_sprot_2016_06_iRT_fwd	>sp|P01042|KNG1_HUMAN Kininogen-1 OS=Homo sapiens GN=KNG1 PE=1 SV=2
3	_C[+57]PGRPWK_	C[+57.0]PGRPWK	CPGRPWK	-16.35	P01042	True	C[+57.0]PGRPWK	300.821806998382	noloss	5	y	1	643.367455707392	39	False	sp	P01042	P01042	KNG1_HUMAN	Kininogen-1	Homo sapiens	KNG1	1	2	human_uniprot_sprot_2016_06_iRT_fwd	>sp|P01042|KNG1_HUMAN Kininogen-1 OS=Homo sapiens GN=KNG1 PE=1 SV=2
3	_C[+57]PGRPWK_	C[+57.0]PGRPWK	CPGRPWK	-16.35	P01042	True	C[+57.0]PGRPWK	300.821806998382	noloss	3	y	1	430.244880963222	12	False	sp	P01042	P01042	KNG1_HUMAN	Kininogen-1	Homo sapiens	KNG1	1	2	human_uniprot_sprot_2016_06_iRT_fwd	>sp|P01042|KNG1_HUMAN Kininogen-1 OS=Homo sapiens GN=KNG1 PE=1 SV=2
3	_C[+57]PGRPWK_	C[+57.0]PGRPWK	CPGRPWK	-16.35	P01042	True	C[+57.0]PGRPWK	300.821806998382	noloss	2	y	1	333.192117114372	9	False	sp	P01042	P01042	KNG1_HUMAN	Kininogen-1	Homo sapiens	KNG1	1	2	human_uniprot_sprot_2016_06_iRT_fwd	>sp|P01042|KNG1_HUMAN Kininogen-1 OS=Homo sapiens GN=KNG1 PE=1 SV=2
3	_C[+57]PGRPWK_	C[+57.0]PGRPWK	CPGRPWK	-16.35	P01042	True	C[+57.0]PGRPWK	300.821806998382	noloss	6	b	2	377.676308415317	7	False	sp	P01042	P01042	KNG1_HUMAN	Kininogen-1	Homo sapiens	KNG1	1	2	human_uniprot_sprot_2016_06_iRT_fwd	>sp|P01042|KNG1_HUMAN Kininogen-1 OS=Homo sapiens GN=KNG1 PE=1 SV=2
4	_LRSEIDNVKK_	LRSEIDNVKK	LRSEIDNVKK	-19.92	P04264	True	LRSEIDNVKK	301.177935356752	noloss	5	y	1	603.346051556472	100	False	sp	P04264	P04264	K2C1_HUMAN	Keratin, type II cytoskeletal 1	Homo sapiens	KRT1	1	6	human_uniprot_sprot_2016_06_iRT_fwd	>sp|P04264|K2C1_HUMAN Keratin, type II cytoskeletal 1 OS=Homo sapiens GN=KRT1 PE=1 SV=6
4	_LRSEIDNVKK_	LRSEIDNVKK	LRSEIDNVKK	-19.92	P04264	True	LRSEIDNVKK	301.177935356752	noloss	4	b	1	486.267072959782	71.76471	False	sp	P04264	P04264	K2C1_HUMAN	Keratin, type II cytoskeletal 1	Homo sapiens	KRT1	1	6	human_uniprot_sprot_2016_06_iRT_fwd	>sp|P04264|K2C1_HUMAN Keratin, type II cytoskeletal 1 OS=Homo sapiens GN=KRT1 PE=1 SV=6
4	_LRSEIDNVKK_	LRSEIDNVKK	LRSEIDNVKK	-19.92	P04264	True	LRSEIDNVKK	301.177935356752	noloss	4	y	1	488.319108532642	49.41177	False	sp	P04264	P04264	K2C1_HUMAN	Keratin, type II cytoskeletal 1	Homo sapiens	KRT1	1	6	human_uniprot_sprot_2016_06_iRT_fwd	>sp|P04264|K2C1_HUMAN Keratin, type II cytoskeletal 1 OS=Homo sapiens GN=KRT1 PE=1 SV=6
4	_LRSEIDNVKK_	LRSEIDNVKK	LRSEIDNVKK	-19.92	P04264	True	LRSEIDNVKK	301.177935356752	noloss	3	y	1	374.276181091502	34.11765	False	sp	P04264	P04264	K2C1_HUMAN	Keratin, type II cytoskeletal 1	Homo sapiens	KRT1	1	6	human_uniprot_sprot_2016_06_iRT_fwd	>sp|P04264|K2C1_HUMAN Keratin, type II cytoskeletal 1 OS=Homo sapiens GN=KRT1 PE=1 SV=6
4	_LRSEIDNVKK_	LRSEIDNVKK	LRSEIDNVKK	-19.92	P04264	True	LRSEIDNVKK	301.177935356752	noloss	6	y	2	358.718696000207	21.17647	False	sp	P04264	P04264	K2C1_HUMAN	Keratin, type II cytoskeletal 1	Homo sapiens	KRT1	1	6	human_uniprot_sprot_2016_06_iRT_fwd	>sp|P04264|K2C1_HUMAN Keratin, type II cytoskeletal 1 OS=Homo sapiens GN=KRT1 PE=1 SV=6
4	_LRSEIDNVKK_	LRSEIDNVKK	LRSEIDNVKK	-19.92	P04264	True	LRSEIDNVKK	301.177935356752	noloss	3	b	1	357.224479871812	20	False	sp	P04264	P04264	K2C1_HUMAN	Keratin, type II cytoskeletal 1	Homo sapiens	KRT1	1	6	human_uniprot_sprot_2016_06_iRT_fwd	>sp|P04264|K2C1_HUMAN Keratin, type II cytoskeletal 1 OS=Homo sapiens GN=KRT1 PE=1 SV=6
4	_LRSEIDNVKK_	LRSEIDNVKK	LRSEIDNVKK	-19.92	P04264	True	LRSEIDNVKK	301.177935356752	noloss	9	y	3	363.540133661022	16.47059	False	sp	P04264	P04264	K2C1_HUMAN	Keratin, type II cytoskeletal 1	Homo sapiens	KRT1	1	6	human_uniprot_sprot_2016_06_iRT_fwd	>sp|P04264|K2C1_HUMAN Keratin, type II cytoskeletal 1 OS=Homo sapiens GN=KRT1 PE=1 SV=6
3	_KIEEIAAK_	KIEEIAAK	KIEEIAAK	-17.595	P01031	True	KIEEIAAK	301.183287270585	noloss	4	b	1	500.271489633882	100	False	sp	P01031	P01031	CO5_HUMAN	Complement C5	Homo sapiens	C5	1	4	human_uniprot_sprot_2016_06_iRT_fwd	>sp|P01031|CO5_HUMAN Complement C5 OS=Homo sapiens GN=C5 PE=1 SV=4
3	_KIEEIAAK_	KIEEIAAK	KIEEIAAK	-17.595	P01031	True	KIEEIAAK	301.183287270585	noloss	3	b	1	371.228896545912	63.63636	False	sp	P01031	P01031	CO5_HUMAN	Complement C5	Homo sapiens	C5	1	4	human_uniprot_sprot_2016_06_iRT_fwd	>sp|P01031|CO5_HUMAN Complement C5 OS=Homo sapiens GN=C5 PE=1 SV=4
3	_KIEEIAAK_	KIEEIAAK	KIEEIAAK	-17.595	P01031	True	KIEEIAAK	301.183287270585	noloss	8	y	3	301.183287270585	45.45454	False	sp	P01031	P01031	CO5_HUMAN	Complement C5	Homo sapiens	C5	1	4	human_uniprot_sprot_2016_06_iRT_fwd	>sp|P01031|CO5_HUMAN Complement C5 OS=Homo sapiens GN=C5 PE=1 SV=4
3	_KIEEIAAK_	KIEEIAAK	KIEEIAAK	-17.595	P01031	True	KIEEIAAK	301.183287270585	noloss	4	y	1	402.271095711062	22.72727	False	sp	P01031	P01031	CO5_HUMAN	Complement C5	Homo sapiens	C5	1	4	human_uniprot_sprot_2016_06_iRT_fwd	>sp|P01031|CO5_HUMAN Complement C5 OS=Homo sapiens GN=C5 PE=1 SV=4
3	_KIEEIAAK_	KIEEIAAK	KIEEIAAK	-17.595	P01031	True	KIEEIAAK	301.183287270585	noloss	5	b	1	613.355553611012	9.090909	False	sp	P01031	P01031	CO5_HUMAN	Complement C5	Homo sapiens	C5	1	4	human_uniprot_sprot_2016_06_iRT_fwd	>sp|P01031|CO5_HUMAN Complement C5 OS=Homo sapiens GN=C5 PE=1 SV=4
3	_KLVLSSEK_	KLVLSSEK	KLVLSSEK	-14.54	P01024	True	KLVLSSEK	301.855170625299	noloss	3	b	1	341.254717370932	100	False	sp	P01024	P01024	CO3_HUMAN	Complement C3	Homo sapiens	C3	1	2	human_uniprot_sprot_2016_06_iRT_fwd	>sp|P01024|CO3_HUMAN Complement C3 OS=Homo sapiens GN=C3 PE=1 SV=2
3	_KLVLSSEK_	KLVLSSEK	KLVLSSEK	-14.54	P01024	True	KLVLSSEK	301.855170625299	noloss	4	y	1	450.219454061022	81.42857	False	sp	P01024	P01024	CO3_HUMAN	Complement C3	Homo sapiens	C3	1	2	human_uniprot_sprot_2016_06_iRT_fwd	>sp|P01024|CO3_HUMAN Complement C3 OS=Homo sapiens GN=C3 PE=1 SV=2
3	_KLVLSSEK_	KLVLSSEK	KLVLSSEK	-14.54	P01024	True	KLVLSSEK	301.855170625299	noloss	3	y	1	363.187425656752	48.57143	False	sp	P01024	P01024	CO3_HUMAN	Complement C3	Homo sapiens	C3	1	2	human_uniprot_sprot_2016_06_iRT_fwd	>sp|P01024|CO3_HUMAN Complement C3 OS=Homo sapiens GN=C3 PE=1 SV=2
3	_KLVLSSEK_	KLVLSSEK	KLVLSSEK	-14.54	P01024	True	KLVLSSEK	301.855170625299	noloss	4	b	1	454.338781348062	24.28572	False	sp	P01024	P01024	CO3_HUMAN	Complement C3	Homo sapiens	C3	1	2	human_uniprot_sprot_2016_06_iRT_fwd	>sp|P01024|CO3_HUMAN Complement C3 OS=Homo sapiens GN=C3 PE=1 SV=2
3	_KLVLSSEK_	KLVLSSEK	KLVLSSEK	-14.54	P01024	True	KLVLSSEK	301.855170625299	noloss	5	y	1	563.303518038152	5.714286	False	sp	P01024	P01024	CO3_HUMAN	Complement C3	Homo sapiens	C3	1	2	human_uniprot_sprot_2016_06_iRT_fwd	>sp|P01024|CO3_HUMAN Complement C3 OS=Homo sapiens GN=C3 PE=1 SV=2
3	_GVFVLNKK_	GVFVLNKK	GVFVLNKK	jul.53	P01024	True	GVFVLNKK	302.192005663315	noloss	4	y	1	502.334758596782	100	False	sp	P01024	P01024	CO3_HUMAN	Complement C3	Homo sapiens	C3	1	2	human_uniprot_sprot_2016_06_iRT_fwd	>sp|P01024|CO3_HUMAN Complement C3 OS=Homo sapiens GN=C3 PE=1 SV=2
3	_GVFVLNKK_	GVFVLNKK	GVFVLNKK	jul.53	P01024	True	GVFVLNKK	302.192005663315	noloss	5	y	1	601.403172509772	35	False	sp	P01024	P01024	CO3_HUMAN	Complement C3	Homo sapiens	C3	1	2	human_uniprot_sprot_2016_06_iRT_fwd	>sp|P01024|CO3_HUMAN Complement C3 OS=Homo sapiens GN=C3 PE=1 SV=2
3	_GVFVLNKK_	GVFVLNKK	GVFVLNKK	jul.53	P01024	True	GVFVLNKK	302.192005663315	noloss	3	y	1	389.250694619652	33	False	sp	P01024	P01024	CO3_HUMAN	Complement C3	Homo sapiens	C3	1	2	human_uniprot_sprot_2016_06_iRT_fwd	>sp|P01024|CO3_HUMAN Complement C3 OS=Homo sapiens GN=C3 PE=1 SV=2
3	_GVFVLNKK_	GVFVLNKK	GVFVLNKK	jul.53	P01024	True	GVFVLNKK	302.192005663315	noloss	6	y	2	374.739431444787	5	False	sp	P01024	P01024	CO3_HUMAN	Complement C3	Homo sapiens	C3	1	2	human_uniprot_sprot_2016_06_iRT_fwd	>sp|P01024|CO3_HUMAN Complement C3 OS=Homo sapiens GN=C3 PE=1 SV=2
4	_TPWHVTIKPK_	TPWHVTIKPK	TPWHVTIKPK	sep.79	P06681	True	TPWHVTIKPK	302.430295977975	noloss	5	y	1	586.392273472902	100	False	sp	P06681	P06681	CO2_HUMAN	Complement C2	Homo sapiens	C2	1	2	human_uniprot_sprot_2016_06_iRT_fwd	>sp|P06681|CO2_HUMAN Complement C2 OS=Homo sapiens GN=C2 PE=1 SV=2
4	_TPWHVTIKPK_	TPWHVTIKPK	TPWHVTIKPK	sep.79	P06681	True	TPWHVTIKPK	302.430295977975	noloss	3	y	1	372.260531027362	94.11765	False	sp	P06681	P06681	CO2_HUMAN	Complement C2	Homo sapiens	C2	1	2	human_uniprot_sprot_2016_06_iRT_fwd	>sp|P06681|CO2_HUMAN Complement C2 OS=Homo sapiens GN=C2 PE=1 SV=2
4	_TPWHVTIKPK_	TPWHVTIKPK	TPWHVTIKPK	sep.79	P06681	True	TPWHVTIKPK	302.430295977975	noloss	7	y	2	411.763437855577	76.47059	False	sp	P06681	P06681	CO2_HUMAN	Complement C2	Homo sapiens	C2	1	2	human_uniprot_sprot_2016_06_iRT_fwd	>sp|P06681|CO2_HUMAN Complement C2 OS=Homo sapiens GN=C2 PE=1 SV=2
4	_TPWHVTIKPK_	TPWHVTIKPK	TPWHVTIKPK	sep.79	P06681	True	TPWHVTIKPK	302.430295977975	noloss	6	y	1	685.460687385892	52.94118	False	sp	P06681	P06681	CO2_HUMAN	Complement C2	Homo sapiens	C2	1	2	human_uniprot_sprot_2016_06_iRT_fwd	>sp|P06681|CO2_HUMAN Complement C2 OS=Homo sapiens GN=C2 PE=1 SV=2
4	_TPWHVTIKPK_	TPWHVTIKPK	TPWHVTIKPK	sep.79	P06681	True	TPWHVTIKPK	302.430295977975	noloss	4	y	1	485.344595004492	41.17647	False	sp	P06681	P06681	CO2_HUMAN	Complement C2	Homo sapiens	C2	1	2	human_uniprot_sprot_2016_06_iRT_fwd	>sp|P06681|CO2_HUMAN Complement C2 OS=Homo sapiens GN=C2 PE=1 SV=2
4	_TPWHVTIKPK_	TPWHVTIKPK	TPWHVTIKPK	sep.79	P06681	True	TPWHVTIKPK	302.430295977975	noloss	5	b	2	311.160816986092	35.29412	False	sp	P06681	P06681	CO2_HUMAN	Complement C2	Homo sapiens	C2	1	2	human_uniprot_sprot_2016_06_iRT_fwd	>sp|P06681|CO2_HUMAN Complement C2 OS=Homo sapiens GN=C2 PE=1 SV=2
4	_TPWHVTIKPK_	TPWHVTIKPK	TPWHVTIKPK	sep.79	P06681	True	TPWHVTIKPK	302.430295977975	noloss	5	b	1	621.314357505372	35.29412	False	sp	P06681	P06681	CO2_HUMAN	Complement C2	Homo sapiens	C2	1	2	human_uniprot_sprot_2016_06_iRT_fwd	>sp|P06681|CO2_HUMAN Complement C2 OS=Homo sapiens GN=C2 PE=1 SV=2
4	_TPWHVTIKPK_	TPWHVTIKPK	TPWHVTIKPK	sep.79	P06681	True	TPWHVTIKPK	302.430295977975	noloss	9	y	3	369.222076325559	29.41176	False	sp	P06681	P06681	CO2_HUMAN	Complement C2	Homo sapiens	C2	1	2	human_uniprot_sprot_2016_06_iRT_fwd	>sp|P06681|CO2_HUMAN Complement C2 OS=Homo sapiens GN=C2 PE=1 SV=2
4	_TPWHVTIKPK_	TPWHVTIKPK	TPWHVTIKPK	sep.79	P06681	True	TPWHVTIKPK	302.430295977975	noloss	8	y	2	504.803094330507	29.41176	False	sp	P06681	P06681	CO2_HUMAN	Complement C2	Homo sapiens	C2	1	2	human_uniprot_sprot_2016_06_iRT_fwd	>sp|P06681|CO2_HUMAN Complement C2 OS=Homo sapiens GN=C2 PE=1 SV=2
4	_WSSTSPHRPR_	WSSTSPHRPR	WSSTSPHRPR	-23.645	P00747	True	WSSTSPHRPR	303.407352196345	noloss	5	y	2	331.695889610337	100	False	sp	P00747	P00747	PLMN_HUMAN	Plasminogen	Homo sapiens	PLG	1	2	human_uniprot_sprot_2016_06_iRT_fwd	>sp|P00747|PLMN_HUMAN Plasminogen OS=Homo sapiens GN=PLG PE=1 SV=2
4	_WSSTSPHRPR_	WSSTSPHRPR	WSSTSPHRPR	-23.645	P00747	True	WSSTSPHRPR	303.407352196345	noloss	6	y	2	375.211903812472	30	False	sp	P00747	P00747	PLMN_HUMAN	Plasminogen	Homo sapiens	PLG	1	2	human_uniprot_sprot_2016_06_iRT_fwd	>sp|P00747|PLMN_HUMAN Plasminogen OS=Homo sapiens GN=PLG PE=1 SV=2
4	_WSSTSPHRPR_	WSSTSPHRPR	WSSTSPHRPR	-23.645	P00747	True	WSSTSPHRPR	303.407352196345	noloss	7	y	2	425.735743046677	24	False	sp	P00747	P00747	PLMN_HUMAN	Plasminogen	Homo sapiens	PLG	1	2	human_uniprot_sprot_2016_06_iRT_fwd	>sp|P00747|PLMN_HUMAN Plasminogen OS=Homo sapiens GN=PLG PE=1 SV=2
4	_WSSTSPHRPR_	WSSTSPHRPR	WSSTSPHRPR	-23.645	P00747	True	WSSTSPHRPR	303.407352196345	noloss	8	y	2	469.251757248812	17	False	sp	P00747	P00747	PLMN_HUMAN	Plasminogen	Homo sapiens	PLG	1	2	human_uniprot_sprot_2016_06_iRT_fwd	>sp|P00747|PLMN_HUMAN Plasminogen OS=Homo sapiens GN=PLG PE=1 SV=2
3	_IADAHLDR_	IADAHLDR	IADAHLDR	-20.09	P04196	True	IADAHLDR	304.162886179175	noloss	3	y	1	403.229959175072	100	False	sp	P04196	P04196	HRG_HUMAN	Histidine-rich glycoprotein	Homo sapiens	HRG	1	1	human_uniprot_sprot_2016_06_iRT_fwd	>sp|P04196|HRG_HUMAN Histidine-rich glycoprotein OS=Homo sapiens GN=HRG PE=1 SV=1
3	_IADAHLDR_	IADAHLDR	IADAHLDR	-20.09	P04196	True	IADAHLDR	304.162886179175	noloss	5	y	2	306.166630642522	36.14458	False	sp	P04196	P04196	HRG_HUMAN	Histidine-rich glycoprotein	Homo sapiens	HRG	1	1	human_uniprot_sprot_2016_06_iRT_fwd	>sp|P04196|HRG_HUMAN Histidine-rich glycoprotein OS=Homo sapiens GN=HRG PE=1 SV=1
3	_IADAHLDR_	IADAHLDR	IADAHLDR	-20.09	P04196	True	IADAHLDR	304.162886179175	noloss	4	y	1	540.288871033522	33.73494	False	sp	P04196	P04196	HRG_HUMAN	Histidine-rich glycoprotein	Homo sapiens	HRG	1	1	human_uniprot_sprot_2016_06_iRT_fwd	>sp|P04196|HRG_HUMAN Histidine-rich glycoprotein OS=Homo sapiens GN=HRG PE=1 SV=1
3	_IADAHLDR_	IADAHLDR	IADAHLDR	-20.09	P04196	True	IADAHLDR	304.162886179175	noloss	5	y	1	611.325984818232	20.48193	False	sp	P04196	P04196	HRG_HUMAN	Histidine-rich glycoprotein	Homo sapiens	HRG	1	1	human_uniprot_sprot_2016_06_iRT_fwd	>sp|P04196|HRG_HUMAN Histidine-rich glycoprotein OS=Homo sapiens GN=HRG PE=1 SV=1
3	_IADAHLDR_	IADAHLDR	IADAHLDR	-20.09	P04196	True	IADAHLDR	304.162886179175	noloss	6	y	2	363.680102154437	19.27711	False	sp	P04196	P04196	HRG_HUMAN	Histidine-rich glycoprotein	Homo sapiens	HRG	1	1	human_uniprot_sprot_2016_06_iRT_fwd	>sp|P04196|HRG_HUMAN Histidine-rich glycoprotein OS=Homo sapiens GN=HRG PE=1 SV=1
3	_IADAHLDR_	IADAHLDR	IADAHLDR	-20.09	P04196	True	IADAHLDR	304.162886179175	noloss	7	y	2	399.198659046792	13.25301	False	sp	P04196	P04196	HRG_HUMAN	Histidine-rich glycoprotein	Homo sapiens	HRG	1	1	human_uniprot_sprot_2016_06_iRT_fwd	>sp|P04196|HRG_HUMAN Histidine-rich glycoprotein OS=Homo sapiens GN=HRG PE=1 SV=1
3	_FFGEGTKK_	FFGEGTKK	FFGEGTKK	-11.685	P04114	True	FFGEGTKK	305.164115645212	noloss	6	y	1	619.340966176032	100	False	sp	P04114	P04114	APOB_HUMAN	Apolipoprotein B-100	Homo sapiens	APOB	1	2	human_uniprot_sprot_2016_06_iRT_fwd	>sp|P04114|APOB_HUMAN Apolipoprotein B-100 OS=Homo sapiens GN=APOB PE=1 SV=2
3	_FFGEGTKK_	FFGEGTKK	FFGEGTKK	-11.685	P04114	True	FFGEGTKK	305.164115645212	noloss	4	y	1	433.276909367492	59	False	sp	P04114	P04114	APOB_HUMAN	Apolipoprotein B-100	Homo sapiens	APOB	1	2	human_uniprot_sprot_2016_06_iRT_fwd	>sp|P04114|APOB_HUMAN Apolipoprotein B-100 OS=Homo sapiens GN=APOB PE=1 SV=2
3	_FFGEGTKK_	FFGEGTKK	FFGEGTKK	-11.685	P04114	True	FFGEGTKK	305.164115645212	noloss	5	y	1	562.319502455462	22	False	sp	P04114	P04114	APOB_HUMAN	Apolipoprotein B-100	Homo sapiens	APOB	1	2	human_uniprot_sprot_2016_06_iRT_fwd	>sp|P04114|APOB_HUMAN Apolipoprotein B-100 OS=Homo sapiens GN=APOB PE=1 SV=2
3	_FFGEGTKK_	FFGEGTKK	FFGEGTKK	-11.685	P04114	True	FFGEGTKK	305.164115645212	noloss	8	y	3	305.164115645212	20	False	sp	P04114	P04114	APOB_HUMAN	Apolipoprotein B-100	Homo sapiens	APOB	1	2	human_uniprot_sprot_2016_06_iRT_fwd	>sp|P04114|APOB_HUMAN Apolipoprotein B-100 OS=Homo sapiens GN=APOB PE=1 SV=2
3	_FFGEGTKK_	FFGEGTKK	FFGEGTKK	-11.685	P04114	True	FFGEGTKK	305.164115645212	noloss	7	y	2	383.708328277917	14	False	sp	P04114	P04114	APOB_HUMAN	Apolipoprotein B-100	Homo sapiens	APOB	1	2	human_uniprot_sprot_2016_06_iRT_fwd	>sp|P04114|APOB_HUMAN Apolipoprotein B-100 OS=Homo sapiens GN=APOB PE=1 SV=2
3	_FFGEGTKK_	FFGEGTKK	FFGEGTKK	-11.685	P04114	True	FFGEGTKK	305.164115645212	noloss	6	y	2	310.174121321422	13	False	sp	P04114	P04114	APOB_HUMAN	Apolipoprotein B-100	Homo sapiens	APOB	1	2	human_uniprot_sprot_2016_06_iRT_fwd	>sp|P04114|APOB_HUMAN Apolipoprotein B-100 OS=Homo sapiens GN=APOB PE=1 SV=2
3	_FFGEGTKK_	FFGEGTKK	FFGEGTKK	-11.685	P04114	True	FFGEGTKK	305.164115645212	noloss	3	y	1	376.255445646922	6	False	sp	P04114	P04114	APOB_HUMAN	Apolipoprotein B-100	Homo sapiens	APOB	1	2	human_uniprot_sprot_2016_06_iRT_fwd	>sp|P04114|APOB_HUMAN Apolipoprotein B-100 OS=Homo sapiens GN=APOB PE=1 SV=2
4	_GHMLENHVER_	GHMLENHVER	GHMLENHVER	-17.68	P19827	True	GHMLENHVER	306.150286358052	noloss	3	b	1	326.128136958822	100	False	sp	P19827	P19827	ITIH1_HUMAN	Inter-alpha-trypsin inhibitor heavy chain H1	Homo sapiens	ITIH1	1	3	human_uniprot_sprot_2016_06_iRT_fwd	>sp|P19827|ITIH1_HUMAN Inter-alpha-trypsin inhibitor heavy chain H1 OS=Homo sapiens GN=ITIH1 PE=1 SV=3
4	_GHMLENHVER_	GHMLENHVER	GHMLENHVER	-17.68	P19827	True	GHMLENHVER	306.150286358052	noloss	3	y	1	403.229959175072	86.04651	False	sp	P19827	P19827	ITIH1_HUMAN	Inter-alpha-trypsin inhibitor heavy chain H1	Homo sapiens	ITIH1	1	3	human_uniprot_sprot_2016_06_iRT_fwd	>sp|P19827|ITIH1_HUMAN Inter-alpha-trypsin inhibitor heavy chain H1 OS=Homo sapiens GN=ITIH1 PE=1 SV=3
4	_GHMLENHVER_	GHMLENHVER	GHMLENHVER	-17.68	P19827	True	GHMLENHVER	306.150286358052	noloss	2	y	1	304.161545262082	62.7907	False	sp	P19827	P19827	ITIH1_HUMAN	Inter-alpha-trypsin inhibitor heavy chain H1	Homo sapiens	ITIH1	1	3	human_uniprot_sprot_2016_06_iRT_fwd	>sp|P19827|ITIH1_HUMAN Inter-alpha-trypsin inhibitor heavy chain H1 OS=Homo sapiens GN=ITIH1 PE=1 SV=3
4	_GHMLENHVER_	GHMLENHVER	GHMLENHVER	-17.68	P19827	True	GHMLENHVER	306.150286358052	noloss	5	y	2	327.669537470737	37.2093	False	sp	P19827	P19827	ITIH1_HUMAN	Inter-alpha-trypsin inhibitor heavy chain H1	Homo sapiens	ITIH1	1	3	human_uniprot_sprot_2016_06_iRT_fwd	>sp|P19827|ITIH1_HUMAN Inter-alpha-trypsin inhibitor heavy chain H1 OS=Homo sapiens GN=ITIH1 PE=1 SV=3
4	_GHMLENHVER_	GHMLENHVER	GHMLENHVER	-17.68	P19827	True	GHMLENHVER	306.150286358052	noloss	4	y	1	540.288871033522	25.5814	False	sp	P19827	P19827	ITIH1_HUMAN	Inter-alpha-trypsin inhibitor heavy chain H1	Homo sapiens	ITIH1	1	3	human_uniprot_sprot_2016_06_iRT_fwd	>sp|P19827|ITIH1_HUMAN Inter-alpha-trypsin inhibitor heavy chain H1 OS=Homo sapiens GN=ITIH1 PE=1 SV=3
4	_GHMLENHVER_	GHMLENHVER	GHMLENHVER	-17.68	P19827	True	GHMLENHVER	306.150286358052	noloss	6	y	2	392.190834014722	13.95349	False	sp	P19827	P19827	ITIH1_HUMAN	Inter-alpha-trypsin inhibitor heavy chain H1	Homo sapiens	ITIH1	1	3	human_uniprot_sprot_2016_06_iRT_fwd	>sp|P19827|ITIH1_HUMAN Inter-alpha-trypsin inhibitor heavy chain H1 OS=Homo sapiens GN=ITIH1 PE=1 SV=3
4	_GHMLENHVER_	GHMLENHVER	GHMLENHVER	-17.68	P19827	True	GHMLENHVER	306.150286358052	noloss	4	b	1	439.212200935952	9.302325	False	sp	P19827	P19827	ITIH1_HUMAN	Inter-alpha-trypsin inhibitor heavy chain H1	Homo sapiens	ITIH1	1	3	human_uniprot_sprot_2016_06_iRT_fwd	>sp|P19827|ITIH1_HUMAN Inter-alpha-trypsin inhibitor heavy chain H1 OS=Homo sapiens GN=ITIH1 PE=1 SV=3
3	_RVWELSK_	RVWELSK	RVWELSK	06.nov	P01008	True	RVWELSK	306.511626817985	noloss	3	b	1	442.256114353262	100	False	sp	P01008	P01008	ANT3_HUMAN	Antithrombin-III	Homo sapiens	SERPINC1	1	1	human_uniprot_sprot_2016_06_iRT_fwd	>sp|P01008|ANT3_HUMAN Antithrombin-III OS=Homo sapiens GN=SERPINC1 PE=1 SV=1
3	_RVWELSK_	RVWELSK	RVWELSK	06.nov	P01008	True	RVWELSK	306.511626817985	noloss	3	y	1	347.228896545912	96.15385	False	sp	P01008	P01008	ANT3_HUMAN	Antithrombin-III	Homo sapiens	SERPINC1	1	1	human_uniprot_sprot_2016_06_iRT_fwd	>sp|P01008|ANT3_HUMAN Antithrombin-III OS=Homo sapiens GN=SERPINC1 PE=1 SV=1
3	_RVWELSK_	RVWELSK	RVWELSK	06.nov	P01008	True	RVWELSK	306.511626817985	noloss	4	b	1	571.298707441232	69.23077	False	sp	P01008	P01008	ANT3_HUMAN	Antithrombin-III	Homo sapiens	SERPINC1	1	1	human_uniprot_sprot_2016_06_iRT_fwd	>sp|P01008|ANT3_HUMAN Antithrombin-III OS=Homo sapiens GN=SERPINC1 PE=1 SV=1
3	_RVWELSK_	RVWELSK	RVWELSK	06.nov	P01008	True	RVWELSK	306.511626817985	noloss	4	y	1	476.271489633882	34.61538	False	sp	P01008	P01008	ANT3_HUMAN	Antithrombin-III	Homo sapiens	SERPINC1	1	1	human_uniprot_sprot_2016_06_iRT_fwd	>sp|P01008|ANT3_HUMAN Antithrombin-III OS=Homo sapiens GN=SERPINC1 PE=1 SV=1
3	_RVWELSK_	RVWELSK	RVWELSK	06.nov	P01008	True	RVWELSK	306.511626817985	noloss	7	y	2	459.263801993572	26.92308	False	sp	P01008	P01008	ANT3_HUMAN	Antithrombin-III	Homo sapiens	SERPINC1	1	1	human_uniprot_sprot_2016_06_iRT_fwd	>sp|P01008|ANT3_HUMAN Antithrombin-III OS=Homo sapiens GN=SERPINC1 PE=1 SV=1
3	_PAFSAIRR_	PAFSAIRR	PAFSAIRR	-7.4	P02745	True	PAFSAIRR	306.515371281332	noloss	7	y	2	410.743036764167	100	False	sp	P02745	P02745	C1QA_HUMAN	Complement C1q subcomponent subunit A	Homo sapiens	C1QA	1	2	human_uniprot_sprot_2016_06_iRT_fwd	>sp|P02745|C1QA_HUMAN Complement C1q subcomponent subunit A OS=Homo sapiens GN=C1QA PE=1 SV=2
3	_PAFSAIRR_	PAFSAIRR	PAFSAIRR	-7.4	P02745	True	PAFSAIRR	306.515371281332	noloss	6	y	2	375.224479871812	42	False	sp	P02745	P02745	C1QA_HUMAN	Complement C1q subcomponent subunit A	Homo sapiens	C1QA	1	2	human_uniprot_sprot_2016_06_iRT_fwd	>sp|P02745|C1QA_HUMAN Complement C1q subcomponent subunit A OS=Homo sapiens GN=C1QA PE=1 SV=2
3	_PAFSAIRR_	PAFSAIRR	PAFSAIRR	-7.4	P02745	True	PAFSAIRR	306.515371281332	noloss	5	y	2	301.690272915317	13	False	sp	P02745	P02745	C1QA_HUMAN	Complement C1q subcomponent subunit A	Homo sapiens	C1QA	1	2	human_uniprot_sprot_2016_06_iRT_fwd	>sp|P02745|C1QA_HUMAN Complement C1q subcomponent subunit A OS=Homo sapiens GN=C1QA PE=1 SV=2
3	_PAFSAIRR_	PAFSAIRR	PAFSAIRR	-7.4	P02745	True	PAFSAIRR	306.515371281332	noloss	5	y	1	602.373269363822	9	False	sp	P02745	P02745	C1QA_HUMAN	Complement C1q subcomponent subunit A	Homo sapiens	C1QA	1	2	human_uniprot_sprot_2016_06_iRT_fwd	>sp|P02745|C1QA_HUMAN Complement C1q subcomponent subunit A OS=Homo sapiens GN=C1QA PE=1 SV=2
3	_PAFSAIRR_	PAFSAIRR	PAFSAIRR	-7.4	P02745	True	PAFSAIRR	306.515371281332	noloss	4	y	1	515.341240959552	5	False	sp	P02745	P02745	C1QA_HUMAN	Complement C1q subcomponent subunit A	Homo sapiens	C1QA	1	2	human_uniprot_sprot_2016_06_iRT_fwd	>sp|P02745|C1QA_HUMAN Complement C1q subcomponent subunit A OS=Homo sapiens GN=C1QA PE=1 SV=2
3	_TVIGPDGHK_	TVIGPDGHK	TVIGPDGHK	-27.23	P02671	True	TVIGPDGHK	308.503019876312	noloss	6	y	1	610.294350336782	100	False	sp	P02671	P02671	FIBA_HUMAN	Fibrinogen alpha chain	Homo sapiens	FGA	1	2	human_uniprot_sprot_2016_06_iRT_fwd	>sp|P02671|FIBA_HUMAN Fibrinogen alpha chain OS=Homo sapiens GN=FGA PE=1 SV=2
3	_TVIGPDGHK_	TVIGPDGHK	TVIGPDGHK	-27.23	P02671	True	TVIGPDGHK	308.503019876312	noloss	3	y	1	341.193179743532	29	False	sp	P02671	P02671	FIBA_HUMAN	Fibrinogen alpha chain	Homo sapiens	FGA	1	2	human_uniprot_sprot_2016_06_iRT_fwd	>sp|P02671|FIBA_HUMAN Fibrinogen alpha chain OS=Homo sapiens GN=FGA PE=1 SV=2
3	_TVIGPDGHK_	TVIGPDGHK	TVIGPDGHK	-27.23	P02671	True	TVIGPDGHK	308.503019876312	noloss	5	y	1	553.272886616212	28	False	sp	P02671	P02671	FIBA_HUMAN	Fibrinogen alpha chain	Homo sapiens	FGA	1	2	human_uniprot_sprot_2016_06_iRT_fwd	>sp|P02671|FIBA_HUMAN Fibrinogen alpha chain OS=Homo sapiens GN=FGA PE=1 SV=2
3	_TVIGPDGHK_	TVIGPDGHK	TVIGPDGHK	-27.23	P02671	True	TVIGPDGHK	308.503019876312	noloss	4	y	1	456.220122767362	25	False	sp	P02671	P02671	FIBA_HUMAN	Fibrinogen alpha chain	Homo sapiens	FGA	1	2	human_uniprot_sprot_2016_06_iRT_fwd	>sp|P02671|FIBA_HUMAN Fibrinogen alpha chain OS=Homo sapiens GN=FGA PE=1 SV=2
3	_TVIGPDGHK_	TVIGPDGHK	TVIGPDGHK	-27.23	P02671	True	TVIGPDGHK	308.503019876312	noloss	6	y	2	305.650813401797	22	False	sp	P02671	P02671	FIBA_HUMAN	Fibrinogen alpha chain	Homo sapiens	FGA	1	2	human_uniprot_sprot_2016_06_iRT_fwd	>sp|P02671|FIBA_HUMAN Fibrinogen alpha chain OS=Homo sapiens GN=FGA PE=1 SV=2
3	_ILGGHLDAK_	ILGGHLDAK	ILGGHLDAK	-2.085	P00738	False	ILGGHLDAK	308.515148379219	noloss	7	y	1	697.362764249772	100	False	sp	P00738	P00738	HPT_HUMAN	Haptoglobin	Homo sapiens	HP	1	1	human_uniprot_sprot_2016_06_iRT_fwd	>sp|P00738|HPT_HUMAN Haptoglobin OS=Homo sapiens GN=HP PE=1 SV=1
3	_ILGGHLDAK_	ILGGHLDAK	ILGGHLDAK	-2.085	P00738	False	ILGGHLDAK	308.515148379219	noloss	4	y	1	446.260924950182	57.14286	False	sp	P00738	P00738	HPT_HUMAN	Haptoglobin	Homo sapiens	HP	1	1	human_uniprot_sprot_2016_06_iRT_fwd	>sp|P00738|HPT_HUMAN Haptoglobin OS=Homo sapiens GN=HP PE=1 SV=1
3	_ILGGHLDAK_	ILGGHLDAK	ILGGHLDAK	-2.085	P00738	False	ILGGHLDAK	308.515148379219	noloss	7	y	2	349.185020358292	45.23809	False	sp	P00738	P00738	HPT_HUMAN	Haptoglobin	Homo sapiens	HP	1	1	human_uniprot_sprot_2016_06_iRT_fwd	>sp|P00738|HPT_HUMAN Haptoglobin OS=Homo sapiens GN=HP PE=1 SV=1
3	_ILGGHLDAK_	ILGGHLDAK	ILGGHLDAK	-2.085	P00738	False	ILGGHLDAK	308.515148379219	noloss	3	y	1	333.176860973052	40.47619	False	sp	P00738	P00738	HPT_HUMAN	Haptoglobin	Homo sapiens	HP	1	1	human_uniprot_sprot_2016_06_iRT_fwd	>sp|P00738|HPT_HUMAN Haptoglobin OS=Homo sapiens GN=HP PE=1 SV=1
3	_ILGGHLDAK_	ILGGHLDAK	ILGGHLDAK	-2.085	P00738	False	ILGGHLDAK	308.515148379219	noloss	6	y	1	640.341300529202	19.04762	False	sp	P00738	P00738	HPT_HUMAN	Haptoglobin	Homo sapiens	HP	1	1	human_uniprot_sprot_2016_06_iRT_fwd	>sp|P00738|HPT_HUMAN Haptoglobin OS=Homo sapiens GN=HP PE=1 SV=1
3	_ILGGHLDAK_	ILGGHLDAK	ILGGHLDAK	-2.085	P00738	False	ILGGHLDAK	308.515148379219	noloss	5	y	1	583.319836808632	19.04762	False	sp	P00738	P00738	HPT_HUMAN	Haptoglobin	Homo sapiens	HP	1	1	human_uniprot_sprot_2016_06_iRT_fwd	>sp|P00738|HPT_HUMAN Haptoglobin OS=Homo sapiens GN=HP PE=1 SV=1
3	_ILGGHLDAK_	ILGGHLDAK	ILGGHLDAK	-2.085	P00738	False	ILGGHLDAK	308.515148379219	noloss	6	y	2	320.674288498007	16.66667	False	sp	P00738	P00738	HPT_HUMAN	Haptoglobin	Homo sapiens	HP	1	1	human_uniprot_sprot_2016_06_iRT_fwd	>sp|P00738|HPT_HUMAN Haptoglobin OS=Homo sapiens GN=HP PE=1 SV=1
3	_ILGGHLDAK_	ILGGHLDAK	ILGGHLDAK	-2.085	P00738	False	ILGGHLDAK	308.515148379219	noloss	5	b	1	478.277243720662	14.28571	False	sp	P00738	P00738	HPT_HUMAN	Haptoglobin	Homo sapiens	HP	1	1	human_uniprot_sprot_2016_06_iRT_fwd	>sp|P00738|HPT_HUMAN Haptoglobin OS=Homo sapiens GN=HP PE=1 SV=1
3	_ILGGHLDAK_	ILGGHLDAK	ILGGHLDAK	-2.085	P00738	False	ILGGHLDAK	308.515148379219	noloss	8	y	2	405.727052346857	9.523809	False	sp	P00738	P00738	HPT_HUMAN	Haptoglobin	Homo sapiens	HP	1	1	human_uniprot_sprot_2016_06_iRT_fwd	>sp|P00738|HPT_HUMAN Haptoglobin OS=Homo sapiens GN=HP PE=1 SV=1
3	_TLWHDPR_	TLWHDPR	TLWHDPR	apr.76	P07996	False	TLWHDPR	308.827726411422	noloss	4	y	1	524.257570905242	100	False	sp	P07996	P07996	TSP1_HUMAN	Thrombospondin-1	Homo sapiens	THBS1	1	2	human_uniprot_sprot_2016_06_iRT_fwd	>sp|P07996|TSP1_HUMAN Thrombospondin-1 OS=Homo sapiens GN=THBS1 PE=1 SV=2
3	_TLWHDPR_	TLWHDPR	TLWHDPR	apr.76	P07996	False	TLWHDPR	308.827726411422	noloss	5	y	2	355.672080160957	16.66667	False	sp	P07996	P07996	TSP1_HUMAN	Thrombospondin-1	Homo sapiens	THBS1	1	2	human_uniprot_sprot_2016_06_iRT_fwd	>sp|P07996|TSP1_HUMAN Thrombospondin-1 OS=Homo sapiens GN=THBS1 PE=1 SV=2
3	_TLWHDPR_	TLWHDPR	TLWHDPR	apr.76	P07996	False	TLWHDPR	308.827726411422	noloss	5	y	1	710.336883855102	16.66667	False	sp	P07996	P07996	TSP1_HUMAN	Thrombospondin-1	Homo sapiens	THBS1	1	2	human_uniprot_sprot_2016_06_iRT_fwd	>sp|P07996|TSP1_HUMAN Thrombospondin-1 OS=Homo sapiens GN=THBS1 PE=1 SV=2
3	_MEILHPGK_	MEILHPGK	MEILHPGK	apr.23	P13671	True	MEILHPGK	308.837234160409	noloss	3	y	1	301.187031733932	100	False	sp	P13671	P13671	CO6_HUMAN	Complement component C6	Homo sapiens	C6	1	3	human_uniprot_sprot_2016_06_iRT_fwd	>sp|P13671|CO6_HUMAN Complement component C6 OS=Homo sapiens GN=C6 PE=1 SV=3
3	_MEILHPGK_	MEILHPGK	MEILHPGK	apr.23	P13671	True	MEILHPGK	308.837234160409	noloss	5	y	1	551.330007569512	15	False	sp	P13671	P13671	CO6_HUMAN	Complement component C6	Homo sapiens	C6	1	3	human_uniprot_sprot_2016_06_iRT_fwd	>sp|P13671|CO6_HUMAN Complement component C6 OS=Homo sapiens GN=C6 PE=1 SV=3
3	_MEILHPGK_	MEILHPGK	MEILHPGK	apr.23	P13671	True	MEILHPGK	308.837234160409	noloss	4	y	1	438.245943592382	14	False	sp	P13671	P13671	CO6_HUMAN	Complement component C6	Homo sapiens	C6	1	3	human_uniprot_sprot_2016_06_iRT_fwd	>sp|P13671|CO6_HUMAN Complement component C6 OS=Homo sapiens GN=C6 PE=1 SV=3
3	_TGTHGLLVK_	TGTHGLLVK	TGTHGLLVK	-8.5	P01023	True	TGTHGLLVK	309.187031733932	noloss	6	y	2	333.718499038797	100	False	sp	P01023	P01023	A2MG_HUMAN	Alpha-2-macroglobulin	Homo sapiens	A2M	1	3	human_uniprot_sprot_2016_06_iRT_fwd	>sp|P01023|A2MG_HUMAN Alpha-2-macroglobulin OS=Homo sapiens GN=A2M PE=1 SV=3
3	_TGTHGLLVK_	TGTHGLLVK	TGTHGLLVK	-8.5	P01023	True	TGTHGLLVK	309.187031733932	noloss	5	y	1	529.370809752332	72.22222	False	sp	P01023	P01023	A2MG_HUMAN	Alpha-2-macroglobulin	Homo sapiens	A2M	1	3	human_uniprot_sprot_2016_06_iRT_fwd	>sp|P01023|A2MG_HUMAN Alpha-2-macroglobulin OS=Homo sapiens GN=A2M PE=1 SV=3
3	_TGTHGLLVK_	TGTHGLLVK	TGTHGLLVK	-8.5	P01023	True	TGTHGLLVK	309.187031733932	noloss	8	y	2	412.753070133287	27.77778	False	sp	P01023	P01023	A2MG_HUMAN	Alpha-2-macroglobulin	Homo sapiens	A2M	1	3	human_uniprot_sprot_2016_06_iRT_fwd	>sp|P01023|A2MG_HUMAN Alpha-2-macroglobulin OS=Homo sapiens GN=A2M PE=1 SV=3
3	_TGTHGLLVK_	TGTHGLLVK	TGTHGLLVK	-8.5	P01023	True	TGTHGLLVK	309.187031733932	noloss	6	y	1	666.429721610782	27.77778	False	sp	P01023	P01023	A2MG_HUMAN	Alpha-2-macroglobulin	Homo sapiens	A2M	1	3	human_uniprot_sprot_2016_06_iRT_fwd	>sp|P01023|A2MG_HUMAN Alpha-2-macroglobulin OS=Homo sapiens GN=A2M PE=1 SV=3
3	_TGTHGLLVK_	TGTHGLLVK	TGTHGLLVK	-8.5	P01023	True	TGTHGLLVK	309.187031733932	noloss	3	y	1	359.265282054632	22.22222	False	sp	P01023	P01023	A2MG_HUMAN	Alpha-2-macroglobulin	Homo sapiens	A2M	1	3	human_uniprot_sprot_2016_06_iRT_fwd	>sp|P01023|A2MG_HUMAN Alpha-2-macroglobulin OS=Homo sapiens GN=A2M PE=1 SV=3
3	_TGTHGLLVK_	TGTHGLLVK	TGTHGLLVK	-8.5	P01023	True	TGTHGLLVK	309.187031733932	noloss	7	y	2	384.242338273002	20.37037	False	sp	P01023	P01023	A2MG_HUMAN	Alpha-2-macroglobulin	Homo sapiens	A2M	1	3	human_uniprot_sprot_2016_06_iRT_fwd	>sp|P01023|A2MG_HUMAN Alpha-2-macroglobulin OS=Homo sapiens GN=A2M PE=1 SV=3
3	_TGTHGLLVK_	TGTHGLLVK	TGTHGLLVK	-8.5	P01023	True	TGTHGLLVK	309.187031733932	noloss	6	b	1	567.288536680352	16.66667	False	sp	P01023	P01023	A2MG_HUMAN	Alpha-2-macroglobulin	Homo sapiens	A2M	1	3	human_uniprot_sprot_2016_06_iRT_fwd	>sp|P01023|A2MG_HUMAN Alpha-2-macroglobulin OS=Homo sapiens GN=A2M PE=1 SV=3
3	_TGTHGLLVK_	TGTHGLLVK	TGTHGLLVK	-8.5	P01023	True	TGTHGLLVK	309.187031733932	noloss	4	y	1	472.349346031762	9.259259	False	sp	P01023	P01023	A2MG_HUMAN	Alpha-2-macroglobulin	Homo sapiens	A2M	1	3	human_uniprot_sprot_2016_06_iRT_fwd	>sp|P01023|A2MG_HUMAN Alpha-2-macroglobulin OS=Homo sapiens GN=A2M PE=1 SV=3
3	_TGTHGLLVK_	TGTHGLLVK	TGTHGLLVK	-8.5	P01023	True	TGTHGLLVK	309.187031733932	noloss	5	b	1	454.204472703222	9.259259	False	sp	P01023	P01023	A2MG_HUMAN	Alpha-2-macroglobulin	Homo sapiens	A2M	1	3	human_uniprot_sprot_2016_06_iRT_fwd	>sp|P01023|A2MG_HUMAN Alpha-2-macroglobulin OS=Homo sapiens GN=A2M PE=1 SV=3
4	_EHVAHLLFLR_	EHVAHLLFLR	EHVAHLLFLR	50.13	P19652	True	EHVAHLLFLR	309.431832980375	noloss	5	b	1	574.273220969382	100	False	sp	P19652	P19652	A1AG2_HUMAN	Alpha-1-acid glycoprotein 2	Homo sapiens	ORM2	1	2	human_uniprot_sprot_2016_06_iRT_fwd	>sp|P19652|A1AG2_HUMAN Alpha-1-acid glycoprotein 2 OS=Homo sapiens GN=ORM2 PE=1 SV=2
4	_EHVAHLLFLR_	EHVAHLLFLR	EHVAHLLFLR	50.13	P19652	True	EHVAHLLFLR	309.431832980375	noloss	6	b	2	344.182280706662	34	False	sp	P19652	P19652	A1AG2_HUMAN	Alpha-1-acid glycoprotein 2	Homo sapiens	ORM2	1	2	human_uniprot_sprot_2016_06_iRT_fwd	>sp|P19652|A1AG2_HUMAN Alpha-1-acid glycoprotein 2 OS=Homo sapiens GN=ORM2 PE=1 SV=2
4	_EHVAHLLFLR_	EHVAHLLFLR	EHVAHLLFLR	50.13	P19652	True	EHVAHLLFLR	309.431832980375	noloss	6	b	1	687.357284946512	28	False	sp	P19652	P19652	A1AG2_HUMAN	Alpha-1-acid glycoprotein 2	Homo sapiens	ORM2	1	2	human_uniprot_sprot_2016_06_iRT_fwd	>sp|P19652|A1AG2_HUMAN Alpha-1-acid glycoprotein 2 OS=Homo sapiens GN=ORM2 PE=1 SV=2
4	_EHVAHLLFLR_	EHVAHLLFLR	EHVAHLLFLR	50.13	P19652	True	EHVAHLLFLR	309.431832980375	noloss	3	y	1	435.271430064232	24	False	sp	P19652	P19652	A1AG2_HUMAN	Alpha-1-acid glycoprotein 2	Homo sapiens	ORM2	1	2	human_uniprot_sprot_2016_06_iRT_fwd	>sp|P19652|A1AG2_HUMAN Alpha-1-acid glycoprotein 2 OS=Homo sapiens GN=ORM2 PE=1 SV=2
4	_EHVAHLLFLR_	EHVAHLLFLR	EHVAHLLFLR	50.13	P19652	True	EHVAHLLFLR	309.431832980375	noloss	4	b	1	437.214309110932	18	False	sp	P19652	P19652	A1AG2_HUMAN	Alpha-1-acid glycoprotein 2	Homo sapiens	ORM2	1	2	human_uniprot_sprot_2016_06_iRT_fwd	>sp|P19652|A1AG2_HUMAN Alpha-1-acid glycoprotein 2 OS=Homo sapiens GN=ORM2 PE=1 SV=2
4	_EHVAHLLFLR_	EHVAHLLFLR	EHVAHLLFLR	50.13	P19652	True	EHVAHLLFLR	309.431832980375	noloss	3	b	1	366.177195326222	14	False	sp	P19652	P19652	A1AG2_HUMAN	Alpha-1-acid glycoprotein 2	Homo sapiens	ORM2	1	2	human_uniprot_sprot_2016_06_iRT_fwd	>sp|P19652|A1AG2_HUMAN Alpha-1-acid glycoprotein 2 OS=Homo sapiens GN=ORM2 PE=1 SV=2
4	_EHVAHLLFLR_	EHVAHLLFLR	EHVAHLLFLR	50.13	P19652	True	EHVAHLLFLR	309.431832980375	noloss	7	b	2	400.724312695227	6	False	sp	P19652	P19652	A1AG2_HUMAN	Alpha-1-acid glycoprotein 2	Homo sapiens	ORM2	1	2	human_uniprot_sprot_2016_06_iRT_fwd	>sp|P19652|A1AG2_HUMAN Alpha-1-acid glycoprotein 2 OS=Homo sapiens GN=ORM2 PE=1 SV=2
4	_GDSGGPLIVHKR_	GDSGGPLIVHKR	GDSGGPLIVHKR	-14.91	P00751	True	GDSGGPLIVHKR	309.676831188227	noloss	4	y	1	539.341240959552	100	False	sp	P00751	P00751	CFAB_HUMAN	Complement factor B	Homo sapiens	CFB	1	2	human_uniprot_sprot_2016_06_iRT_fwd	>sp|P00751|CFAB_HUMAN Complement factor B OS=Homo sapiens GN=CFB PE=1 SV=2
4	_GDSGGPLIVHKR_	GDSGGPLIVHKR	GDSGGPLIVHKR	-14.91	P00751	True	GDSGGPLIVHKR	309.676831188227	noloss	3	y	1	440.272827046562	60	False	sp	P00751	P00751	CFAB_HUMAN	Complement factor B	Homo sapiens	CFB	1	2	human_uniprot_sprot_2016_06_iRT_fwd	>sp|P00751|CFAB_HUMAN Complement factor B OS=Homo sapiens GN=CFB PE=1 SV=2
4	_GDSGGPLIVHKR_	GDSGGPLIVHKR	GDSGGPLIVHKR	-14.91	P00751	True	GDSGGPLIVHKR	309.676831188227	noloss	5	y	1	652.425304936682	44	False	sp	P00751	P00751	CFAB_HUMAN	Complement factor B	Homo sapiens	CFB	1	2	human_uniprot_sprot_2016_06_iRT_fwd	>sp|P00751|CFAB_HUMAN Complement factor B OS=Homo sapiens GN=CFB PE=1 SV=2
4	_GDSGGPLIVHKR_	GDSGGPLIVHKR	GDSGGPLIVHKR	-14.91	P00751	True	GDSGGPLIVHKR	309.676831188227	noloss	2	y	1	303.213915188112	37	False	sp	P00751	P00751	CFAB_HUMAN	Complement factor B	Homo sapiens	CFB	1	2	human_uniprot_sprot_2016_06_iRT_fwd	>sp|P00751|CFAB_HUMAN Complement factor B OS=Homo sapiens GN=CFB PE=1 SV=2
4	_GDSGGPLIVHKR_	GDSGGPLIVHKR	GDSGGPLIVHKR	-14.91	P00751	True	GDSGGPLIVHKR	309.676831188227	noloss	5	b	1	374.130639056622	18	False	sp	P00751	P00751	CFAB_HUMAN	Complement factor B	Homo sapiens	CFB	1	2	human_uniprot_sprot_2016_06_iRT_fwd	>sp|P00751|CFAB_HUMAN Complement factor B OS=Homo sapiens GN=CFB PE=1 SV=2
4	_GDSGGPLIVHKR_	GDSGGPLIVHKR	GDSGGPLIVHKR	-14.91	P00751	True	GDSGGPLIVHKR	309.676831188227	noloss	6	y	2	383.258322690312	11	False	sp	P00751	P00751	CFAB_HUMAN	Complement factor B	Homo sapiens	CFB	1	2	human_uniprot_sprot_2016_06_iRT_fwd	>sp|P00751|CFAB_HUMAN Complement factor B OS=Homo sapiens GN=CFB PE=1 SV=2
4	_GDSGGPLIVHKR_	GDSGGPLIVHKR	GDSGGPLIVHKR	-14.91	P00751	True	GDSGGPLIVHKR	309.676831188227	noloss	5	y	2	326.716290701747	9	False	sp	P00751	P00751	CFAB_HUMAN	Complement factor B	Homo sapiens	CFB	1	2	human_uniprot_sprot_2016_06_iRT_fwd	>sp|P00751|CFAB_HUMAN Complement factor B OS=Homo sapiens GN=CFB PE=1 SV=2
4	_GDSGGPLIVHKR_	GDSGGPLIVHKR	GDSGGPLIVHKR	-14.91	P00751	True	GDSGGPLIVHKR	309.676831188227	noloss	8	y	2	460.295436475022	7	False	sp	P00751	P00751	CFAB_HUMAN	Complement factor B	Homo sapiens	CFB	1	2	human_uniprot_sprot_2016_06_iRT_fwd	>sp|P00751|CFAB_HUMAN Complement factor B OS=Homo sapiens GN=CFB PE=1 SV=2
2	_GSVLSR_	GSVLSR	GSVLSR	-24.92	P04114	False	GSVLSR	309.682113530077	noloss	3	y	1	375.235044555512	100	False	sp	P04114	P04114	APOB_HUMAN	Apolipoprotein B-100	Homo sapiens	APOB	1	2	human_uniprot_sprot_2016_06_iRT_fwd	>sp|P04114|APOB_HUMAN Apolipoprotein B-100 OS=Homo sapiens GN=APOB PE=1 SV=2
2	_GSVLSR_	GSVLSR	GSVLSR	-24.92	P04114	False	GSVLSR	309.682113530077	noloss	4	y	1	474.303458468502	40	False	sp	P04114	P04114	APOB_HUMAN	Apolipoprotein B-100	Homo sapiens	APOB	1	2	human_uniprot_sprot_2016_06_iRT_fwd	>sp|P04114|APOB_HUMAN Apolipoprotein B-100 OS=Homo sapiens GN=APOB PE=1 SV=2
3	_HVAEAIC[+57]K_	HVAEAIC[+57.0]K	HVAEAICK	-27.15	P04114	True	HVAEAIC[+57.0]K	309.828738669792	noloss	2	y	1	307.143452669792	100	False	sp	P04114	P04114	APOB_HUMAN	Apolipoprotein B-100	Homo sapiens	APOB	1	2	human_uniprot_sprot_2016_06_iRT_fwd	>sp|P04114|APOB_HUMAN Apolipoprotein B-100 OS=Homo sapiens GN=APOB PE=1 SV=2
3	_HVAEAIC[+57]K_	HVAEAIC[+57.0]K	HVAEAICK	-27.15	P04114	True	HVAEAIC[+57.0]K	309.828738669792	noloss	3	b	1	308.171716022962	39	False	sp	P04114	P04114	APOB_HUMAN	Apolipoprotein B-100	Homo sapiens	APOB	1	2	human_uniprot_sprot_2016_06_iRT_fwd	>sp|P04114|APOB_HUMAN Apolipoprotein B-100 OS=Homo sapiens GN=APOB PE=1 SV=2
3	_HVAEAIC[+57]K_	HVAEAIC[+57.0]K	HVAEAICK	-27.15	P04114	True	HVAEAIC[+57.0]K	309.828738669792	noloss	4	b	1	437.214309110932	35	False	sp	P04114	P04114	APOB_HUMAN	Apolipoprotein B-100	Homo sapiens	APOB	1	2	human_uniprot_sprot_2016_06_iRT_fwd	>sp|P04114|APOB_HUMAN Apolipoprotein B-100 OS=Homo sapiens GN=APOB PE=1 SV=2
3	_HVAEAIC[+57]K_	HVAEAIC[+57.0]K	HVAEAICK	-27.15	P04114	True	HVAEAIC[+57.0]K	309.828738669792	noloss	3	y	1	420.227516646922	30	False	sp	P04114	P04114	APOB_HUMAN	Apolipoprotein B-100	Homo sapiens	APOB	1	2	human_uniprot_sprot_2016_06_iRT_fwd	>sp|P04114|APOB_HUMAN Apolipoprotein B-100 OS=Homo sapiens GN=APOB PE=1 SV=2
3	_HVAEAIC[+57]K_	HVAEAIC[+57.0]K	HVAEAICK	-27.15	P04114	True	HVAEAIC[+57.0]K	309.828738669792	noloss	4	y	1	491.264630431632	16	False	sp	P04114	P04114	APOB_HUMAN	Apolipoprotein B-100	Homo sapiens	APOB	1	2	human_uniprot_sprot_2016_06_iRT_fwd	>sp|P04114|APOB_HUMAN Apolipoprotein B-100 OS=Homo sapiens GN=APOB PE=1 SV=2
3	_HVAEAIC[+57]K_	HVAEAIC[+57.0]K	HVAEAICK	-27.15	P04114	True	HVAEAIC[+57.0]K	309.828738669792	noloss	5	b	1	508.251422895642	10	False	sp	P04114	P04114	APOB_HUMAN	Apolipoprotein B-100	Homo sapiens	APOB	1	2	human_uniprot_sprot_2016_06_iRT_fwd	>sp|P04114|APOB_HUMAN Apolipoprotein B-100 OS=Homo sapiens GN=APOB PE=1 SV=2
4	_GHM[+16]LENHVER_	GHM[+16.0]LENHVER	GHMLENHVER	-28.08	P19827	True	GHM[+16.0]LENHVER	310.157268608052	noloss	3	y	1	403.229959175072	100	False	sp	P19827	P19827	ITIH1_HUMAN	Inter-alpha-trypsin inhibitor heavy chain H1	Homo sapiens	ITIH1	1	3	human_uniprot_sprot_2016_06_iRT_fwd	>sp|P19827|ITIH1_HUMAN Inter-alpha-trypsin inhibitor heavy chain H1 OS=Homo sapiens GN=ITIH1 PE=1 SV=3
4	_GHM[+16]LENHVER_	GHM[+16.0]LENHVER	GHMLENHVER	-28.08	P19827	True	GHM[+16.0]LENHVER	310.157268608052	noloss	2	y	1	304.161545262082	94	False	sp	P19827	P19827	ITIH1_HUMAN	Inter-alpha-trypsin inhibitor heavy chain H1	Homo sapiens	ITIH1	1	3	human_uniprot_sprot_2016_06_iRT_fwd	>sp|P19827|ITIH1_HUMAN Inter-alpha-trypsin inhibitor heavy chain H1 OS=Homo sapiens GN=ITIH1 PE=1 SV=3
4	_GHM[+16]LENHVER_	GHM[+16.0]LENHVER	GHMLENHVER	-28.08	P19827	True	GHM[+16.0]LENHVER	310.157268608052	noloss	3	b	1	342.156065958822	72	False	sp	P19827	P19827	ITIH1_HUMAN	Inter-alpha-trypsin inhibitor heavy chain H1	Homo sapiens	ITIH1	1	3	human_uniprot_sprot_2016_06_iRT_fwd	>sp|P19827|ITIH1_HUMAN Inter-alpha-trypsin inhibitor heavy chain H1 OS=Homo sapiens GN=ITIH1 PE=1 SV=3
4	_GHM[+16]LENHVER_	GHM[+16.0]LENHVER	GHMLENHVER	-28.08	P19827	True	GHM[+16.0]LENHVER	310.157268608052	noloss	5	y	2	327.669537470737	16	False	sp	P19827	P19827	ITIH1_HUMAN	Inter-alpha-trypsin inhibitor heavy chain H1	Homo sapiens	ITIH1	1	3	human_uniprot_sprot_2016_06_iRT_fwd	>sp|P19827|ITIH1_HUMAN Inter-alpha-trypsin inhibitor heavy chain H1 OS=Homo sapiens GN=ITIH1 PE=1 SV=3
4	_GHM[+16]LENHVER_	GHM[+16.0]LENHVER	GHMLENHVER	-28.08	P19827	True	GHM[+16.0]LENHVER	310.157268608052	noloss	7	y	2	448.732866003287	10	False	sp	P19827	P19827	ITIH1_HUMAN	Inter-alpha-trypsin inhibitor heavy chain H1	Homo sapiens	ITIH1	1	3	human_uniprot_sprot_2016_06_iRT_fwd	>sp|P19827|ITIH1_HUMAN Inter-alpha-trypsin inhibitor heavy chain H1 OS=Homo sapiens GN=ITIH1 PE=1 SV=3
3	_ILDDLSPR_	ILDDLSPR	ILDDLSPR	25.755	Q14624	True	ILDDLSPR	310.174791779969	noloss	3	y	1	359.203744427232	100	False	sp	Q14624	Q14624	ITIH4_HUMAN	Inter-alpha-trypsin inhibitor heavy chain H4	Homo sapiens	ITIH4	1	4	human_uniprot_sprot_2016_06_iRT_fwd	>sp|Q14624|ITIH4_HUMAN Inter-alpha-trypsin inhibitor heavy chain H4 OS=Homo sapiens GN=ITIH4 PE=1 SV=4
3	_ILDDLSPR_	ILDDLSPR	ILDDLSPR	25.755	Q14624	True	ILDDLSPR	310.174791779969	noloss	4	b	1	457.229290468732	61.11111	False	sp	Q14624	Q14624	ITIH4_HUMAN	Inter-alpha-trypsin inhibitor heavy chain H4	Homo sapiens	ITIH4	1	4	human_uniprot_sprot_2016_06_iRT_fwd	>sp|Q14624|ITIH4_HUMAN Inter-alpha-trypsin inhibitor heavy chain H4 OS=Homo sapiens GN=ITIH4 PE=1 SV=4
3	_ILDDLSPR_	ILDDLSPR	ILDDLSPR	25.755	Q14624	True	ILDDLSPR	310.174791779969	noloss	3	b	1	342.202347444902	27.77778	False	sp	Q14624	Q14624	ITIH4_HUMAN	Inter-alpha-trypsin inhibitor heavy chain H4	Homo sapiens	ITIH4	1	4	human_uniprot_sprot_2016_06_iRT_fwd	>sp|Q14624|ITIH4_HUMAN Inter-alpha-trypsin inhibitor heavy chain H4 OS=Homo sapiens GN=ITIH4 PE=1 SV=4
3	_ILDDLSPR_	ILDDLSPR	ILDDLSPR	25.755	Q14624	True	ILDDLSPR	310.174791779969	noloss	8	y	3	310.174791779969	8.333333	False	sp	Q14624	Q14624	ITIH4_HUMAN	Inter-alpha-trypsin inhibitor heavy chain H4	Homo sapiens	ITIH4	1	4	human_uniprot_sprot_2016_06_iRT_fwd	>sp|Q14624|ITIH4_HUMAN Inter-alpha-trypsin inhibitor heavy chain H4 OS=Homo sapiens GN=ITIH4 PE=1 SV=4
3	_ILDDLSPR_	ILDDLSPR	ILDDLSPR	25.755	Q14624	True	ILDDLSPR	310.174791779969	noloss	8	b	3	304.171270218735	5.555555	False	sp	Q14624	Q14624	ITIH4_HUMAN	Inter-alpha-trypsin inhibitor heavy chain H4	Homo sapiens	ITIH4	1	4	human_uniprot_sprot_2016_06_iRT_fwd	>sp|Q14624|ITIH4_HUMAN Inter-alpha-trypsin inhibitor heavy chain H4 OS=Homo sapiens GN=ITIH4 PE=1 SV=4
3	_ILDDLSPR_	ILDDLSPR	ILDDLSPR	25.755	Q14624	True	ILDDLSPR	310.174791779969	noloss	6	y	1	702.341694452022	5.555555	False	sp	Q14624	Q14624	ITIH4_HUMAN	Inter-alpha-trypsin inhibitor heavy chain H4	Homo sapiens	ITIH4	1	4	human_uniprot_sprot_2016_06_iRT_fwd	>sp|Q14624|ITIH4_HUMAN Inter-alpha-trypsin inhibitor heavy chain H4 OS=Homo sapiens GN=ITIH4 PE=1 SV=4
3	_ILDDLSPR_	ILDDLSPR	ILDDLSPR	25.755	Q14624	True	ILDDLSPR	310.174791779969	noloss	5	y	1	587.314751428192	5.555555	False	sp	Q14624	Q14624	ITIH4_HUMAN	Inter-alpha-trypsin inhibitor heavy chain H4	Homo sapiens	ITIH4	1	4	human_uniprot_sprot_2016_06_iRT_fwd	>sp|Q14624|ITIH4_HUMAN Inter-alpha-trypsin inhibitor heavy chain H4 OS=Homo sapiens GN=ITIH4 PE=1 SV=4
3	_ILDDLSPR_	ILDDLSPR	ILDDLSPR	25.755	Q14624	True	ILDDLSPR	310.174791779969	noloss	4	y	1	472.287808404362	5.555555	False	sp	Q14624	Q14624	ITIH4_HUMAN	Inter-alpha-trypsin inhibitor heavy chain H4	Homo sapiens	ITIH4	1	4	human_uniprot_sprot_2016_06_iRT_fwd	>sp|Q14624|ITIH4_HUMAN Inter-alpha-trypsin inhibitor heavy chain H4 OS=Homo sapiens GN=ITIH4 PE=1 SV=4
3	_QLEQVIAK_	QLEQVIAK	QLEQVIAK	3.405	P02671	True	QLEQVIAK	310.186920282875	noloss	3	y	1	331.233981926352	100	False	sp	P02671	P02671	FIBA_HUMAN	Fibrinogen alpha chain	Homo sapiens	FGA	1	2	human_uniprot_sprot_2016_06_iRT_fwd	>sp|P02671|FIBA_HUMAN Fibrinogen alpha chain OS=Homo sapiens GN=FGA PE=1 SV=2
3	_QLEQVIAK_	QLEQVIAK	QLEQVIAK	3.405	P02671	True	QLEQVIAK	310.186920282875	noloss	8	b	3	304.183398721642	41.66667	False	sp	P02671	P02671	FIBA_HUMAN	Fibrinogen alpha chain	Homo sapiens	FGA	1	2	human_uniprot_sprot_2016_06_iRT_fwd	>sp|P02671|FIBA_HUMAN Fibrinogen alpha chain OS=Homo sapiens GN=FGA PE=1 SV=2
3	_QLEQVIAK_	QLEQVIAK	QLEQVIAK	3.405	P02671	True	QLEQVIAK	310.186920282875	noloss	3	b	1	371.192511037192	37.5	False	sp	P02671	P02671	FIBA_HUMAN	Fibrinogen alpha chain	Homo sapiens	FGA	1	2	human_uniprot_sprot_2016_06_iRT_fwd	>sp|P02671|FIBA_HUMAN Fibrinogen alpha chain OS=Homo sapiens GN=FGA PE=1 SV=2
3	_QLEQVIAK_	QLEQVIAK	QLEQVIAK	3.405	P02671	True	QLEQVIAK	310.186920282875	noloss	7	b	2	391.723978342057	16.66667	False	sp	P02671	P02671	FIBA_HUMAN	Fibrinogen alpha chain	Homo sapiens	FGA	1	2	human_uniprot_sprot_2016_06_iRT_fwd	>sp|P02671|FIBA_HUMAN Fibrinogen alpha chain OS=Homo sapiens GN=FGA PE=1 SV=2
3	_QLEQVIAK_	QLEQVIAK	QLEQVIAK	3.405	P02671	True	QLEQVIAK	310.186920282875	noloss	4	y	1	430.302395839342	12.mai	False	sp	P02671	P02671	FIBA_HUMAN	Fibrinogen alpha chain	Homo sapiens	FGA	1	2	human_uniprot_sprot_2016_06_iRT_fwd	>sp|P02671|FIBA_HUMAN Fibrinogen alpha chain OS=Homo sapiens GN=FGA PE=1 SV=2
3	_QLEQVIAK_	QLEQVIAK	QLEQVIAK	3.405	P02671	True	QLEQVIAK	310.186920282875	noloss	4	b	1	499.251088542472	12.mai	False	sp	P02671	P02671	FIBA_HUMAN	Fibrinogen alpha chain	Homo sapiens	FGA	1	2	human_uniprot_sprot_2016_06_iRT_fwd	>sp|P02671|FIBA_HUMAN Fibrinogen alpha chain OS=Homo sapiens GN=FGA PE=1 SV=2
4	_KVLLDGVQNPR_	KVLLDGVQNPR	KVLLDGVQNPR	jul.59	P01024	True	KVLLDGVQNPR	310.435843977114	noloss	3	b	1	341.254717370932	100	False	sp	P01024	P01024	CO3_HUMAN	Complement C3	Homo sapiens	C3	1	2	human_uniprot_sprot_2016_06_iRT_fwd	>sp|P01024|CO3_HUMAN Complement C3 OS=Homo sapiens GN=C3 PE=1 SV=2
4	_KVLLDGVQNPR_	KVLLDGVQNPR	KVLLDGVQNPR	jul.59	P01024	True	KVLLDGVQNPR	310.435843977114	noloss	4	y	1	514.273220969382	78.94736	False	sp	P01024	P01024	CO3_HUMAN	Complement C3	Homo sapiens	C3	1	2	human_uniprot_sprot_2016_06_iRT_fwd	>sp|P01024|CO3_HUMAN Complement C3 OS=Homo sapiens GN=C3 PE=1 SV=2
4	_KVLLDGVQNPR_	KVLLDGVQNPR	KVLLDGVQNPR	jul.59	P01024	True	KVLLDGVQNPR	310.435843977114	noloss	3	y	1	386.214643464102	44.73684	False	sp	P01024	P01024	CO3_HUMAN	Complement C3	Homo sapiens	C3	1	2	human_uniprot_sprot_2016_06_iRT_fwd	>sp|P01024|CO3_HUMAN Complement C3 OS=Homo sapiens GN=C3 PE=1 SV=2
4	_KVLLDGVQNPR_	KVLLDGVQNPR	KVLLDGVQNPR	jul.59	P01024	True	KVLLDGVQNPR	310.435843977114	noloss	6	b	1	626.387188092462	15.78947	False	sp	P01024	P01024	CO3_HUMAN	Complement C3	Homo sapiens	C3	1	2	human_uniprot_sprot_2016_06_iRT_fwd	>sp|P01024|CO3_HUMAN Complement C3 OS=Homo sapiens GN=C3 PE=1 SV=2
4	_KVLLDGVQNPR_	KVLLDGVQNPR	KVLLDGVQNPR	jul.59	P01024	True	KVLLDGVQNPR	310.435843977114	noloss	4	b	1	454.338781348062	15.78947	False	sp	P01024	P01024	CO3_HUMAN	Complement C3	Homo sapiens	C3	1	2	human_uniprot_sprot_2016_06_iRT_fwd	>sp|P01024|CO3_HUMAN Complement C3 OS=Homo sapiens GN=C3 PE=1 SV=2
4	_KVLLDGVQNPR_	KVLLDGVQNPR	KVLLDGVQNPR	jul.59	P01024	True	KVLLDGVQNPR	310.435843977114	noloss	6	y	1	670.363098602942	7.894737	False	sp	P01024	P01024	CO3_HUMAN	Complement C3	Homo sapiens	C3	1	2	human_uniprot_sprot_2016_06_iRT_fwd	>sp|P01024|CO3_HUMAN Complement C3 OS=Homo sapiens GN=C3 PE=1 SV=2
4	_KVLLDGVQNPR_	KVLLDGVQNPR	KVLLDGVQNPR	jul.59	P01024	True	KVLLDGVQNPR	310.435843977114	noloss	5	y	1	613.341634882372	5.263158	False	sp	P01024	P01024	CO3_HUMAN	Complement C3	Homo sapiens	C3	1	2	human_uniprot_sprot_2016_06_iRT_fwd	>sp|P01024|CO3_HUMAN Complement C3 OS=Homo sapiens GN=C3 PE=1 SV=2
3	_FRPDGLPK_	FRPDGLPK	FRPDGLPK	2.115	P35542	True	FRPDGLPK	310.511626817985	noloss	5	b	1	573.277971996652	100	False	sp	P35542	P35542	SAA4_HUMAN	Serum amyloid A-4 protein	Homo sapiens	SAA4	1	2	human_uniprot_sprot_2016_06_iRT_fwd	>sp|P35542|SAA4_HUMAN Serum amyloid A-4 protein OS=Homo sapiens GN=SAA4 PE=1 SV=2
3	_FRPDGLPK_	FRPDGLPK	FRPDGLPK	2.115	P35542	True	FRPDGLPK	310.511626817985	noloss	4	b	1	516.256508276082	45.45454	False	sp	P35542	P35542	SAA4_HUMAN	Serum amyloid A-4 protein	Homo sapiens	SAA4	1	2	human_uniprot_sprot_2016_06_iRT_fwd	>sp|P35542|SAA4_HUMAN Serum amyloid A-4 protein OS=Homo sapiens GN=SAA4 PE=1 SV=2
3	_FRPDGLPK_	FRPDGLPK	FRPDGLPK	2.115	P35542	True	FRPDGLPK	310.511626817985	noloss	2	b	1	304.176801403402	33.76624	False	sp	P35542	P35542	SAA4_HUMAN	Serum amyloid A-4 protein	Homo sapiens	SAA4	1	2	human_uniprot_sprot_2016_06_iRT_fwd	>sp|P35542|SAA4_HUMAN Serum amyloid A-4 protein OS=Homo sapiens GN=SAA4 PE=1 SV=2
3	_FRPDGLPK_	FRPDGLPK	FRPDGLPK	2.115	P35542	True	FRPDGLPK	310.511626817985	noloss	7	y	2	391.729595037077	12.98701	False	sp	P35542	P35542	SAA4_HUMAN	Serum amyloid A-4 protein	Homo sapiens	SAA4	1	2	human_uniprot_sprot_2016_06_iRT_fwd	>sp|P35542|SAA4_HUMAN Serum amyloid A-4 protein OS=Homo sapiens GN=SAA4 PE=1 SV=2
3	_FRPDGLPK_	FRPDGLPK	FRPDGLPK	2.115	P35542	True	FRPDGLPK	310.511626817985	noloss	6	y	2	313.679039525277	10.38961	False	sp	P35542	P35542	SAA4_HUMAN	Serum amyloid A-4 protein	Homo sapiens	SAA4	1	2	human_uniprot_sprot_2016_06_iRT_fwd	>sp|P35542|SAA4_HUMAN Serum amyloid A-4 protein OS=Homo sapiens GN=SAA4 PE=1 SV=2
3	_FRPDGLPK_	FRPDGLPK	FRPDGLPK	2.115	P35542	True	FRPDGLPK	310.511626817985	noloss	4	y	1	414.271095711062	10.38961	False	sp	P35542	P35542	SAA4_HUMAN	Serum amyloid A-4 protein	Homo sapiens	SAA4	1	2	human_uniprot_sprot_2016_06_iRT_fwd	>sp|P35542|SAA4_HUMAN Serum amyloid A-4 protein OS=Homo sapiens GN=SAA4 PE=1 SV=2
3	_FRPDGLPK_	FRPDGLPK	FRPDGLPK	2.115	P35542	True	FRPDGLPK	310.511626817985	noloss	5	y	1	529.298038734892	7.792208	False	sp	P35542	P35542	SAA4_HUMAN	Serum amyloid A-4 protein	Homo sapiens	SAA4	1	2	human_uniprot_sprot_2016_06_iRT_fwd	>sp|P35542|SAA4_HUMAN Serum amyloid A-4 protein OS=Homo sapiens GN=SAA4 PE=1 SV=2
3	_DFVQPPTK_	DFVQPPTK	DFVQPPTK	05.mar	P01042	True	DFVQPPTK	311.167637206445	noloss	3	y	1	345.213246481772	100	False	sp	P01042	P01042	KNG1_HUMAN	Kininogen-1	Homo sapiens	KNG1	1	2	human_uniprot_sprot_2016_06_iRT_fwd	>sp|P01042|KNG1_HUMAN Kininogen-1 OS=Homo sapiens GN=KNG1 PE=1 SV=2
3	_DFVQPPTK_	DFVQPPTK	DFVQPPTK	05.mar	P01042	True	DFVQPPTK	311.167637206445	noloss	4	y	1	442.266010330622	69.76744	False	sp	P01042	P01042	KNG1_HUMAN	Kininogen-1	Homo sapiens	KNG1	1	2	human_uniprot_sprot_2016_06_iRT_fwd	>sp|P01042|KNG1_HUMAN Kininogen-1 OS=Homo sapiens GN=KNG1 PE=1 SV=2
3	_DFVQPPTK_	DFVQPPTK	DFVQPPTK	05.mar	P01042	True	DFVQPPTK	311.167637206445	noloss	3	b	1	362.171047316622	27.90698	False	sp	P01042	P01042	KNG1_HUMAN	Kininogen-1	Homo sapiens	KNG1	1	2	human_uniprot_sprot_2016_06_iRT_fwd	>sp|P01042|KNG1_HUMAN Kininogen-1 OS=Homo sapiens GN=KNG1 PE=1 SV=2
3	_DLEEVKAK_	DLEEVKAK	DLEEVKAK	-18.2	P02647	True	DLEEVKAK	311.174680328912	noloss	3	y	1	346.244880963222	100	False	sp	P02647	P02647	APOA1_HUMAN	Apolipoprotein A-I	Homo sapiens	APOA1	1	1	human_uniprot_sprot_2016_06_iRT_fwd	>sp|P02647|APOA1_HUMAN Apolipoprotein A-I OS=Homo sapiens GN=APOA1 PE=1 SV=1
3	_DLEEVKAK_	DLEEVKAK	DLEEVKAK	-18.2	P02647	True	DLEEVKAK	311.174680328912	noloss	4	y	1	445.313294876212	73.23943	False	sp	P02647	P02647	APOA1_HUMAN	Apolipoprotein A-I	Homo sapiens	APOA1	1	1	human_uniprot_sprot_2016_06_iRT_fwd	>sp|P02647|APOA1_HUMAN Apolipoprotein A-I OS=Homo sapiens GN=APOA1 PE=1 SV=1
3	_DLEEVKAK_	DLEEVKAK	DLEEVKAK	-18.2	P02647	True	DLEEVKAK	311.174680328912	noloss	5	y	1	574.355887964182	38.02817	False	sp	P02647	P02647	APOA1_HUMAN	Apolipoprotein A-I	Homo sapiens	APOA1	1	1	human_uniprot_sprot_2016_06_iRT_fwd	>sp|P02647|APOA1_HUMAN Apolipoprotein A-I OS=Homo sapiens GN=APOA1 PE=1 SV=1
3	_DLEEVKAK_	DLEEVKAK	DLEEVKAK	-18.2	P02647	True	DLEEVKAK	311.174680328912	noloss	6	y	1	703.398481052152	18.30986	False	sp	P02647	P02647	APOA1_HUMAN	Apolipoprotein A-I	Homo sapiens	APOA1	1	1	human_uniprot_sprot_2016_06_iRT_fwd	>sp|P02647|APOA1_HUMAN Apolipoprotein A-I OS=Homo sapiens GN=APOA1 PE=1 SV=1
3	_DLEEVKAK_	DLEEVKAK	DLEEVKAK	-18.2	P02647	True	DLEEVKAK	311.174680328912	noloss	6	y	2	352.202878759482	16.90141	False	sp	P02647	P02647	APOA1_HUMAN	Apolipoprotein A-I	Homo sapiens	APOA1	1	1	human_uniprot_sprot_2016_06_iRT_fwd	>sp|P02647|APOA1_HUMAN Apolipoprotein A-I OS=Homo sapiens GN=APOA1 PE=1 SV=1
3	_DLEEVKAK_	DLEEVKAK	DLEEVKAK	-18.2	P02647	True	DLEEVKAK	311.174680328912	noloss	3	b	1	358.160876555742	7.042253	False	sp	P02647	P02647	APOA1_HUMAN	Apolipoprotein A-I	Homo sapiens	APOA1	1	1	human_uniprot_sprot_2016_06_iRT_fwd	>sp|P02647|APOA1_HUMAN Apolipoprotein A-I OS=Homo sapiens GN=APOA1 PE=1 SV=1
3	_HSIGYSIR_	HSIGYSIR	HSIGYSIR	-6.375	P33151	True	HSIGYSIR	311.503131327369	noloss	3	y	1	375.235044555512	100	False	sp	P33151	P33151	CADH5_HUMAN	Cadherin-5	Homo sapiens	CDH5	1	5	human_uniprot_sprot_2016_06_iRT_fwd	>sp|P33151|CADH5_HUMAN Cadherin-5 OS=Homo sapiens GN=CDH5 PE=1 SV=5
3	_HSIGYSIR_	HSIGYSIR	HSIGYSIR	-6.375	P33151	True	HSIGYSIR	311.503131327369	noloss	4	b	1	395.203744427232	43	False	sp	P33151	P33151	CADH5_HUMAN	Cadherin-5	Homo sapiens	CDH5	1	5	human_uniprot_sprot_2016_06_iRT_fwd	>sp|P33151|CADH5_HUMAN Cadherin-5 OS=Homo sapiens GN=CDH5 PE=1 SV=5
3	_HSIGYSIR_	HSIGYSIR	HSIGYSIR	-6.375	P33151	True	HSIGYSIR	311.503131327369	noloss	3	b	1	338.182280706662	13	False	sp	P33151	P33151	CADH5_HUMAN	Cadherin-5	Homo sapiens	CDH5	1	5	human_uniprot_sprot_2016_06_iRT_fwd	>sp|P33151|CADH5_HUMAN Cadherin-5 OS=Homo sapiens GN=CDH5 PE=1 SV=5
3	_HSIGYSIR_	HSIGYSIR	HSIGYSIR	-6.375	P33151	True	HSIGYSIR	311.503131327369	noloss	4	y	1	538.298373088062	5	False	sp	P33151	P33151	CADH5_HUMAN	Cadherin-5	Homo sapiens	CDH5	1	5	human_uniprot_sprot_2016_06_iRT_fwd	>sp|P33151|CADH5_HUMAN Cadherin-5 OS=Homo sapiens GN=CDH5 PE=1 SV=5
3	_NVVFVIDK_	NVVFVIDK	NVVFVIDK	40.065	Q14624	True	NVVFVIDK	311.851649064065	noloss	3	b	1	313.187031733932	100	False	sp	Q14624	Q14624	ITIH4_HUMAN	Inter-alpha-trypsin inhibitor heavy chain H4	Homo sapiens	ITIH4	1	4	human_uniprot_sprot_2016_06_iRT_fwd	>sp|Q14624|ITIH4_HUMAN Inter-alpha-trypsin inhibitor heavy chain H4 OS=Homo sapiens GN=ITIH4 PE=1 SV=4
3	_NVVFVIDK_	NVVFVIDK	NVVFVIDK	40.065	Q14624	True	NVVFVIDK	311.851649064065	noloss	3	y	1	375.223811165472	56.52174	False	sp	Q14624	Q14624	ITIH4_HUMAN	Inter-alpha-trypsin inhibitor heavy chain H4	Homo sapiens	ITIH4	1	4	human_uniprot_sprot_2016_06_iRT_fwd	>sp|Q14624|ITIH4_HUMAN Inter-alpha-trypsin inhibitor heavy chain H4 OS=Homo sapiens GN=ITIH4 PE=1 SV=4
3	_NVVFVIDK_	NVVFVIDK	NVVFVIDK	40.065	Q14624	True	NVVFVIDK	311.851649064065	noloss	4	y	1	474.292225078462	5.797101	False	sp	Q14624	Q14624	ITIH4_HUMAN	Inter-alpha-trypsin inhibitor heavy chain H4	Homo sapiens	ITIH4	1	4	human_uniprot_sprot_2016_06_iRT_fwd	>sp|Q14624|ITIH4_HUMAN Inter-alpha-trypsin inhibitor heavy chain H4 OS=Homo sapiens GN=ITIH4 PE=1 SV=4
3	_TGLKEFLK_	TGLKEFLK	TGLKEFLK	26.145	P04114	True	TGLKEFLK	312.523532418779	noloss	5	y	1	664.402838156602	100	False	sp	P04114	P04114	APOB_HUMAN	Apolipoprotein B-100	Homo sapiens	APOB	1	2	human_uniprot_sprot_2016_06_iRT_fwd	>sp|P04114|APOB_HUMAN Apolipoprotein B-100 OS=Homo sapiens GN=APOB PE=1 SV=2
3	_TGLKEFLK_	TGLKEFLK	TGLKEFLK	26.145	P04114	True	TGLKEFLK	312.523532418779	noloss	4	y	1	536.307875142602	78.04878	False	sp	P04114	P04114	APOB_HUMAN	Apolipoprotein B-100	Homo sapiens	APOB	1	2	human_uniprot_sprot_2016_06_iRT_fwd	>sp|P04114|APOB_HUMAN Apolipoprotein B-100 OS=Homo sapiens GN=APOB PE=1 SV=2
3	_TGLKEFLK_	TGLKEFLK	TGLKEFLK	26.145	P04114	True	TGLKEFLK	312.523532418779	noloss	7	y	2	417.757821160557	70.7317	False	sp	P04114	P04114	APOB_HUMAN	Apolipoprotein B-100	Homo sapiens	APOB	1	2	human_uniprot_sprot_2016_06_iRT_fwd	>sp|P04114|APOB_HUMAN Apolipoprotein B-100 OS=Homo sapiens GN=APOB PE=1 SV=2
3	_TGLKEFLK_	TGLKEFLK	TGLKEFLK	26.145	P04114	True	TGLKEFLK	312.523532418779	noloss	3	y	1	407.265282054632	58.53659	False	sp	P04114	P04114	APOB_HUMAN	Apolipoprotein B-100	Homo sapiens	APOB	1	2	human_uniprot_sprot_2016_06_iRT_fwd	>sp|P04114|APOB_HUMAN Apolipoprotein B-100 OS=Homo sapiens GN=APOB PE=1 SV=2
3	_TGLKEFLK_	TGLKEFLK	TGLKEFLK	26.145	P04114	True	TGLKEFLK	312.523532418779	noloss	5	y	2	332.705057311707	39.02439	False	sp	P04114	P04114	APOB_HUMAN	Apolipoprotein B-100	Homo sapiens	APOB	1	2	human_uniprot_sprot_2016_06_iRT_fwd	>sp|P04114|APOB_HUMAN Apolipoprotein B-100 OS=Homo sapiens GN=APOB PE=1 SV=2
3	_TGLKEFLK_	TGLKEFLK	TGLKEFLK	26.145	P04114	True	TGLKEFLK	312.523532418779	noloss	6	y	2	389.247089300272	21.95122	False	sp	P04114	P04114	APOB_HUMAN	Apolipoprotein B-100	Homo sapiens	APOB	1	2	human_uniprot_sprot_2016_06_iRT_fwd	>sp|P04114|APOB_HUMAN Apolipoprotein B-100 OS=Homo sapiens GN=APOB PE=1 SV=2
4	_AKWETSFNHK_	AKWETSFNHK	AKWETSFNHK	-5.21	P05154	True	AKWETSFNHK	312.659644121687	noloss	5	y	2	316.661181124087	100	False	sp	P05154	P05154	IPSP_HUMAN	Plasma serine protease inhibitor	Homo sapiens	SERPINA5	1	3	human_uniprot_sprot_2016_06_iRT_fwd	>sp|P05154|IPSP_HUMAN Plasma serine protease inhibitor OS=Homo sapiens GN=SERPINA5 PE=1 SV=3
4	_AKWETSFNHK_	AKWETSFNHK	AKWETSFNHK	-5.21	P05154	True	AKWETSFNHK	312.659644121687	noloss	4	y	1	545.283057377092	86.66666	False	sp	P05154	P05154	IPSP_HUMAN	Plasma serine protease inhibitor	Homo sapiens	SERPINA5	1	3	human_uniprot_sprot_2016_06_iRT_fwd	>sp|P05154|IPSP_HUMAN Plasma serine protease inhibitor OS=Homo sapiens GN=SERPINA5 PE=1 SV=3
4	_AKWETSFNHK_	AKWETSFNHK	AKWETSFNHK	-5.21	P05154	True	AKWETSFNHK	312.659644121687	noloss	3	y	1	398.214643464102	86.66666	False	sp	P05154	P05154	IPSP_HUMAN	Plasma serine protease inhibitor	Homo sapiens	SERPINA5	1	3	human_uniprot_sprot_2016_06_iRT_fwd	>sp|P05154|IPSP_HUMAN Plasma serine protease inhibitor OS=Homo sapiens GN=SERPINA5 PE=1 SV=3
4	_AKWETSFNHK_	AKWETSFNHK	AKWETSFNHK	-5.21	P05154	True	AKWETSFNHK	312.659644121687	noloss	5	y	1	632.315085781362	73.33334	False	sp	P05154	P05154	IPSP_HUMAN	Plasma serine protease inhibitor	Homo sapiens	SERPINA5	1	3	human_uniprot_sprot_2016_06_iRT_fwd	>sp|P05154|IPSP_HUMAN Plasma serine protease inhibitor OS=Homo sapiens GN=SERPINA5 PE=1 SV=3
4	_AKWETSFNHK_	AKWETSFNHK	AKWETSFNHK	-5.21	P05154	True	AKWETSFNHK	312.659644121687	noloss	6	y	2	367.185020358292	20	False	sp	P05154	P05154	IPSP_HUMAN	Plasma serine protease inhibitor	Homo sapiens	SERPINA5	1	3	human_uniprot_sprot_2016_06_iRT_fwd	>sp|P05154|IPSP_HUMAN Plasma serine protease inhibitor OS=Homo sapiens GN=SERPINA5 PE=1 SV=3
4	_AKWETSFNHK_	AKWETSFNHK	AKWETSFNHK	-5.21	P05154	True	AKWETSFNHK	312.659644121687	noloss	3	b	1	386.218666215382	20	False	sp	P05154	P05154	IPSP_HUMAN	Plasma serine protease inhibitor	Homo sapiens	SERPINA5	1	3	human_uniprot_sprot_2016_06_iRT_fwd	>sp|P05154|IPSP_HUMAN Plasma serine protease inhibitor OS=Homo sapiens GN=SERPINA5 PE=1 SV=3
4	_AKWETSFNHK_	AKWETSFNHK	AKWETSFNHK	-5.21	P05154	True	AKWETSFNHK	312.659644121687	noloss	6	y	1	733.362764249772	6.666667	False	sp	P05154	P05154	IPSP_HUMAN	Plasma serine protease inhibitor	Homo sapiens	SERPINA5	1	3	human_uniprot_sprot_2016_06_iRT_fwd	>sp|P05154|IPSP_HUMAN Plasma serine protease inhibitor OS=Homo sapiens GN=SERPINA5 PE=1 SV=3
4	_AKWETSFNHK_	AKWETSFNHK	AKWETSFNHK	-5.21	P05154	True	AKWETSFNHK	312.659644121687	noloss	5	b	1	616.308937771762	6.666667	False	sp	P05154	P05154	IPSP_HUMAN	Plasma serine protease inhibitor	Homo sapiens	SERPINA5	1	3	human_uniprot_sprot_2016_06_iRT_fwd	>sp|P05154|IPSP_HUMAN Plasma serine protease inhibitor OS=Homo sapiens GN=SERPINA5 PE=1 SV=3
4	_AKWETSFNHK_	AKWETSFNHK	AKWETSFNHK	-5.21	P05154	True	AKWETSFNHK	312.659644121687	noloss	4	b	1	515.261259303352	6.666667	False	sp	P05154	P05154	IPSP_HUMAN	Plasma serine protease inhibitor	Homo sapiens	SERPINA5	1	3	human_uniprot_sprot_2016_06_iRT_fwd	>sp|P05154|IPSP_HUMAN Plasma serine protease inhibitor OS=Homo sapiens GN=SERPINA5 PE=1 SV=3
4	_FYHPEKEDGK_	FYHPEKEDGK	FYHPEKEDGK	-18.15	P01024	True	FYHPEKEDGK	313.151651913032	noloss	6	b	2	401.697763594217	100	False	sp	P01024	P01024	CO3_HUMAN	Complement C3	Homo sapiens	C3	1	2	human_uniprot_sprot_2016_06_iRT_fwd	>sp|P01024|CO3_HUMAN Complement C3 OS=Homo sapiens GN=C3 PE=1 SV=2
4	_FYHPEKEDGK_	FYHPEKEDGK	FYHPEKEDGK	-18.15	P01024	True	FYHPEKEDGK	313.151651913032	noloss	5	y	1	576.298767010882	31.39535	False	sp	P01024	P01024	CO3_HUMAN	Complement C3	Homo sapiens	C3	1	2	human_uniprot_sprot_2016_06_iRT_fwd	>sp|P01024|CO3_HUMAN Complement C3 OS=Homo sapiens GN=C3 PE=1 SV=2
4	_FYHPEKEDGK_	FYHPEKEDGK	FYHPEKEDGK	-18.15	P01024	True	FYHPEKEDGK	313.151651913032	noloss	8	y	3	313.822529579925	30.23256	False	sp	P01024	P01024	CO3_HUMAN	Complement C3	Homo sapiens	C3	1	2	human_uniprot_sprot_2016_06_iRT_fwd	>sp|P01024|CO3_HUMAN Complement C3 OS=Homo sapiens GN=C3 PE=1 SV=2
4	_FYHPEKEDGK_	FYHPEKEDGK	FYHPEKEDGK	-18.15	P01024	True	FYHPEKEDGK	313.151651913032	noloss	3	y	1	319.161210908912	27.90698	False	sp	P01024	P01024	CO3_HUMAN	Complement C3	Homo sapiens	C3	1	2	human_uniprot_sprot_2016_06_iRT_fwd	>sp|P01024|CO3_HUMAN Complement C3 OS=Homo sapiens GN=C3 PE=1 SV=2
4	_FYHPEKEDGK_	FYHPEKEDGK	FYHPEKEDGK	-18.15	P01024	True	FYHPEKEDGK	313.151651913032	noloss	6	y	1	705.341360098852	26.74419	False	sp	P01024	P01024	CO3_HUMAN	Complement C3	Homo sapiens	C3	1	2	human_uniprot_sprot_2016_06_iRT_fwd	>sp|P01024|CO3_HUMAN Complement C3 OS=Homo sapiens GN=C3 PE=1 SV=2
4	_FYHPEKEDGK_	FYHPEKEDGK	FYHPEKEDGK	-18.15	P01024	True	FYHPEKEDGK	313.151651913032	noloss	4	y	1	448.203803996882	26.74419	False	sp	P01024	P01024	CO3_HUMAN	Complement C3	Homo sapiens	C3	1	2	human_uniprot_sprot_2016_06_iRT_fwd	>sp|P01024|CO3_HUMAN Complement C3 OS=Homo sapiens GN=C3 PE=1 SV=2
4	_FYHPEKEDGK_	FYHPEKEDGK	FYHPEKEDGK	-18.15	P01024	True	FYHPEKEDGK	313.151651913032	noloss	8	y	2	470.230156136482	22.09302	False	sp	P01024	P01024	CO3_HUMAN	Complement C3	Homo sapiens	C3	1	2	human_uniprot_sprot_2016_06_iRT_fwd	>sp|P01024|CO3_HUMAN Complement C3 OS=Homo sapiens GN=C3 PE=1 SV=2
4	_FYHPEKEDGK_	FYHPEKEDGK	FYHPEKEDGK	-18.15	P01024	True	FYHPEKEDGK	313.151651913032	noloss	9	y	3	368.176972424109	16.27907	False	sp	P01024	P01024	CO3_HUMAN	Complement C3	Homo sapiens	C3	1	2	human_uniprot_sprot_2016_06_iRT_fwd	>sp|P01024|CO3_HUMAN Complement C3 OS=Homo sapiens GN=C3 PE=1 SV=2
3	_YIKPTC[+57]R_	YIKPTC[+57.0]R	YIKPTCR	-18.78	Q96IY4	True	YIKPTC[+57.0]R	313.168983817985	noloss	4	y	1	533.250042996652	100	False	sp	Q96IY4	Q96IY4	CBPB2_HUMAN	Carboxypeptidase B2	Homo sapiens	CPB2	1	2	human_uniprot_sprot_2016_06_iRT_fwd	>sp|Q96IY4|CBPB2_HUMAN Carboxypeptidase B2 OS=Homo sapiens GN=CPB2 PE=1 SV=2
3	_YIKPTC[+57]R_	YIKPTC[+57.0]R	YIKPTCR	-18.78	Q96IY4	True	YIKPTC[+57.0]R	313.168983817985	noloss	5	y	2	331.176141238732	15.85366	False	sp	Q96IY4	Q96IY4	CBPB2_HUMAN	Carboxypeptidase B2	Homo sapiens	CPB2	1	2	human_uniprot_sprot_2016_06_iRT_fwd	>sp|Q96IY4|CBPB2_HUMAN Carboxypeptidase B2 OS=Homo sapiens GN=CPB2 PE=1 SV=2
3	_YIKPTC[+57]R_	YIKPTC[+57.0]R	YIKPTCR	-18.78	Q96IY4	True	YIKPTC[+57.0]R	313.168983817985	noloss	2	y	1	335.149600679392	8.536586	False	sp	Q96IY4	Q96IY4	CBPB2_HUMAN	Carboxypeptidase B2	Homo sapiens	CPB2	1	2	human_uniprot_sprot_2016_06_iRT_fwd	>sp|Q96IY4|CBPB2_HUMAN Carboxypeptidase B2 OS=Homo sapiens GN=CPB2 PE=1 SV=2
3	_YIKPTC[+57]R_	YIKPTC[+57.0]R	YIKPTCR	-18.78	Q96IY4	True	YIKPTC[+57.0]R	313.168983817985	noloss	3	y	1	436.197279147802	7.317073	False	sp	Q96IY4	Q96IY4	CBPB2_HUMAN	Carboxypeptidase B2	Homo sapiens	CPB2	1	2	human_uniprot_sprot_2016_06_iRT_fwd	>sp|Q96IY4|CBPB2_HUMAN Carboxypeptidase B2 OS=Homo sapiens GN=CPB2 PE=1 SV=2
2	_PDGLPK_	PDGLPK	PDGLPK	01.jul	P35542	True	PDGLPK	313.679039525277	noloss	5	y	1	529.298038734892	100	False	sp	P35542	P35542	SAA4_HUMAN	Serum amyloid A-4 protein	Homo sapiens	SAA4	1	2	human_uniprot_sprot_2016_06_iRT_fwd	>sp|P35542|SAA4_HUMAN Serum amyloid A-4 protein OS=Homo sapiens GN=SAA4 PE=1 SV=2
2	_PDGLPK_	PDGLPK	PDGLPK	01.jul	P35542	True	PDGLPK	313.679039525277	noloss	4	b	1	383.192511037192	70.37037	False	sp	P35542	P35542	SAA4_HUMAN	Serum amyloid A-4 protein	Homo sapiens	SAA4	1	2	human_uniprot_sprot_2016_06_iRT_fwd	>sp|P35542|SAA4_HUMAN Serum amyloid A-4 protein OS=Homo sapiens GN=SAA4 PE=1 SV=2
2	_PDGLPK_	PDGLPK	PDGLPK	01.jul	P35542	True	PDGLPK	313.679039525277	noloss	4	y	1	414.271095711062	51.85185	False	sp	P35542	P35542	SAA4_HUMAN	Serum amyloid A-4 protein	Homo sapiens	SAA4	1	2	human_uniprot_sprot_2016_06_iRT_fwd	>sp|P35542|SAA4_HUMAN Serum amyloid A-4 protein OS=Homo sapiens GN=SAA4 PE=1 SV=2
2	_PDGLPK_	PDGLPK	PDGLPK	01.jul	P35542	True	PDGLPK	313.679039525277	noloss	6	y	2	313.679039525277	37.03704	False	sp	P35542	P35542	SAA4_HUMAN	Serum amyloid A-4 protein	Homo sapiens	SAA4	1	2	human_uniprot_sprot_2016_06_iRT_fwd	>sp|P35542|SAA4_HUMAN Serum amyloid A-4 protein OS=Homo sapiens GN=SAA4 PE=1 SV=2
4	_RLFQPLTHLK_	RLFQPLTHLK	RLFQPLTHLK	21.605	P22792	True	RLFQPLTHLK	313.94357052848	noloss	3	b	1	417.260865380532	100	False	sp	P22792	P22792	CPN2_HUMAN	Carboxypeptidase N subunit 2	Homo sapiens	CPN2	1	3	human_uniprot_sprot_2016_06_iRT_fwd	>sp|P22792|CPN2_HUMAN Carboxypeptidase N subunit 2 OS=Homo sapiens GN=CPN2 PE=1 SV=3
4	_RLFQPLTHLK_	RLFQPLTHLK	RLFQPLTHLK	21.605	P22792	True	RLFQPLTHLK	313.94357052848	noloss	4	y	1	498.303458468502	46.15385	False	sp	P22792	P22792	CPN2_HUMAN	Carboxypeptidase N subunit 2	Homo sapiens	CPN2	1	3	human_uniprot_sprot_2016_06_iRT_fwd	>sp|P22792|CPN2_HUMAN Carboxypeptidase N subunit 2 OS=Homo sapiens GN=CPN2 PE=1 SV=3
4	_RLFQPLTHLK_	RLFQPLTHLK	RLFQPLTHLK	21.605	P22792	True	RLFQPLTHLK	313.94357052848	noloss	5	y	1	611.387522445632	32.30769	False	sp	P22792	P22792	CPN2_HUMAN	Carboxypeptidase N subunit 2	Homo sapiens	CPN2	1	3	human_uniprot_sprot_2016_06_iRT_fwd	>sp|P22792|CPN2_HUMAN Carboxypeptidase N subunit 2 OS=Homo sapiens GN=CPN2 PE=1 SV=3
4	_RLFQPLTHLK_	RLFQPLTHLK	RLFQPLTHLK	21.605	P22792	True	RLFQPLTHLK	313.94357052848	noloss	3	y	1	397.255780000092	29.23077	False	sp	P22792	P22792	CPN2_HUMAN	Carboxypeptidase N subunit 2	Homo sapiens	CPN2	1	3	human_uniprot_sprot_2016_06_iRT_fwd	>sp|P22792|CPN2_HUMAN Carboxypeptidase N subunit 2 OS=Homo sapiens GN=CPN2 PE=1 SV=3
4	_RLFQPLTHLK_	RLFQPLTHLK	RLFQPLTHLK	21.605	P22792	True	RLFQPLTHLK	313.94357052848	noloss	6	y	2	354.723781380647	26.15385	False	sp	P22792	P22792	CPN2_HUMAN	Carboxypeptidase N subunit 2	Homo sapiens	CPN2	1	3	human_uniprot_sprot_2016_06_iRT_fwd	>sp|P22792|CPN2_HUMAN Carboxypeptidase N subunit 2 OS=Homo sapiens GN=CPN2 PE=1 SV=3
4	_RLFQPLTHLK_	RLFQPLTHLK	RLFQPLTHLK	21.605	P22792	True	RLFQPLTHLK	313.94357052848	noloss	10	y	3	418.255668549035	24.61539	False	sp	P22792	P22792	CPN2_HUMAN	Carboxypeptidase N subunit 2	Homo sapiens	CPN2	1	3	human_uniprot_sprot_2016_06_iRT_fwd	>sp|P22792|CPN2_HUMAN Carboxypeptidase N subunit 2 OS=Homo sapiens GN=CPN2 PE=1 SV=3
4	_RLFQPLTHLK_	RLFQPLTHLK	RLFQPLTHLK	21.605	P22792	True	RLFQPLTHLK	313.94357052848	noloss	4	b	1	545.319442885812	6.153846	False	sp	P22792	P22792	CPN2_HUMAN	Carboxypeptidase N subunit 2	Homo sapiens	CPN2	1	3	human_uniprot_sprot_2016_06_iRT_fwd	>sp|P22792|CPN2_HUMAN Carboxypeptidase N subunit 2 OS=Homo sapiens GN=CPN2 PE=1 SV=3
3	_DDNPNLPR_	DDNPNLPR	DDNPNLPR	-11.465	P02768	True	DDNPNLPR	314.154279237502	noloss	3	y	1	385.255780000092	100	False	sp	P02768	P02768	ALBU_HUMAN	Serum albumin	Homo sapiens	ALB	1	2	human_uniprot_sprot_2016_06_iRT_fwd	>sp|P02768|ALBU_HUMAN Serum albumin OS=Homo sapiens GN=ALB PE=1 SV=2
3	_DDNPNLPR_	DDNPNLPR	DDNPNLPR	-11.465	P02768	True	DDNPNLPR	314.154279237502	noloss	3	b	1	345.104089955612	82.35294	False	sp	P02768	P02768	ALBU_HUMAN	Serum albumin	Homo sapiens	ALB	1	2	human_uniprot_sprot_2016_06_iRT_fwd	>sp|P02768|ALBU_HUMAN Serum albumin OS=Homo sapiens GN=ALB PE=1 SV=2
3	_DDNPNLPR_	DDNPNLPR	DDNPNLPR	-11.465	P02768	True	DDNPNLPR	314.154279237502	noloss	4	y	1	499.298707441232	41.17647	False	sp	P02768	P02768	ALBU_HUMAN	Serum albumin	Homo sapiens	ALB	1	2	human_uniprot_sprot_2016_06_iRT_fwd	>sp|P02768|ALBU_HUMAN Serum albumin OS=Homo sapiens GN=ALB PE=1 SV=2
3	_DDNPNLPR_	DDNPNLPR	DDNPNLPR	-11.465	P02768	True	DDNPNLPR	314.154279237502	noloss	8	y	3	314.154279237502	23.52941	False	sp	P02768	P02768	ALBU_HUMAN	Serum albumin	Homo sapiens	ALB	1	2	human_uniprot_sprot_2016_06_iRT_fwd	>sp|P02768|ALBU_HUMAN Serum albumin OS=Homo sapiens GN=ALB PE=1 SV=2
3	_DDNPNLPR_	DDNPNLPR	DDNPNLPR	-11.465	P02768	True	DDNPNLPR	314.154279237502	noloss	4	b	1	442.156853804462	23.52941	False	sp	P02768	P02768	ALBU_HUMAN	Serum albumin	Homo sapiens	ALB	1	2	human_uniprot_sprot_2016_06_iRT_fwd	>sp|P02768|ALBU_HUMAN Serum albumin OS=Homo sapiens GN=ALB PE=1 SV=2
3	_DDNPNLPR_	DDNPNLPR	DDNPNLPR	-11.465	P02768	True	DDNPNLPR	314.154279237502	noloss	5	y	1	596.351471290082	11.76471	False	sp	P02768	P02768	ALBU_HUMAN	Serum albumin	Homo sapiens	ALB	1	2	human_uniprot_sprot_2016_06_iRT_fwd	>sp|P02768|ALBU_HUMAN Serum albumin OS=Homo sapiens GN=ALB PE=1 SV=2
3	_DDNPNLPR_	DDNPNLPR	DDNPNLPR	-11.465	P02768	True	DDNPNLPR	314.154279237502	noloss	5	b	1	556.199781245602	5.882353	False	sp	P02768	P02768	ALBU_HUMAN	Serum albumin	Homo sapiens	ALB	1	2	human_uniprot_sprot_2016_06_iRT_fwd	>sp|P02768|ALBU_HUMAN Serum albumin OS=Homo sapiens GN=ALB PE=1 SV=2
3	_AKLPDATPK_	AKLPDATPK	AKLPDATPK	-15.87	P02774	True	AKLPDATPK	314.186920282875	noloss	3	b	1	313.223417242652	100	False	sp	P02774	P02774	VTDB_HUMAN	Vitamin D-binding protein	Homo sapiens	GC	1	1	human_uniprot_sprot_2016_06_iRT_fwd	>sp|P02774|VTDB_HUMAN Vitamin D-binding protein OS=Homo sapiens GN=GC PE=1 SV=1
3	_AKLPDATPK_	AKLPDATPK	AKLPDATPK	-15.87	P02774	True	AKLPDATPK	314.186920282875	noloss	6	y	1	628.330067139162	48.64865	False	sp	P02774	P02774	VTDB_HUMAN	Vitamin D-binding protein	Homo sapiens	GC	1	1	human_uniprot_sprot_2016_06_iRT_fwd	>sp|P02774|VTDB_HUMAN Vitamin D-binding protein OS=Homo sapiens GN=GC PE=1 SV=1
3	_AKLPDATPK_	AKLPDATPK	AKLPDATPK	-15.87	P02774	True	AKLPDATPK	314.186920282875	noloss	3	y	1	345.213246481772	45.94595	False	sp	P02774	P02774	VTDB_HUMAN	Vitamin D-binding protein	Homo sapiens	GC	1	1	human_uniprot_sprot_2016_06_iRT_fwd	>sp|P02774|VTDB_HUMAN Vitamin D-binding protein OS=Homo sapiens GN=GC PE=1 SV=1
3	_AKLPDATPK_	AKLPDATPK	AKLPDATPK	-15.87	P02774	True	AKLPDATPK	314.186920282875	noloss	5	b	1	525.303124115332	32.43243	False	sp	P02774	P02774	VTDB_HUMAN	Vitamin D-binding protein	Homo sapiens	GC	1	1	human_uniprot_sprot_2016_06_iRT_fwd	>sp|P02774|VTDB_HUMAN Vitamin D-binding protein OS=Homo sapiens GN=GC PE=1 SV=1
3	_AKLPDATPK_	AKLPDATPK	AKLPDATPK	-15.87	P02774	True	AKLPDATPK	314.186920282875	noloss	5	y	1	531.277303290312	29.72973	False	sp	P02774	P02774	VTDB_HUMAN	Vitamin D-binding protein	Homo sapiens	GC	1	1	human_uniprot_sprot_2016_06_iRT_fwd	>sp|P02774|VTDB_HUMAN Vitamin D-binding protein OS=Homo sapiens GN=GC PE=1 SV=1
3	_AKLPDATPK_	AKLPDATPK	AKLPDATPK	-15.87	P02774	True	AKLPDATPK	314.186920282875	noloss	6	y	2	314.668671802987	18.91892	False	sp	P02774	P02774	VTDB_HUMAN	Vitamin D-binding protein	Homo sapiens	GC	1	1	human_uniprot_sprot_2016_06_iRT_fwd	>sp|P02774|VTDB_HUMAN Vitamin D-binding protein OS=Homo sapiens GN=GC PE=1 SV=1
3	_AKLPDATPK_	AKLPDATPK	AKLPDATPK	-15.87	P02774	True	AKLPDATPK	314.186920282875	noloss	4	y	1	416.250360266482	18.91892	False	sp	P02774	P02774	VTDB_HUMAN	Vitamin D-binding protein	Homo sapiens	GC	1	1	human_uniprot_sprot_2016_06_iRT_fwd	>sp|P02774|VTDB_HUMAN Vitamin D-binding protein OS=Homo sapiens GN=GC PE=1 SV=1
3	_AKLPDATPK_	AKLPDATPK	AKLPDATPK	-15.87	P02774	True	AKLPDATPK	314.186920282875	noloss	6	b	1	596.340237900042	13.51351	False	sp	P02774	P02774	VTDB_HUMAN	Vitamin D-binding protein	Homo sapiens	GC	1	1	human_uniprot_sprot_2016_06_iRT_fwd	>sp|P02774|VTDB_HUMAN Vitamin D-binding protein OS=Homo sapiens GN=GC PE=1 SV=1
3	_AKLPDATPK_	AKLPDATPK	AKLPDATPK	-15.87	P02774	True	AKLPDATPK	314.186920282875	noloss	4	b	1	410.276181091502	8.108109	False	sp	P02774	P02774	VTDB_HUMAN	Vitamin D-binding protein	Homo sapiens	GC	1	1	human_uniprot_sprot_2016_06_iRT_fwd	>sp|P02774|VTDB_HUMAN Vitamin D-binding protein OS=Homo sapiens GN=GC PE=1 SV=1
3	_EQLTPLIK_	EQLTPLIK	EQLTPLIK	29.47	P02652	True	EQLTPLIK	314.527053980012	noloss	4	y	1	470.333695967622	100	False	sp	P02652	P02652	APOA2_HUMAN	Apolipoprotein A-II	Homo sapiens	APOA2	1	1	human_uniprot_sprot_2016_06_iRT_fwd	>sp|P02652|APOA2_HUMAN Apolipoprotein A-II OS=Homo sapiens GN=APOA2 PE=1 SV=1
3	_EQLTPLIK_	EQLTPLIK	EQLTPLIK	29.47	P02652	True	EQLTPLIK	314.527053980012	noloss	3	y	1	373.280932118772	96.55173	False	sp	P02652	P02652	APOA2_HUMAN	Apolipoprotein A-II	Homo sapiens	APOA2	1	1	human_uniprot_sprot_2016_06_iRT_fwd	>sp|P02652|APOA2_HUMAN Apolipoprotein A-II OS=Homo sapiens GN=APOA2 PE=1 SV=1
3	_EQLTPLIK_	EQLTPLIK	EQLTPLIK	29.47	P02652	True	EQLTPLIK	314.527053980012	noloss	3	b	1	371.192511037192	41.37931	False	sp	P02652	P02652	APOA2_HUMAN	Apolipoprotein A-II	Homo sapiens	APOA2	1	1	human_uniprot_sprot_2016_06_iRT_fwd	>sp|P02652|APOA2_HUMAN Apolipoprotein A-II OS=Homo sapiens GN=APOA2 PE=1 SV=1
3	_EQLTPLIK_	EQLTPLIK	EQLTPLIK	29.47	P02652	True	EQLTPLIK	314.527053980012	noloss	4	b	1	472.240189505602	31.03448	False	sp	P02652	P02652	APOA2_HUMAN	Apolipoprotein A-II	Homo sapiens	APOA2	1	1	human_uniprot_sprot_2016_06_iRT_fwd	>sp|P02652|APOA2_HUMAN Apolipoprotein A-II OS=Homo sapiens GN=APOA2 PE=1 SV=1
3	_IKDYFEK_	IKDYFEK	IKDYFEK	-0.9	P04114	True	IKDYFEK	314.835887548869	noloss	5	y	1	701.314082721852	100	False	sp	P04114	P04114	APOB_HUMAN	Apolipoprotein B-100	Homo sapiens	APOB	1	2	human_uniprot_sprot_2016_06_iRT_fwd	>sp|P04114|APOB_HUMAN Apolipoprotein B-100 OS=Homo sapiens GN=APOB PE=1 SV=2
3	_IKDYFEK_	IKDYFEK	IKDYFEK	-0.9	P04114	True	IKDYFEK	314.835887548869	noloss	3	y	1	423.223811165472	67.44186	False	sp	P04114	P04114	APOB_HUMAN	Apolipoprotein B-100	Homo sapiens	APOB	1	2	human_uniprot_sprot_2016_06_iRT_fwd	>sp|P04114|APOB_HUMAN Apolipoprotein B-100 OS=Homo sapiens GN=APOB PE=1 SV=2
3	_IKDYFEK_	IKDYFEK	IKDYFEK	-0.9	P04114	True	IKDYFEK	314.835887548869	noloss	4	y	1	586.287139698022	41.86047	False	sp	P04114	P04114	APOB_HUMAN	Apolipoprotein B-100	Homo sapiens	APOB	1	2	human_uniprot_sprot_2016_06_iRT_fwd	>sp|P04114|APOB_HUMAN Apolipoprotein B-100 OS=Homo sapiens GN=APOB PE=1 SV=2
3	_IKDYFEK_	IKDYFEK	IKDYFEK	-0.9	P04114	True	IKDYFEK	314.835887548869	noloss	6	y	2	415.208161101332	27.90698	False	sp	P04114	P04114	APOB_HUMAN	Apolipoprotein B-100	Homo sapiens	APOB	1	2	human_uniprot_sprot_2016_06_iRT_fwd	>sp|P04114|APOB_HUMAN Apolipoprotein B-100 OS=Homo sapiens GN=APOB PE=1 SV=2
3	_IKDYFEK_	IKDYFEK	IKDYFEK	-0.9	P04114	True	IKDYFEK	314.835887548869	noloss	3	b	1	357.213246481772	20.93023	False	sp	P04114	P04114	APOB_HUMAN	Apolipoprotein B-100	Homo sapiens	APOB	1	2	human_uniprot_sprot_2016_06_iRT_fwd	>sp|P04114|APOB_HUMAN Apolipoprotein B-100 OS=Homo sapiens GN=APOB PE=1 SV=2
3	_ALDLINKR_	ALDLINKR	ALDLINKR	12.245	P04196	True	ALDLINKR	314.862548100935	noloss	4	y	1	530.340906606382	100	False	sp	P04196	P04196	HRG_HUMAN	Histidine-rich glycoprotein	Homo sapiens	HRG	1	1	human_uniprot_sprot_2016_06_iRT_fwd	>sp|P04196|HRG_HUMAN Histidine-rich glycoprotein OS=Homo sapiens GN=HRG PE=1 SV=1
3	_ALDLINKR_	ALDLINKR	ALDLINKR	12.245	P04196	True	ALDLINKR	314.862548100935	noloss	3	y	1	417.256842629252	73	False	sp	P04196	P04196	HRG_HUMAN	Histidine-rich glycoprotein	Homo sapiens	HRG	1	1	human_uniprot_sprot_2016_06_iRT_fwd	>sp|P04196|HRG_HUMAN Histidine-rich glycoprotein OS=Homo sapiens GN=HRG PE=1 SV=1
3	_ALDLINKR_	ALDLINKR	ALDLINKR	12.245	P04196	True	ALDLINKR	314.862548100935	noloss	6	y	1	758.451913607342	30	False	sp	P04196	P04196	HRG_HUMAN	Histidine-rich glycoprotein	Homo sapiens	HRG	1	1	human_uniprot_sprot_2016_06_iRT_fwd	>sp|P04196|HRG_HUMAN Histidine-rich glycoprotein OS=Homo sapiens GN=HRG PE=1 SV=1
3	_ALDLINKR_	ALDLINKR	ALDLINKR	12.245	P04196	True	ALDLINKR	314.862548100935	noloss	5	y	1	643.424970583512	30	False	sp	P04196	P04196	HRG_HUMAN	Histidine-rich glycoprotein	Homo sapiens	HRG	1	1	human_uniprot_sprot_2016_06_iRT_fwd	>sp|P04196|HRG_HUMAN Histidine-rich glycoprotein OS=Homo sapiens GN=HRG PE=1 SV=1
3	_ALDLINKR_	ALDLINKR	ALDLINKR	12.245	P04196	True	ALDLINKR	314.862548100935	noloss	6	y	2	379.729595037077	16	False	sp	P04196	P04196	HRG_HUMAN	Histidine-rich glycoprotein	Homo sapiens	HRG	1	1	human_uniprot_sprot_2016_06_iRT_fwd	>sp|P04196|HRG_HUMAN Histidine-rich glycoprotein OS=Homo sapiens GN=HRG PE=1 SV=1
3	_ALDLINKR_	ALDLINKR	ALDLINKR	12.245	P04196	True	ALDLINKR	314.862548100935	noloss	5	y	2	322.216123525162	16	False	sp	P04196	P04196	HRG_HUMAN	Histidine-rich glycoprotein	Homo sapiens	HRG	1	1	human_uniprot_sprot_2016_06_iRT_fwd	>sp|P04196|HRG_HUMAN Histidine-rich glycoprotein OS=Homo sapiens GN=HRG PE=1 SV=1
3	_ALDLINKR_	ALDLINKR	ALDLINKR	12.245	P04196	True	ALDLINKR	314.862548100935	noloss	2	y	1	303.213915188112	10	False	sp	P04196	P04196	HRG_HUMAN	Histidine-rich glycoprotein	Homo sapiens	HRG	1	1	human_uniprot_sprot_2016_06_iRT_fwd	>sp|P04196|HRG_HUMAN Histidine-rich glycoprotein OS=Homo sapiens GN=HRG PE=1 SV=1
2	_PGQTVK_	PGQTVK	PGQTVK	-15.04	P01023	True	PGQTVK	315.184489043712	noloss	5	y	1	532.308937771762	100	False	sp	P01023	P01023	A2MG_HUMAN	Alpha-2-macroglobulin	Homo sapiens	A2M	1	3	human_uniprot_sprot_2016_06_iRT_fwd	>sp|P01023|A2MG_HUMAN Alpha-2-macroglobulin OS=Homo sapiens GN=A2M PE=1 SV=3
2	_PGQTVK_	PGQTVK	PGQTVK	-15.04	P01023	True	PGQTVK	315.184489043712	noloss	6	y	2	315.184489043712	38.96104	False	sp	P01023	P01023	A2MG_HUMAN	Alpha-2-macroglobulin	Homo sapiens	A2M	1	3	human_uniprot_sprot_2016_06_iRT_fwd	>sp|P01023|A2MG_HUMAN Alpha-2-macroglobulin OS=Homo sapiens GN=A2M PE=1 SV=3
2	_PGQTVK_	PGQTVK	PGQTVK	-15.04	P01023	True	PGQTVK	315.184489043712	noloss	4	b	1	384.187760009922	22.07792	False	sp	P01023	P01023	A2MG_HUMAN	Alpha-2-macroglobulin	Homo sapiens	A2M	1	3	human_uniprot_sprot_2016_06_iRT_fwd	>sp|P01023|A2MG_HUMAN Alpha-2-macroglobulin OS=Homo sapiens GN=A2M PE=1 SV=3
2	_PGQTVK_	PGQTVK	PGQTVK	-15.04	P01023	True	PGQTVK	315.184489043712	noloss	3	y	1	347.228896545912	7.792208	False	sp	P01023	P01023	A2MG_HUMAN	Alpha-2-macroglobulin	Homo sapiens	A2M	1	3	human_uniprot_sprot_2016_06_iRT_fwd	>sp|P01023|A2MG_HUMAN Alpha-2-macroglobulin OS=Homo sapiens GN=A2M PE=1 SV=3
2	_GELAIK_	GELAIK	GELAIK	-6.72	P05787	True	GELAIK	315.694689589417	noloss	4	y	1	444.318045903482	100	False	sp	P05787	P05787	K2C8_HUMAN	Keratin, type II cytoskeletal 8	Homo sapiens	KRT8	1	7	human_uniprot_sprot_2016_06_iRT_fwd	>sp|P05787|K2C8_HUMAN Keratin, type II cytoskeletal 8 OS=Homo sapiens GN=KRT8 PE=1 SV=7
2	_GELAIK_	GELAIK	GELAIK	-6.72	P05787	True	GELAIK	315.694689589417	noloss	3	y	1	331.233981926352	67.36842	False	sp	P05787	P05787	K2C8_HUMAN	Keratin, type II cytoskeletal 8	Homo sapiens	KRT8	1	7	human_uniprot_sprot_2016_06_iRT_fwd	>sp|P05787|K2C8_HUMAN Keratin, type II cytoskeletal 8 OS=Homo sapiens GN=KRT8 PE=1 SV=7
2	_GELAIK_	GELAIK	GELAIK	-6.72	P05787	True	GELAIK	315.694689589417	noloss	3	b	1	300.155397252482	6.31579	False	sp	P05787	P05787	K2C8_HUMAN	Keratin, type II cytoskeletal 8	Homo sapiens	KRT8	1	7	human_uniprot_sprot_2016_06_iRT_fwd	>sp|P05787|K2C8_HUMAN Keratin, type II cytoskeletal 8 OS=Homo sapiens GN=KRT8 PE=1 SV=7
3	_GRLDSELR_	GRLDSELR	GRLDSELR	-10.905	P02538	False	GRLDSELR	315.841924107412	noloss	4	b	1	442.240858211942	100	False	sp	P02538	P02538	K2C6A_HUMAN	Keratin, type II cytoskeletal 6A	Homo sapiens	KRT6A	1	3	human_uniprot_sprot_2016_06_iRT_fwd	>sp|P02538|K2C6A_HUMAN Keratin, type II cytoskeletal 6A OS=Homo sapiens GN=KRT6A PE=1 SV=3
3	_GRLDSELR_	GRLDSELR	GRLDSELR	-10.905	P02538	False	GRLDSELR	315.841924107412	noloss	3	y	1	417.245609239212	44.68085	False	sp	P02538	P02538	K2C6A_HUMAN	Keratin, type II cytoskeletal 6A	Homo sapiens	KRT6A	1	3	human_uniprot_sprot_2016_06_iRT_fwd	>sp|P02538|K2C6A_HUMAN Keratin, type II cytoskeletal 6A OS=Homo sapiens GN=KRT6A PE=1 SV=3
3	_GRLDSELR_	GRLDSELR	GRLDSELR	-10.905	P02538	False	GRLDSELR	315.841924107412	noloss	5	b	1	529.272886616212	34.04255	False	sp	P02538	P02538	K2C6A_HUMAN	Keratin, type II cytoskeletal 6A	Homo sapiens	KRT6A	1	3	human_uniprot_sprot_2016_06_iRT_fwd	>sp|P02538|K2C6A_HUMAN Keratin, type II cytoskeletal 6A OS=Homo sapiens GN=KRT6A PE=1 SV=3
3	_GRLDSELR_	GRLDSELR	GRLDSELR	-10.905	P02538	False	GRLDSELR	315.841924107412	noloss	4	y	1	504.277637643482	31.91489	False	sp	P02538	P02538	K2C6A_HUMAN	Keratin, type II cytoskeletal 6A	Homo sapiens	KRT6A	1	3	human_uniprot_sprot_2016_06_iRT_fwd	>sp|P02538|K2C6A_HUMAN Keratin, type II cytoskeletal 6A OS=Homo sapiens GN=KRT6A PE=1 SV=3
3	_GRLDSELR_	GRLDSELR	GRLDSELR	-10.905	P02538	False	GRLDSELR	315.841924107412	noloss	3	b	1	327.213915188112	31.91489	False	sp	P02538	P02538	K2C6A_HUMAN	Keratin, type II cytoskeletal 6A	Homo sapiens	KRT6A	1	3	human_uniprot_sprot_2016_06_iRT_fwd	>sp|P02538|K2C6A_HUMAN Keratin, type II cytoskeletal 6A OS=Homo sapiens GN=KRT6A PE=1 SV=3
3	_GRLDSELR_	GRLDSELR	GRLDSELR	-10.905	P02538	False	GRLDSELR	315.841924107412	noloss	6	b	1	658.315479704182	6.382979	False	sp	P02538	P02538	K2C6A_HUMAN	Keratin, type II cytoskeletal 6A	Homo sapiens	KRT6A	1	3	human_uniprot_sprot_2016_06_iRT_fwd	>sp|P02538|K2C6A_HUMAN Keratin, type II cytoskeletal 6A OS=Homo sapiens GN=KRT6A PE=1 SV=3
4	_MRDVVLFEKK_	MRDVVLFEKK	MRDVVLFEKK	15.feb	P00747	True	MRDVVLFEKK	316.93250858586	noloss	4	y	1	551.318774179472	100	False	sp	P00747	P00747	PLMN_HUMAN	Plasminogen	Homo sapiens	PLG	1	2	human_uniprot_sprot_2016_06_iRT_fwd	>sp|P00747|PLMN_HUMAN Plasminogen OS=Homo sapiens GN=PLG PE=1 SV=2
4	_MRDVVLFEKK_	MRDVVLFEKK	MRDVVLFEKK	15.feb	P00747	True	MRDVVLFEKK	316.93250858586	noloss	3	b	1	403.175815427232	86	False	sp	P00747	P00747	PLMN_HUMAN	Plasminogen	Homo sapiens	PLG	1	2	human_uniprot_sprot_2016_06_iRT_fwd	>sp|P00747|PLMN_HUMAN Plasminogen OS=Homo sapiens GN=PLG PE=1 SV=2
4	_MRDVVLFEKK_	MRDVVLFEKK	MRDVVLFEKK	15.feb	P00747	True	MRDVVLFEKK	316.93250858586	noloss	4	b	1	502.244229340222	41	False	sp	P00747	P00747	PLMN_HUMAN	Plasminogen	Homo sapiens	PLG	1	2	human_uniprot_sprot_2016_06_iRT_fwd	>sp|P00747|PLMN_HUMAN Plasminogen OS=Homo sapiens GN=PLG PE=1 SV=2
4	_MRDVVLFEKK_	MRDVVLFEKK	MRDVVLFEKK	15.feb	P00747	True	MRDVVLFEKK	316.93250858586	noloss	5	y	1	664.402838156602	37	False	sp	P00747	P00747	PLMN_HUMAN	Plasminogen	Homo sapiens	PLG	1	2	human_uniprot_sprot_2016_06_iRT_fwd	>sp|P00747|PLMN_HUMAN Plasminogen OS=Homo sapiens GN=PLG PE=1 SV=2
4	_MRDVVLFEKK_	MRDVVLFEKK	MRDVVLFEKK	15.feb	P00747	True	MRDVVLFEKK	316.93250858586	noloss	5	y	2	332.705057311707	30	False	sp	P00747	P00747	PLMN_HUMAN	Plasminogen	Homo sapiens	PLG	1	2	human_uniprot_sprot_2016_06_iRT_fwd	>sp|P00747|PLMN_HUMAN Plasminogen OS=Homo sapiens GN=PLG PE=1 SV=2
4	_MRDVVLFEKK_	MRDVVLFEKK	MRDVVLFEKK	15.feb	P00747	True	MRDVVLFEKK	316.93250858586	noloss	3	y	1	404.250360266482	27	False	sp	P00747	P00747	PLMN_HUMAN	Plasminogen	Homo sapiens	PLG	1	2	human_uniprot_sprot_2016_06_iRT_fwd	>sp|P00747|PLMN_HUMAN Plasminogen OS=Homo sapiens GN=PLG PE=1 SV=2
4	_MRDVVLFEKK_	MRDVVLFEKK	MRDVVLFEKK	15.feb	P00747	True	MRDVVLFEKK	316.93250858586	noloss	5	b	1	601.312643253212	9	False	sp	P00747	P00747	PLMN_HUMAN	Plasminogen	Homo sapiens	PLG	1	2	human_uniprot_sprot_2016_06_iRT_fwd	>sp|P00747|PLMN_HUMAN Plasminogen OS=Homo sapiens GN=PLG PE=1 SV=2
3	_KLC[+57]M[+16]AALK_	KLC[+57.0]M[+16.0]AALK	KLCMAALK	-22.31	P02774	True	KLC[+57.0]M[+16.0]AALK	317.521246018029	noloss	4	y	1	402.271095711062	100	False	sp	P02774	P02774	VTDB_HUMAN	Vitamin D-binding protein	Homo sapiens	GC	1	1	human_uniprot_sprot_2016_06_iRT_fwd	>sp|P02774|VTDB_HUMAN Vitamin D-binding protein OS=Homo sapiens GN=GC PE=1 SV=1
3	_KLC[+57]M[+16]AALK_	KLC[+57.0]M[+16.0]AALK	KLCMAALK	-22.31	P02774	True	KLC[+57.0]M[+16.0]AALK	317.521246018029	noloss	3	b	1	402.216951963222	88.88889	False	sp	P02774	P02774	VTDB_HUMAN	Vitamin D-binding protein	Homo sapiens	GC	1	1	human_uniprot_sprot_2016_06_iRT_fwd	>sp|P02774|VTDB_HUMAN Vitamin D-binding protein OS=Homo sapiens GN=GC PE=1 SV=1
3	_KLC[+57]M[+16]AALK_	KLC[+57.0]M[+16.0]AALK	KLCMAALK	-22.31	P02774	True	KLC[+57.0]M[+16.0]AALK	317.521246018029	noloss	3	y	1	331.233981926352	83.33334	False	sp	P02774	P02774	VTDB_HUMAN	Vitamin D-binding protein	Homo sapiens	GC	1	1	human_uniprot_sprot_2016_06_iRT_fwd	>sp|P02774|VTDB_HUMAN Vitamin D-binding protein OS=Homo sapiens GN=GC PE=1 SV=1
3	_KLC[+57]M[+16]AALK_	KLC[+57.0]M[+16.0]AALK	KLCMAALK	-22.31	P02774	True	KLC[+57.0]M[+16.0]AALK	317.521246018029	noloss	4	b	1	549.285365876212	16.66667	False	sp	P02774	P02774	VTDB_HUMAN	Vitamin D-binding protein	Homo sapiens	GC	1	1	human_uniprot_sprot_2016_06_iRT_fwd	>sp|P02774|VTDB_HUMAN Vitamin D-binding protein OS=Homo sapiens GN=GC PE=1 SV=1
3	_EFHLHLR_	EFHLHLR	EFHLHLR	18.96	P0C0L4	False	EFHLHLR	317.843487926619	noloss	3	y	1	425.261928009692	100	False	sp	P0C0L4	P0C0L4	CO4A_HUMAN	Complement C4-A	Homo sapiens	C4A	1	2	human_uniprot_sprot_2016_06_iRT_fwd	>sp|P0C0L4|CO4A_HUMAN Complement C4-A OS=Homo sapiens GN=C4A PE=1 SV=2
3	_EFHLHLR_	EFHLHLR	EFHLHLR	18.96	P0C0L4	False	EFHLHLR	317.843487926619	noloss	4	y	1	538.345991986822	85.55556	False	sp	P0C0L4	P0C0L4	CO4A_HUMAN	Complement C4-A	Homo sapiens	C4A	1	2	human_uniprot_sprot_2016_06_iRT_fwd	>sp|P0C0L4|CO4A_HUMAN Complement C4-A OS=Homo sapiens GN=C4A PE=1 SV=2
3	_EFHLHLR_	EFHLHLR	EFHLHLR	18.96	P0C0L4	False	EFHLHLR	317.843487926619	noloss	5	y	2	338.206090156042	77.77778	False	sp	P0C0L4	P0C0L4	CO4A_HUMAN	Complement C4-A	Homo sapiens	C4A	1	2	human_uniprot_sprot_2016_06_iRT_fwd	>sp|P0C0L4|CO4A_HUMAN Complement C4-A OS=Homo sapiens GN=C4A PE=1 SV=2
3	_EFHLHLR_	EFHLHLR	EFHLHLR	18.96	P0C0L4	False	EFHLHLR	317.843487926619	noloss	7	b	3	311.839966365385	53.33333	False	sp	P0C0L4	P0C0L4	CO4A_HUMAN	Complement C4-A	Homo sapiens	C4A	1	2	human_uniprot_sprot_2016_06_iRT_fwd	>sp|P0C0L4|CO4A_HUMAN Complement C4-A OS=Homo sapiens GN=C4A PE=1 SV=2
3	_ELPEHTVK_	ELPEHTVK	ELPEHTVK	-19.32	P02774	True	ELPEHTVK	318.174791779969	noloss	6	y	2	355.695220903997	100	False	sp	P02774	P02774	VTDB_HUMAN	Vitamin D-binding protein	Homo sapiens	GC	1	1	human_uniprot_sprot_2016_06_iRT_fwd	>sp|P02774|VTDB_HUMAN Vitamin D-binding protein OS=Homo sapiens GN=GC PE=1 SV=1
3	_ELPEHTVK_	ELPEHTVK	ELPEHTVK	-19.32	P02774	True	ELPEHTVK	318.174791779969	noloss	5	y	1	613.330401492332	39	False	sp	P02774	P02774	VTDB_HUMAN	Vitamin D-binding protein	Homo sapiens	GC	1	1	human_uniprot_sprot_2016_06_iRT_fwd	>sp|P02774|VTDB_HUMAN Vitamin D-binding protein OS=Homo sapiens GN=GC PE=1 SV=1
3	_ELPEHTVK_	ELPEHTVK	ELPEHTVK	-19.32	P02774	True	ELPEHTVK	318.174791779969	noloss	4	y	1	484.287808404362	31	False	sp	P02774	P02774	VTDB_HUMAN	Vitamin D-binding protein	Homo sapiens	GC	1	1	human_uniprot_sprot_2016_06_iRT_fwd	>sp|P02774|VTDB_HUMAN Vitamin D-binding protein OS=Homo sapiens GN=GC PE=1 SV=1
3	_ELPEHTVK_	ELPEHTVK	ELPEHTVK	-19.32	P02774	True	ELPEHTVK	318.174791779969	noloss	3	y	1	347.228896545912	22	False	sp	P02774	P02774	VTDB_HUMAN	Vitamin D-binding protein	Homo sapiens	GC	1	1	human_uniprot_sprot_2016_06_iRT_fwd	>sp|P02774|VTDB_HUMAN Vitamin D-binding protein OS=Homo sapiens GN=GC PE=1 SV=1
3	_EAVEHLQK_	EAVEHLQK	EAVEHLQK	-30.81	P06727	True	EAVEHLQK	318.506541437545	noloss	6	y	2	377.216320486572	100	False	sp	P06727	P06727	APOA4_HUMAN	Apolipoprotein A-IV	Homo sapiens	APOA4	1	3	human_uniprot_sprot_2016_06_iRT_fwd	>sp|P06727|APOA4_HUMAN Apolipoprotein A-IV OS=Homo sapiens GN=APOA4 PE=1 SV=3
3	_EAVEHLQK_	EAVEHLQK	EAVEHLQK	-30.81	P06727	True	EAVEHLQK	318.506541437545	noloss	4	y	1	525.314357505372	94.3662	False	sp	P06727	P06727	APOA4_HUMAN	Apolipoprotein A-IV	Homo sapiens	APOA4	1	3	human_uniprot_sprot_2016_06_iRT_fwd	>sp|P06727|APOA4_HUMAN Apolipoprotein A-IV OS=Homo sapiens GN=APOA4 PE=1 SV=3
3	_EAVEHLQK_	EAVEHLQK	EAVEHLQK	-30.81	P06727	True	EAVEHLQK	318.506541437545	noloss	3	y	1	388.255445646922	94.3662	False	sp	P06727	P06727	APOA4_HUMAN	Apolipoprotein A-IV	Homo sapiens	APOA4	1	3	human_uniprot_sprot_2016_06_iRT_fwd	>sp|P06727|APOA4_HUMAN Apolipoprotein A-IV OS=Homo sapiens GN=APOA4 PE=1 SV=3
3	_EAVEHLQK_	EAVEHLQK	EAVEHLQK	-30.81	P06727	True	EAVEHLQK	318.506541437545	noloss	5	y	1	654.356950593342	88.73239	False	sp	P06727	P06727	APOA4_HUMAN	Apolipoprotein A-IV	Homo sapiens	APOA4	1	3	human_uniprot_sprot_2016_06_iRT_fwd	>sp|P06727|APOA4_HUMAN Apolipoprotein A-IV OS=Homo sapiens GN=APOA4 PE=1 SV=3
3	_EAVEHLQK_	EAVEHLQK	EAVEHLQK	-30.81	P06727	True	EAVEHLQK	318.506541437545	noloss	5	y	2	327.682113530077	53.52113	False	sp	P06727	P06727	APOA4_HUMAN	Apolipoprotein A-IV	Homo sapiens	APOA4	1	3	human_uniprot_sprot_2016_06_iRT_fwd	>sp|P06727|APOA4_HUMAN Apolipoprotein A-IV OS=Homo sapiens GN=APOA4 PE=1 SV=3
3	_EAVEHLQK_	EAVEHLQK	EAVEHLQK	-30.81	P06727	True	EAVEHLQK	318.506541437545	noloss	7	y	2	412.734877378927	15.49296	False	sp	P06727	P06727	APOA4_HUMAN	Apolipoprotein A-IV	Homo sapiens	APOA4	1	3	human_uniprot_sprot_2016_06_iRT_fwd	>sp|P06727|APOA4_HUMAN Apolipoprotein A-IV OS=Homo sapiens GN=APOA4 PE=1 SV=3
3	_EAVEHLQK_	EAVEHLQK	EAVEHLQK	-30.81	P06727	True	EAVEHLQK	318.506541437545	noloss	6	y	1	753.425364506332	5.633803	False	sp	P06727	P06727	APOA4_HUMAN	Apolipoprotein A-IV	Homo sapiens	APOA4	1	3	human_uniprot_sprot_2016_06_iRT_fwd	>sp|P06727|APOA4_HUMAN Apolipoprotein A-IV OS=Homo sapiens GN=APOA4 PE=1 SV=3
3	_SISAALEHK_	SISAALEHK	SISAALEHK	-9.445	P04114	True	SISAALEHK	319.178424792259	noloss	5	y	1	597.335486872772	100	False	sp	P04114	P04114	APOB_HUMAN	Apolipoprotein B-100	Homo sapiens	APOB	1	2	human_uniprot_sprot_2016_06_iRT_fwd	>sp|P04114|APOB_HUMAN Apolipoprotein B-100 OS=Homo sapiens GN=APOB PE=1 SV=2
3	_SISAALEHK_	SISAALEHK	SISAALEHK	-9.445	P04114	True	SISAALEHK	319.178424792259	noloss	4	y	1	526.298373088062	39	False	sp	P04114	P04114	APOB_HUMAN	Apolipoprotein B-100	Homo sapiens	APOB	1	2	human_uniprot_sprot_2016_06_iRT_fwd	>sp|P04114|APOB_HUMAN Apolipoprotein B-100 OS=Homo sapiens GN=APOB PE=1 SV=2
3	_SISAALEHK_	SISAALEHK	SISAALEHK	-9.445	P04114	True	SISAALEHK	319.178424792259	noloss	3	y	1	413.214309110932	29	False	sp	P04114	P04114	APOB_HUMAN	Apolipoprotein B-100	Homo sapiens	APOB	1	2	human_uniprot_sprot_2016_06_iRT_fwd	>sp|P04114|APOB_HUMAN Apolipoprotein B-100 OS=Homo sapiens GN=APOB PE=1 SV=2
3	_SISAALEHK_	SISAALEHK	SISAALEHK	-9.445	P04114	True	SISAALEHK	319.178424792259	noloss	6	y	2	334.689938562147	23	False	sp	P04114	P04114	APOB_HUMAN	Apolipoprotein B-100	Homo sapiens	APOB	1	2	human_uniprot_sprot_2016_06_iRT_fwd	>sp|P04114|APOB_HUMAN Apolipoprotein B-100 OS=Homo sapiens GN=APOB PE=1 SV=2
3	_SISAALEHK_	SISAALEHK	SISAALEHK	-9.445	P04114	True	SISAALEHK	319.178424792259	noloss	6	y	1	668.372600657482	16	False	sp	P04114	P04114	APOB_HUMAN	Apolipoprotein B-100	Homo sapiens	APOB	1	2	human_uniprot_sprot_2016_06_iRT_fwd	>sp|P04114|APOB_HUMAN Apolipoprotein B-100 OS=Homo sapiens GN=APOB PE=1 SV=2
3	_SISAALEHK_	SISAALEHK	SISAALEHK	-9.445	P04114	True	SISAALEHK	319.178424792259	noloss	4	b	1	359.192511037192	16	False	sp	P04114	P04114	APOB_HUMAN	Apolipoprotein B-100	Homo sapiens	APOB	1	2	human_uniprot_sprot_2016_06_iRT_fwd	>sp|P04114|APOB_HUMAN Apolipoprotein B-100 OS=Homo sapiens GN=APOB PE=1 SV=2
3	_SISAALEHK_	SISAALEHK	SISAALEHK	-9.445	P04114	True	SISAALEHK	319.178424792259	noloss	7	y	2	378.205952764282	15	False	sp	P04114	P04114	APOB_HUMAN	Apolipoprotein B-100	Homo sapiens	APOB	1	2	human_uniprot_sprot_2016_06_iRT_fwd	>sp|P04114|APOB_HUMAN Apolipoprotein B-100 OS=Homo sapiens GN=APOB PE=1 SV=2
3	_SISAALEHK_	SISAALEHK	SISAALEHK	-9.445	P04114	True	SISAALEHK	319.178424792259	noloss	7	y	1	755.404629061752	10	False	sp	P04114	P04114	APOB_HUMAN	Apolipoprotein B-100	Homo sapiens	APOB	1	2	human_uniprot_sprot_2016_06_iRT_fwd	>sp|P04114|APOB_HUMAN Apolipoprotein B-100 OS=Homo sapiens GN=APOB PE=1 SV=2
3	_TREVLLPK_	TREVLLPK	TREVLLPK	0.2	P05546	True	TREVLLPK	319.202681798072	noloss	4	b	1	486.267072959782	100	False	sp	P05546	P05546	HEP2_HUMAN	Heparin cofactor 2	Homo sapiens	SERPIND1	1	3	human_uniprot_sprot_2016_06_iRT_fwd	>sp|P05546|HEP2_HUMAN Heparin cofactor 2 OS=Homo sapiens GN=SERPIND1 PE=1 SV=3
3	_TREVLLPK_	TREVLLPK	TREVLLPK	0.2	P05546	True	TREVLLPK	319.202681798072	noloss	3	b	1	387.198659046792	79.16666	False	sp	P05546	P05546	HEP2_HUMAN	Heparin cofactor 2	Homo sapiens	SERPIND1	1	3	human_uniprot_sprot_2016_06_iRT_fwd	>sp|P05546|HEP2_HUMAN Heparin cofactor 2 OS=Homo sapiens GN=SERPIND1 PE=1 SV=3
3	_TREVLLPK_	TREVLLPK	TREVLLPK	0.2	P05546	True	TREVLLPK	319.202681798072	noloss	5	b	1	599.351136936912	60.41667	False	sp	P05546	P05546	HEP2_HUMAN	Heparin cofactor 2	Homo sapiens	SERPIND1	1	3	human_uniprot_sprot_2016_06_iRT_fwd	>sp|P05546|HEP2_HUMAN Heparin cofactor 2 OS=Homo sapiens GN=SERPIND1 PE=1 SV=3
3	_TREVLLPK_	TREVLLPK	TREVLLPK	0.2	P05546	True	TREVLLPK	319.202681798072	noloss	3	y	1	357.249631990492	37.5	False	sp	P05546	P05546	HEP2_HUMAN	Heparin cofactor 2	Homo sapiens	SERPIND1	1	3	human_uniprot_sprot_2016_06_iRT_fwd	>sp|P05546|HEP2_HUMAN Heparin cofactor 2 OS=Homo sapiens GN=SERPIND1 PE=1 SV=3
3	_TREVLLPK_	TREVLLPK	TREVLLPK	0.2	P05546	True	TREVLLPK	319.202681798072	noloss	4	y	1	470.333695967622	12.mai	False	sp	P05546	P05546	HEP2_HUMAN	Heparin cofactor 2	Homo sapiens	SERPIND1	1	3	human_uniprot_sprot_2016_06_iRT_fwd	>sp|P05546|HEP2_HUMAN Heparin cofactor 2 OS=Homo sapiens GN=SERPIND1 PE=1 SV=3
4	_NHMQYEIVIK_	NHMQYEIVIK	NHMQYEIVIK	23.aug	P19827	True	NHMQYEIVIK	319.419499692645	noloss	4	b	1	511.208178184672	100	False	sp	P19827	P19827	ITIH1_HUMAN	Inter-alpha-trypsin inhibitor heavy chain H1	Homo sapiens	ITIH1	1	3	human_uniprot_sprot_2016_06_iRT_fwd	>sp|P19827|ITIH1_HUMAN Inter-alpha-trypsin inhibitor heavy chain H1 OS=Homo sapiens GN=ITIH1 PE=1 SV=3
4	_NHMQYEIVIK_	NHMQYEIVIK	NHMQYEIVIK	23.aug	P19827	True	NHMQYEIVIK	319.419499692645	noloss	3	b	1	383.149600679392	80.76923	False	sp	P19827	P19827	ITIH1_HUMAN	Inter-alpha-trypsin inhibitor heavy chain H1	Homo sapiens	ITIH1	1	3	human_uniprot_sprot_2016_06_iRT_fwd	>sp|P19827|ITIH1_HUMAN Inter-alpha-trypsin inhibitor heavy chain H1 OS=Homo sapiens GN=ITIH1 PE=1 SV=3
4	_NHMQYEIVIK_	NHMQYEIVIK	NHMQYEIVIK	23.aug	P19827	True	NHMQYEIVIK	319.419499692645	noloss	3	y	1	359.265282054632	69.23077	False	sp	P19827	P19827	ITIH1_HUMAN	Inter-alpha-trypsin inhibitor heavy chain H1	Homo sapiens	ITIH1	1	3	human_uniprot_sprot_2016_06_iRT_fwd	>sp|P19827|ITIH1_HUMAN Inter-alpha-trypsin inhibitor heavy chain H1 OS=Homo sapiens GN=ITIH1 PE=1 SV=3
4	_NHMQYEIVIK_	NHMQYEIVIK	NHMQYEIVIK	23.aug	P19827	True	NHMQYEIVIK	319.419499692645	noloss	5	b	1	674.271506717222	57.69231	False	sp	P19827	P19827	ITIH1_HUMAN	Inter-alpha-trypsin inhibitor heavy chain H1	Homo sapiens	ITIH1	1	3	human_uniprot_sprot_2016_06_iRT_fwd	>sp|P19827|ITIH1_HUMAN Inter-alpha-trypsin inhibitor heavy chain H1 OS=Homo sapiens GN=ITIH1 PE=1 SV=3
4	_NHMQYEIVIK_	NHMQYEIVIK	NHMQYEIVIK	23.aug	P19827	True	NHMQYEIVIK	319.419499692645	noloss	6	b	1	803.314099805192	50	False	sp	P19827	P19827	ITIH1_HUMAN	Inter-alpha-trypsin inhibitor heavy chain H1	Homo sapiens	ITIH1	1	3	human_uniprot_sprot_2016_06_iRT_fwd	>sp|P19827|ITIH1_HUMAN Inter-alpha-trypsin inhibitor heavy chain H1 OS=Homo sapiens GN=ITIH1 PE=1 SV=3
4	_NHMQYEIVIK_	NHMQYEIVIK	NHMQYEIVIK	23.aug	P19827	True	NHMQYEIVIK	319.419499692645	noloss	4	y	1	472.349346031762	26.92308	False	sp	P19827	P19827	ITIH1_HUMAN	Inter-alpha-trypsin inhibitor heavy chain H1	Homo sapiens	ITIH1	1	3	human_uniprot_sprot_2016_06_iRT_fwd	>sp|P19827|ITIH1_HUMAN Inter-alpha-trypsin inhibitor heavy chain H1 OS=Homo sapiens GN=ITIH1 PE=1 SV=3
4	_NHMQYEIVIK_	NHMQYEIVIK	NHMQYEIVIK	23.aug	P19827	True	NHMQYEIVIK	319.419499692645	noloss	5	y	1	601.391939119732	15.38461	False	sp	P19827	P19827	ITIH1_HUMAN	Inter-alpha-trypsin inhibitor heavy chain H1	Homo sapiens	ITIH1	1	3	human_uniprot_sprot_2016_06_iRT_fwd	>sp|P19827|ITIH1_HUMAN Inter-alpha-trypsin inhibitor heavy chain H1 OS=Homo sapiens GN=ITIH1 PE=1 SV=3
3	_TGAVSGHSLK_	TGAVSGHSLK	TGAVSGHSLK	-33.57	P03952	True	TGAVSGHSLK	319.510174449835	noloss	6	y	1	628.341300529202	100	False	sp	P03952	P03952	KLKB1_HUMAN	Plasma kallikrein	Homo sapiens	KLKB1	1	1	human_uniprot_sprot_2016_06_iRT_fwd	>sp|P03952|KLKB1_HUMAN Plasma kallikrein OS=Homo sapiens GN=KLKB1 PE=1 SV=1
3	_TGAVSGHSLK_	TGAVSGHSLK	TGAVSGHSLK	-33.57	P03952	True	TGAVSGHSLK	319.510174449835	noloss	7	y	1	727.409714442192	29	False	sp	P03952	P03952	KLKB1_HUMAN	Plasma kallikrein	Homo sapiens	KLKB1	1	1	human_uniprot_sprot_2016_06_iRT_fwd	>sp|P03952|KLKB1_HUMAN Plasma kallikrein OS=Homo sapiens GN=KLKB1 PE=1 SV=1
3	_TGAVSGHSLK_	TGAVSGHSLK	TGAVSGHSLK	-33.57	P03952	True	TGAVSGHSLK	319.510174449835	noloss	5	y	1	541.309272124932	27	False	sp	P03952	P03952	KLKB1_HUMAN	Plasma kallikrein	Homo sapiens	KLKB1	1	1	human_uniprot_sprot_2016_06_iRT_fwd	>sp|P03952|KLKB1_HUMAN Plasma kallikrein OS=Homo sapiens GN=KLKB1 PE=1 SV=1
3	_TGAVSGHSLK_	TGAVSGHSLK	TGAVSGHSLK	-33.57	P03952	True	TGAVSGHSLK	319.510174449835	noloss	3	y	1	347.228896545912	20	False	sp	P03952	P03952	KLKB1_HUMAN	Plasma kallikrein	Homo sapiens	KLKB1	1	1	human_uniprot_sprot_2016_06_iRT_fwd	>sp|P03952|KLKB1_HUMAN Plasma kallikrein OS=Homo sapiens GN=KLKB1 PE=1 SV=1
3	_TGAVSGHSLK_	TGAVSGHSLK	TGAVSGHSLK	-33.57	P03952	True	TGAVSGHSLK	319.510174449835	noloss	7	y	2	364.208495454502	8	False	sp	P03952	P03952	KLKB1_HUMAN	Plasma kallikrein	Homo sapiens	KLKB1	1	1	human_uniprot_sprot_2016_06_iRT_fwd	>sp|P03952|KLKB1_HUMAN Plasma kallikrein OS=Homo sapiens GN=KLKB1 PE=1 SV=1
3	_TGAVSGHSLK_	TGAVSGHSLK	TGAVSGHSLK	-33.57	P03952	True	TGAVSGHSLK	319.510174449835	noloss	6	y	2	314.674288498007	8	False	sp	P03952	P03952	KLKB1_HUMAN	Plasma kallikrein	Homo sapiens	KLKB1	1	1	human_uniprot_sprot_2016_06_iRT_fwd	>sp|P03952|KLKB1_HUMAN Plasma kallikrein OS=Homo sapiens GN=KLKB1 PE=1 SV=1
3	_TGAVSGHSLK_	TGAVSGHSLK	TGAVSGHSLK	-33.57	P03952	True	TGAVSGHSLK	319.510174449835	noloss	4	y	1	484.287808404362	5	False	sp	P03952	P03952	KLKB1_HUMAN	Plasma kallikrein	Homo sapiens	KLKB1	1	1	human_uniprot_sprot_2016_06_iRT_fwd	>sp|P03952|KLKB1_HUMAN Plasma kallikrein OS=Homo sapiens GN=KLKB1 PE=1 SV=1
4	_RLC[+57]FFYNKK_	RLC[+57.0]FFYNKK	RLCFFYNKK	okt.68	P43652	True	RLC[+57.0]FFYNKK	319.672125971157	noloss	4	y	1	552.314023152202	100	False	sp	P43652	P43652	AFAM_HUMAN	Afamin	Homo sapiens	AFM	1	1	human_uniprot_sprot_2016_06_iRT_fwd	>sp|P43652|AFAM_HUMAN Afamin OS=Homo sapiens GN=AFM PE=1 SV=1
4	_RLC[+57]FFYNKK_	RLC[+57.0]FFYNKK	RLCFFYNKK	okt.68	P43652	True	RLC[+57.0]FFYNKK	319.672125971157	noloss	3	b	1	430.223099972822	55.6962	False	sp	P43652	P43652	AFAM_HUMAN	Afamin	Homo sapiens	AFM	1	1	human_uniprot_sprot_2016_06_iRT_fwd	>sp|P43652|AFAM_HUMAN Afamin OS=Homo sapiens GN=AFM PE=1 SV=1
4	_RLC[+57]FFYNKK_	RLC[+57.0]FFYNKK	RLCFFYNKK	okt.68	P43652	True	RLC[+57.0]FFYNKK	319.672125971157	noloss	5	y	2	350.194856766002	49.36709	False	sp	P43652	P43652	AFAM_HUMAN	Afamin	Homo sapiens	AFM	1	1	human_uniprot_sprot_2016_06_iRT_fwd	>sp|P43652|AFAM_HUMAN Afamin OS=Homo sapiens GN=AFM PE=1 SV=1
4	_RLC[+57]FFYNKK_	RLC[+57.0]FFYNKK	RLCFFYNKK	okt.68	P43652	True	RLC[+57.0]FFYNKK	319.672125971157	noloss	3	y	1	389.250694619652	48.10126	False	sp	P43652	P43652	AFAM_HUMAN	Afamin	Homo sapiens	AFM	1	1	human_uniprot_sprot_2016_06_iRT_fwd	>sp|P43652|AFAM_HUMAN Afamin OS=Homo sapiens GN=AFM PE=1 SV=1
4	_RLC[+57]FFYNKK_	RLC[+57.0]FFYNKK	RLCFFYNKK	okt.68	P43652	True	RLC[+57.0]FFYNKK	319.672125971157	noloss	5	y	1	699.382437065192	39.24051	False	sp	P43652	P43652	AFAM_HUMAN	Afamin	Homo sapiens	AFM	1	1	human_uniprot_sprot_2016_06_iRT_fwd	>sp|P43652|AFAM_HUMAN Afamin OS=Homo sapiens GN=AFM PE=1 SV=1
4	_RLC[+57]FFYNKK_	RLC[+57.0]FFYNKK	RLCFFYNKK	okt.68	P43652	True	RLC[+57.0]FFYNKK	319.672125971157	noloss	6	y	2	423.729063722497	11.39241	False	sp	P43652	P43652	AFAM_HUMAN	Afamin	Homo sapiens	AFM	1	1	human_uniprot_sprot_2016_06_iRT_fwd	>sp|P43652|AFAM_HUMAN Afamin OS=Homo sapiens GN=AFM PE=1 SV=1
4	_RLC[+57]FFYNKK_	RLC[+57.0]FFYNKK	RLCFFYNKK	okt.68	P43652	True	RLC[+57.0]FFYNKK	319.672125971157	noloss	4	b	1	577.291513885812	5.063291	False	sp	P43652	P43652	AFAM_HUMAN	Afamin	Homo sapiens	AFM	1	1	human_uniprot_sprot_2016_06_iRT_fwd	>sp|P43652|AFAM_HUMAN Afamin OS=Homo sapiens GN=AFM PE=1 SV=1
4	_C[+57]REALKLEEK_	C[+57.0]REALKLEEK	CREALKLEEK	-11.23	P01024	True	C[+57.0]REALKLEEK	319.673594277677	noloss	4	y	1	518.282054317582	100	False	sp	P01024	P01024	CO3_HUMAN	Complement C3	Homo sapiens	C3	1	2	human_uniprot_sprot_2016_06_iRT_fwd	>sp|P01024|CO3_HUMAN Complement C3 OS=Homo sapiens GN=C3 PE=1 SV=2
4	_C[+57]REALKLEEK_	C[+57.0]REALKLEEK	CREALKLEEK	-11.23	P01024	True	C[+57.0]REALKLEEK	319.673594277677	noloss	5	y	1	646.377017331582	53.84615	False	sp	P01024	P01024	CO3_HUMAN	Complement C3	Homo sapiens	C3	1	2	human_uniprot_sprot_2016_06_iRT_fwd	>sp|P01024|CO3_HUMAN Complement C3 OS=Homo sapiens GN=C3 PE=1 SV=2
4	_C[+57]REALKLEEK_	C[+57.0]REALKLEEK	CREALKLEEK	-11.23	P01024	True	C[+57.0]REALKLEEK	319.673594277677	noloss	6	y	2	380.234178887762	51.92308	False	sp	P01024	P01024	CO3_HUMAN	Complement C3	Homo sapiens	C3	1	2	human_uniprot_sprot_2016_06_iRT_fwd	>sp|P01024|CO3_HUMAN Complement C3 OS=Homo sapiens GN=C3 PE=1 SV=2
4	_C[+57]REALKLEEK_	C[+57.0]REALKLEEK	CREALKLEEK	-11.23	P01024	True	C[+57.0]REALKLEEK	319.673594277677	noloss	2	b	1	317.139035995692	44.23077	False	sp	P01024	P01024	CO3_HUMAN	Complement C3	Homo sapiens	C3	1	2	human_uniprot_sprot_2016_06_iRT_fwd	>sp|P01024|CO3_HUMAN Complement C3 OS=Homo sapiens GN=C3 PE=1 SV=2
4	_C[+57]REALKLEEK_	C[+57.0]REALKLEEK	CREALKLEEK	-11.23	P01024	True	C[+57.0]REALKLEEK	319.673594277677	noloss	5	y	2	323.692146899197	34.61538	False	sp	P01024	P01024	CO3_HUMAN	Complement C3	Homo sapiens	C3	1	2	human_uniprot_sprot_2016_06_iRT_fwd	>sp|P01024|CO3_HUMAN Complement C3 OS=Homo sapiens GN=C3 PE=1 SV=2
4	_C[+57]REALKLEEK_	C[+57.0]REALKLEEK	CREALKLEEK	-11.23	P01024	True	C[+57.0]REALKLEEK	319.673594277677	noloss	3	y	1	405.197990340452	32.69231	False	sp	P01024	P01024	CO3_HUMAN	Complement C3	Homo sapiens	C3	1	2	human_uniprot_sprot_2016_06_iRT_fwd	>sp|P01024|CO3_HUMAN Complement C3 OS=Homo sapiens GN=C3 PE=1 SV=2
4	_C[+57]REALKLEEK_	C[+57.0]REALKLEEK	CREALKLEEK	-11.23	P01024	True	C[+57.0]REALKLEEK	319.673594277677	noloss	3	b	1	446.181629083662	28.84615	False	sp	P01024	P01024	CO3_HUMAN	Complement C3	Homo sapiens	C3	1	2	human_uniprot_sprot_2016_06_iRT_fwd	>sp|P01024|CO3_HUMAN Complement C3 OS=Homo sapiens GN=C3 PE=1 SV=2
4	_C[+57]REALKLEEK_	C[+57.0]REALKLEEK	CREALKLEEK	-11.23	P01024	True	C[+57.0]REALKLEEK	319.673594277677	noloss	9	y	3	372.552150712872	9.615385	False	sp	P01024	P01024	CO3_HUMAN	Complement C3	Homo sapiens	C3	1	2	human_uniprot_sprot_2016_06_iRT_fwd	>sp|P01024|CO3_HUMAN Complement C3 OS=Homo sapiens GN=C3 PE=1 SV=2
4	_C[+57]REALKLEEK_	C[+57.0]REALKLEEK	CREALKLEEK	-11.23	P01024	True	C[+57.0]REALKLEEK	319.673594277677	noloss	5	b	1	630.302806845502	9.615385	False	sp	P01024	P01024	CO3_HUMAN	Complement C3	Homo sapiens	C3	1	2	human_uniprot_sprot_2016_06_iRT_fwd	>sp|P01024|CO3_HUMAN Complement C3 OS=Homo sapiens GN=C3 PE=1 SV=2
4	_C[+57]REALKLEEK_	C[+57.0]REALKLEEK	CREALKLEEK	-11.23	P01024	True	C[+57.0]REALKLEEK	319.673594277677	noloss	4	b	1	517.218742868372	5.769231	False	sp	P01024	P01024	CO3_HUMAN	Complement C3	Homo sapiens	C3	1	2	human_uniprot_sprot_2016_06_iRT_fwd	>sp|P01024|CO3_HUMAN Complement C3 OS=Homo sapiens GN=C3 PE=1 SV=2
4	_GKWERPFEVK_	GKWERPFEVK	GKWERPFEVK	12.965	P01009	True	GKWERPFEVK	319.676565530937	noloss	5	b	2	329.176998364812	100	False	sp	P01009	P01009	A1AT_HUMAN	Alpha-1-antitrypsin	Homo sapiens	SERPINA1	1	3	human_uniprot_sprot_2016_06_iRT_fwd	>sp|P01009|A1AT_HUMAN Alpha-1-antitrypsin OS=Homo sapiens GN=SERPINA1 PE=1 SV=3
4	_GKWERPFEVK_	GKWERPFEVK	GKWERPFEVK	12.965	P01009	True	GKWERPFEVK	319.676565530937	noloss	6	b	2	377.703380289237	75	False	sp	P01009	P01009	A1AT_HUMAN	Alpha-1-antitrypsin	Homo sapiens	SERPINA1	1	3	human_uniprot_sprot_2016_06_iRT_fwd	>sp|P01009|A1AT_HUMAN Alpha-1-antitrypsin OS=Homo sapiens GN=SERPINA1 PE=1 SV=3
4	_GKWERPFEVK_	GKWERPFEVK	GKWERPFEVK	12.965	P01009	True	GKWERPFEVK	319.676565530937	noloss	5	b	1	657.346720262812	58.33333	False	sp	P01009	P01009	A1AT_HUMAN	Alpha-1-antitrypsin	Homo sapiens	SERPINA1	1	3	human_uniprot_sprot_2016_06_iRT_fwd	>sp|P01009|A1AT_HUMAN Alpha-1-antitrypsin OS=Homo sapiens GN=SERPINA1 PE=1 SV=3
4	_GKWERPFEVK_	GKWERPFEVK	GKWERPFEVK	12.965	P01009	True	GKWERPFEVK	319.676565530937	noloss	7	b	2	451.237587245732	50	False	sp	P01009	P01009	A1AT_HUMAN	Alpha-1-antitrypsin	Homo sapiens	SERPINA1	1	3	human_uniprot_sprot_2016_06_iRT_fwd	>sp|P01009|A1AT_HUMAN Alpha-1-antitrypsin OS=Homo sapiens GN=SERPINA1 PE=1 SV=3
4	_GKWERPFEVK_	GKWERPFEVK	GKWERPFEVK	12.965	P01009	True	GKWERPFEVK	319.676565530937	noloss	7	y	2	452.747984752847	41.66667	False	sp	P01009	P01009	A1AT_HUMAN	Alpha-1-antitrypsin	Homo sapiens	SERPINA1	1	3	human_uniprot_sprot_2016_06_iRT_fwd	>sp|P01009|A1AT_HUMAN Alpha-1-antitrypsin OS=Homo sapiens GN=SERPINA1 PE=1 SV=3
4	_GKWERPFEVK_	GKWERPFEVK	GKWERPFEVK	12.965	P01009	True	GKWERPFEVK	319.676565530937	noloss	3	b	1	372.203016151242	33.33333	False	sp	P01009	P01009	A1AT_HUMAN	Alpha-1-antitrypsin	Homo sapiens	SERPINA1	1	3	human_uniprot_sprot_2016_06_iRT_fwd	>sp|P01009|A1AT_HUMAN Alpha-1-antitrypsin OS=Homo sapiens GN=SERPINA1 PE=1 SV=3
4	_GKWERPFEVK_	GKWERPFEVK	GKWERPFEVK	12.965	P01009	True	GKWERPFEVK	319.676565530937	noloss	6	y	2	388.226688208862	16.66667	False	sp	P01009	P01009	A1AT_HUMAN	Alpha-1-antitrypsin	Homo sapiens	SERPINA1	1	3	human_uniprot_sprot_2016_06_iRT_fwd	>sp|P01009|A1AT_HUMAN Alpha-1-antitrypsin OS=Homo sapiens GN=SERPINA1 PE=1 SV=3
4	_GKWERPFEVK_	GKWERPFEVK	GKWERPFEVK	12.965	P01009	True	GKWERPFEVK	319.676565530937	noloss	5	y	1	619.344988927312	8.333333	False	sp	P01009	P01009	A1AT_HUMAN	Alpha-1-antitrypsin	Homo sapiens	SERPINA1	1	3	human_uniprot_sprot_2016_06_iRT_fwd	>sp|P01009|A1AT_HUMAN Alpha-1-antitrypsin OS=Homo sapiens GN=SERPINA1 PE=1 SV=3
4	_GKWERPFEVK_	GKWERPFEVK	GKWERPFEVK	12.965	P01009	True	GKWERPFEVK	319.676565530937	noloss	3	y	1	375.223811165472	8.333333	False	sp	P01009	P01009	A1AT_HUMAN	Alpha-1-antitrypsin	Homo sapiens	SERPINA1	1	3	human_uniprot_sprot_2016_06_iRT_fwd	>sp|P01009|A1AT_HUMAN Alpha-1-antitrypsin OS=Homo sapiens GN=SERPINA1 PE=1 SV=3
4	_EFQLFSSPHGK_	EFQLFSSPHGK	EFQLFSSPHGK	39.09	P02787	True	EFQLFSSPHGK	319.91347304943	noloss	4	y	1	438.245943592382	100	False	sp	P02787	P02787	TRFE_HUMAN	Serotransferrin	Homo sapiens	TF	1	3	human_uniprot_sprot_2016_06_iRT_fwd	>sp|P02787|TRFE_HUMAN Serotransferrin OS=Homo sapiens GN=TF PE=1 SV=3
4	_EFQLFSSPHGK_	EFQLFSSPHGK	EFQLFSSPHGK	39.09	P02787	True	EFQLFSSPHGK	319.91347304943	noloss	3	y	1	341.193179743532	68.42105	False	sp	P02787	P02787	TRFE_HUMAN	Serotransferrin	Homo sapiens	TF	1	3	human_uniprot_sprot_2016_06_iRT_fwd	>sp|P02787|TRFE_HUMAN Serotransferrin OS=Homo sapiens GN=TF PE=1 SV=3
4	_EFQLFSSPHGK_	EFQLFSSPHGK	EFQLFSSPHGK	39.09	P02787	True	EFQLFSSPHGK	319.91347304943	noloss	6	y	1	612.310000400922	39.47368	False	sp	P02787	P02787	TRFE_HUMAN	Serotransferrin	Homo sapiens	TF	1	3	human_uniprot_sprot_2016_06_iRT_fwd	>sp|P02787|TRFE_HUMAN Serotransferrin OS=Homo sapiens GN=TF PE=1 SV=3
4	_EFQLFSSPHGK_	EFQLFSSPHGK	EFQLFSSPHGK	39.09	P02787	True	EFQLFSSPHGK	319.91347304943	noloss	3	b	1	405.176860973052	39.47368	False	sp	P02787	P02787	TRFE_HUMAN	Serotransferrin	Homo sapiens	TF	1	3	human_uniprot_sprot_2016_06_iRT_fwd	>sp|P02787|TRFE_HUMAN Serotransferrin OS=Homo sapiens GN=TF PE=1 SV=3
4	_EFQLFSSPHGK_	EFQLFSSPHGK	EFQLFSSPHGK	39.09	P02787	True	EFQLFSSPHGK	319.91347304943	noloss	6	y	2	306.658638433867	34.21053	False	sp	P02787	P02787	TRFE_HUMAN	Serotransferrin	Homo sapiens	TF	1	3	human_uniprot_sprot_2016_06_iRT_fwd	>sp|P02787|TRFE_HUMAN Serotransferrin OS=Homo sapiens GN=TF PE=1 SV=3
4	_EFQLFSSPHGK_	EFQLFSSPHGK	EFQLFSSPHGK	39.09	P02787	True	EFQLFSSPHGK	319.91347304943	noloss	5	y	1	525.277971996652	18.42105	False	sp	P02787	P02787	TRFE_HUMAN	Serotransferrin	Homo sapiens	TF	1	3	human_uniprot_sprot_2016_06_iRT_fwd	>sp|P02787|TRFE_HUMAN Serotransferrin OS=Homo sapiens GN=TF PE=1 SV=3
4	_EFQLFSSPHGK_	EFQLFSSPHGK	EFQLFSSPHGK	39.09	P02787	True	EFQLFSSPHGK	319.91347304943	noloss	7	y	2	380.192845390362	5.263158	False	sp	P02787	P02787	TRFE_HUMAN	Serotransferrin	Homo sapiens	TF	1	3	human_uniprot_sprot_2016_06_iRT_fwd	>sp|P02787|TRFE_HUMAN Serotransferrin OS=Homo sapiens GN=TF PE=1 SV=3
3	_HADPDFTR_	HADPDFTR	HADPDFTR	-19.755	P19823	True	HADPDFTR	320.150757676269	noloss	3	b	1	324.130245133802	100	False	sp	P19823	P19823	ITIH2_HUMAN	Inter-alpha-trypsin inhibitor heavy chain H2	Homo sapiens	ITIH2	1	2	human_uniprot_sprot_2016_06_iRT_fwd	>sp|P19823|ITIH2_HUMAN Inter-alpha-trypsin inhibitor heavy chain H2 OS=Homo sapiens GN=ITIH2 PE=1 SV=2
3	_HADPDFTR_	HADPDFTR	HADPDFTR	-19.755	P19823	True	HADPDFTR	320.150757676269	noloss	3	y	1	423.235044555512	64.70588	False	sp	P19823	P19823	ITIH2_HUMAN	Inter-alpha-trypsin inhibitor heavy chain H2	Homo sapiens	ITIH2	1	2	human_uniprot_sprot_2016_06_iRT_fwd	>sp|P19823|ITIH2_HUMAN Inter-alpha-trypsin inhibitor heavy chain H2 OS=Homo sapiens GN=ITIH2 PE=1 SV=2
3	_HADPDFTR_	HADPDFTR	HADPDFTR	-19.755	P19823	True	HADPDFTR	320.150757676269	noloss	4	b	1	421.183008982652	29.41176	False	sp	P19823	P19823	ITIH2_HUMAN	Inter-alpha-trypsin inhibitor heavy chain H2	Homo sapiens	ITIH2	1	2	human_uniprot_sprot_2016_06_iRT_fwd	>sp|P19823|ITIH2_HUMAN Inter-alpha-trypsin inhibitor heavy chain H2 OS=Homo sapiens GN=ITIH2 PE=1 SV=2
3	_HADPDFTR_	HADPDFTR	HADPDFTR	-19.755	P19823	True	HADPDFTR	320.150757676269	noloss	4	y	1	538.261987579342	11.76471	False	sp	P19823	P19823	ITIH2_HUMAN	Inter-alpha-trypsin inhibitor heavy chain H2	Homo sapiens	ITIH2	1	2	human_uniprot_sprot_2016_06_iRT_fwd	>sp|P19823|ITIH2_HUMAN Inter-alpha-trypsin inhibitor heavy chain H2 OS=Homo sapiens GN=ITIH2 PE=1 SV=2
3	_HADPDFTR_	HADPDFTR	HADPDFTR	-19.755	P19823	True	HADPDFTR	320.150757676269	noloss	5	b	1	536.209952006482	11.76471	False	sp	P19823	P19823	ITIH2_HUMAN	Inter-alpha-trypsin inhibitor heavy chain H2	Homo sapiens	ITIH2	1	2	human_uniprot_sprot_2016_06_iRT_fwd	>sp|P19823|ITIH2_HUMAN Inter-alpha-trypsin inhibitor heavy chain H2 OS=Homo sapiens GN=ITIH2 PE=1 SV=2
3	_EALKLEEK_	EALKLEEK	EALKLEEK	-6.92	P01024	True	EALKLEEK	320.518447038339	noloss	4	y	1	518.282054317582	100	False	sp	P01024	P01024	CO3_HUMAN	Complement C3	Homo sapiens	C3	1	2	human_uniprot_sprot_2016_06_iRT_fwd	>sp|P01024|CO3_HUMAN Complement C3 OS=Homo sapiens GN=C3 PE=1 SV=2
3	_EALKLEEK_	EALKLEEK	EALKLEEK	-6.92	P01024	True	EALKLEEK	320.518447038339	noloss	5	y	1	646.377017331582	47	False	sp	P01024	P01024	CO3_HUMAN	Complement C3	Homo sapiens	C3	1	2	human_uniprot_sprot_2016_06_iRT_fwd	>sp|P01024|CO3_HUMAN Complement C3 OS=Homo sapiens GN=C3 PE=1 SV=2
3	_EALKLEEK_	EALKLEEK	EALKLEEK	-6.92	P01024	True	EALKLEEK	320.518447038339	noloss	5	y	2	323.692146899197	33	False	sp	P01024	P01024	CO3_HUMAN	Complement C3	Homo sapiens	C3	1	2	human_uniprot_sprot_2016_06_iRT_fwd	>sp|P01024|CO3_HUMAN Complement C3 OS=Homo sapiens GN=C3 PE=1 SV=2
3	_EALKLEEK_	EALKLEEK	EALKLEEK	-6.92	P01024	True	EALKLEEK	320.518447038339	noloss	3	y	1	405.197990340452	26	False	sp	P01024	P01024	CO3_HUMAN	Complement C3	Homo sapiens	C3	1	2	human_uniprot_sprot_2016_06_iRT_fwd	>sp|P01024|CO3_HUMAN Complement C3 OS=Homo sapiens GN=C3 PE=1 SV=2
3	_EALKLEEK_	EALKLEEK	EALKLEEK	-6.92	P01024	True	EALKLEEK	320.518447038339	noloss	6	y	2	380.234178887762	23	False	sp	P01024	P01024	CO3_HUMAN	Complement C3	Homo sapiens	C3	1	2	human_uniprot_sprot_2016_06_iRT_fwd	>sp|P01024|CO3_HUMAN Complement C3 OS=Homo sapiens GN=C3 PE=1 SV=2
4	_ADHDALLFHLK_	ADHDALLFHLK	ADHDALLFHLK	40.98	P07307	True	ADHDALLFHLK	320.675294185827	noloss	4	b	1	439.157188157632	100	False	sp	P07307	P07307	ASGR2_HUMAN	Asialoglycoprotein receptor 2	Homo sapiens	ASGR2	1	2	human_uniprot_sprot_2016_06_iRT_fwd	>sp|P07307|ASGR2_HUMAN Asialoglycoprotein receptor 2 OS=Homo sapiens GN=ASGR2 PE=1 SV=2
4	_ADHDALLFHLK_	ADHDALLFHLK	ADHDALLFHLK	40.98	P07307	True	ADHDALLFHLK	320.675294185827	noloss	4	y	1	544.324193913082	46.73913	False	sp	P07307	P07307	ASGR2_HUMAN	Asialoglycoprotein receptor 2	Homo sapiens	ASGR2	1	2	human_uniprot_sprot_2016_06_iRT_fwd	>sp|P07307|ASGR2_HUMAN Asialoglycoprotein receptor 2 OS=Homo sapiens GN=ASGR2 PE=1 SV=2
4	_ADHDALLFHLK_	ADHDALLFHLK	ADHDALLFHLK	40.98	P07307	True	ADHDALLFHLK	320.675294185827	noloss	3	y	1	397.255780000092	35.86956	False	sp	P07307	P07307	ASGR2_HUMAN	Asialoglycoprotein receptor 2	Homo sapiens	ASGR2	1	2	human_uniprot_sprot_2016_06_iRT_fwd	>sp|P07307|ASGR2_HUMAN Asialoglycoprotein receptor 2 OS=Homo sapiens GN=ASGR2 PE=1 SV=2
4	_ADHDALLFHLK_	ADHDALLFHLK	ADHDALLFHLK	40.98	P07307	True	ADHDALLFHLK	320.675294185827	noloss	5	y	1	657.408257890212	23.91304	False	sp	P07307	P07307	ASGR2_HUMAN	Asialoglycoprotein receptor 2	Homo sapiens	ASGR2	1	2	human_uniprot_sprot_2016_06_iRT_fwd	>sp|P07307|ASGR2_HUMAN Asialoglycoprotein receptor 2 OS=Homo sapiens GN=ASGR2 PE=1 SV=2
4	_ADHDALLFHLK_	ADHDALLFHLK	ADHDALLFHLK	40.98	P07307	True	ADHDALLFHLK	320.675294185827	noloss	3	b	1	324.130245133802	11.95652	False	sp	P07307	P07307	ASGR2_HUMAN	Asialoglycoprotein receptor 2	Homo sapiens	ASGR2	1	2	human_uniprot_sprot_2016_06_iRT_fwd	>sp|P07307|ASGR2_HUMAN Asialoglycoprotein receptor 2 OS=Homo sapiens GN=ASGR2 PE=1 SV=2
4	_ADHDALLFHLK_	ADHDALLFHLK	ADHDALLFHLK	40.98	P07307	True	ADHDALLFHLK	320.675294185827	noloss	5	b	1	510.194301942342	6.521739	False	sp	P07307	P07307	ASGR2_HUMAN	Asialoglycoprotein receptor 2	Homo sapiens	ASGR2	1	2	human_uniprot_sprot_2016_06_iRT_fwd	>sp|P07307|ASGR2_HUMAN Asialoglycoprotein receptor 2 OS=Homo sapiens GN=ASGR2 PE=1 SV=2
4	_ADHDALLFHLK_	ADHDALLFHLK	ADHDALLFHLK	40.98	P07307	True	ADHDALLFHLK	320.675294185827	noloss	5	y	2	329.207767178512	5.434783	False	sp	P07307	P07307	ASGR2_HUMAN	Asialoglycoprotein receptor 2	Homo sapiens	ASGR2	1	2	human_uniprot_sprot_2016_06_iRT_fwd	>sp|P07307|ASGR2_HUMAN Asialoglycoprotein receptor 2 OS=Homo sapiens GN=ASGR2 PE=1 SV=2
5	_AAVYHHFISDGVRK_	AAVYHHFISDGVRK	AAVYHHFISDGVRK	0.305	P01024	True	AAVYHHFISDGVRK	320.7736283478	noloss	4	y	1	459.303792821672	100	False	sp	P01024	P01024	CO3_HUMAN	Complement C3	Homo sapiens	C3	1	2	human_uniprot_sprot_2016_06_iRT_fwd	>sp|P01024|CO3_HUMAN Complement C3 OS=Homo sapiens GN=C3 PE=1 SV=2
5	_AAVYHHFISDGVRK_	AAVYHHFISDGVRK	AAVYHHFISDGVRK	0.305	P01024	True	AAVYHHFISDGVRK	320.7736283478	noloss	6	y	1	661.362764249772	79.48718	False	sp	P01024	P01024	CO3_HUMAN	Complement C3	Homo sapiens	C3	1	2	human_uniprot_sprot_2016_06_iRT_fwd	>sp|P01024|CO3_HUMAN Complement C3 OS=Homo sapiens GN=C3 PE=1 SV=2
5	_AAVYHHFISDGVRK_	AAVYHHFISDGVRK	AAVYHHFISDGVRK	0.305	P01024	True	AAVYHHFISDGVRK	320.7736283478	noloss	5	y	1	574.330735845502	38.46154	False	sp	P01024	P01024	CO3_HUMAN	Complement C3	Homo sapiens	C3	1	2	human_uniprot_sprot_2016_06_iRT_fwd	>sp|P01024|CO3_HUMAN Complement C3 OS=Homo sapiens GN=C3 PE=1 SV=2
5	_AAVYHHFISDGVRK_	AAVYHHFISDGVRK	AAVYHHFISDGVRK	0.305	P01024	True	AAVYHHFISDGVRK	320.7736283478	noloss	8	y	1	921.515242139892	12.82051	False	sp	P01024	P01024	CO3_HUMAN	Complement C3	Homo sapiens	C3	1	2	human_uniprot_sprot_2016_06_iRT_fwd	>sp|P01024|CO3_HUMAN Complement C3 OS=Homo sapiens GN=C3 PE=1 SV=2
5	_AAVYHHFISDGVRK_	AAVYHHFISDGVRK	AAVYHHFISDGVRK	0.305	P01024	True	AAVYHHFISDGVRK	320.7736283478	noloss	7	y	1	774.446828226902	10.25641	False	sp	P01024	P01024	CO3_HUMAN	Complement C3	Homo sapiens	C3	1	2	human_uniprot_sprot_2016_06_iRT_fwd	>sp|P01024|CO3_HUMAN Complement C3 OS=Homo sapiens GN=C3 PE=1 SV=2
5	_AAVYHHFISDGVRK_	AAVYHHFISDGVRK	AAVYHHFISDGVRK	0.305	P01024	True	AAVYHHFISDGVRK	320.7736283478	noloss	2	y	1	303.213915188112	10.25641	False	sp	P01024	P01024	CO3_HUMAN	Complement C3	Homo sapiens	C3	1	2	human_uniprot_sprot_2016_06_iRT_fwd	>sp|P01024|CO3_HUMAN Complement C3 OS=Homo sapiens GN=C3 PE=1 SV=2
5	_AAVYHHFISDGVRK_	AAVYHHFISDGVRK	AAVYHHFISDGVRK	0.305	P01024	True	AAVYHHFISDGVRK	320.7736283478	noloss	11	y	3	453.570315774322	7.692307	False	sp	P01024	P01024	CO3_HUMAN	Complement C3	Homo sapiens	C3	1	2	human_uniprot_sprot_2016_06_iRT_fwd	>sp|P01024|CO3_HUMAN Complement C3 OS=Homo sapiens GN=C3 PE=1 SV=2
5	_AAVYHHFISDGVRK_	AAVYHHFISDGVRK	AAVYHHFISDGVRK	0.305	P01024	True	AAVYHHFISDGVRK	320.7736283478	noloss	10	y	2	598.320171161802	7.692307	False	sp	P01024	P01024	CO3_HUMAN	Complement C3	Homo sapiens	C3	1	2	human_uniprot_sprot_2016_06_iRT_fwd	>sp|P01024|CO3_HUMAN Complement C3 OS=Homo sapiens GN=C3 PE=1 SV=2
5	_AAVYHHFISDGVRK_	AAVYHHFISDGVRK	AAVYHHFISDGVRK	0.305	P01024	True	AAVYHHFISDGVRK	320.7736283478	noloss	9	y	2	529.790715232577	7.692307	False	sp	P01024	P01024	CO3_HUMAN	Complement C3	Homo sapiens	C3	1	2	human_uniprot_sprot_2016_06_iRT_fwd	>sp|P01024|CO3_HUMAN Complement C3 OS=Homo sapiens GN=C3 PE=1 SV=2
3	_ADLSGITGAR_	ADLSGITGAR	ADLSGITGAR	des.55	P01011	True	ADLSGITGAR	320.841812656355	noloss	3	y	1	303.177529679392	100	False	sp	P01011	P01011	AACT_HUMAN	Alpha-1-antichymotrypsin	Homo sapiens	SERPINA3	1	2	human_uniprot_sprot_2016_06_iRT_fwd	>sp|P01011|AACT_HUMAN Alpha-1-antichymotrypsin OS=Homo sapiens GN=SERPINA3 PE=1 SV=2
3	_ADLSGITGAR_	ADLSGITGAR	ADLSGITGAR	des.55	P01011	True	ADLSGITGAR	320.841812656355	noloss	4	y	1	404.225208147802	92	False	sp	P01011	P01011	AACT_HUMAN	Alpha-1-antichymotrypsin	Homo sapiens	SERPINA3	1	2	human_uniprot_sprot_2016_06_iRT_fwd	>sp|P01011|AACT_HUMAN Alpha-1-antichymotrypsin OS=Homo sapiens GN=SERPINA3 PE=1 SV=2
3	_ADLSGITGAR_	ADLSGITGAR	ADLSGITGAR	des.55	P01011	True	ADLSGITGAR	320.841812656355	noloss	7	y	1	661.362764249772	25	False	sp	P01011	P01011	AACT_HUMAN	Alpha-1-antichymotrypsin	Homo sapiens	SERPINA3	1	2	human_uniprot_sprot_2016_06_iRT_fwd	>sp|P01011|AACT_HUMAN Alpha-1-antichymotrypsin OS=Homo sapiens GN=SERPINA3 PE=1 SV=2
3	_ADLSGITGAR_	ADLSGITGAR	ADLSGITGAR	des.55	P01011	True	ADLSGITGAR	320.841812656355	noloss	4	b	1	387.187425656752	24	False	sp	P01011	P01011	AACT_HUMAN	Alpha-1-antichymotrypsin	Homo sapiens	SERPINA3	1	2	human_uniprot_sprot_2016_06_iRT_fwd	>sp|P01011|AACT_HUMAN Alpha-1-antichymotrypsin OS=Homo sapiens GN=SERPINA3 PE=1 SV=2
3	_ADLSGITGAR_	ADLSGITGAR	ADLSGITGAR	des.55	P01011	True	ADLSGITGAR	320.841812656355	noloss	6	y	1	574.330735845502	12	False	sp	P01011	P01011	AACT_HUMAN	Alpha-1-antichymotrypsin	Homo sapiens	SERPINA3	1	2	human_uniprot_sprot_2016_06_iRT_fwd	>sp|P01011|AACT_HUMAN Alpha-1-antichymotrypsin OS=Homo sapiens GN=SERPINA3 PE=1 SV=2
3	_ADLSGITGAR_	ADLSGITGAR	ADLSGITGAR	des.55	P01011	True	ADLSGITGAR	320.841812656355	noloss	5	b	1	444.208889377322	9	False	sp	P01011	P01011	AACT_HUMAN	Alpha-1-antichymotrypsin	Homo sapiens	SERPINA3	1	2	human_uniprot_sprot_2016_06_iRT_fwd	>sp|P01011|AACT_HUMAN Alpha-1-antichymotrypsin OS=Homo sapiens GN=SERPINA3 PE=1 SV=2
3	_AQLVDMKR_	AQLVDMKR	AQLVDMKR	-5.79	P02671	True	AQLVDMKR	320.848021746222	noloss	4	y	1	549.281343124932	100	False	sp	P02671	P02671	FIBA_HUMAN	Fibrinogen alpha chain	Homo sapiens	FGA	1	2	human_uniprot_sprot_2016_06_iRT_fwd	>sp|P02671|FIBA_HUMAN Fibrinogen alpha chain OS=Homo sapiens GN=FGA PE=1 SV=2
3	_AQLVDMKR_	AQLVDMKR	AQLVDMKR	-5.79	P02671	True	AQLVDMKR	320.848021746222	noloss	3	y	1	434.254400101102	45	False	sp	P02671	P02671	FIBA_HUMAN	Fibrinogen alpha chain	Homo sapiens	FGA	1	2	human_uniprot_sprot_2016_06_iRT_fwd	>sp|P02671|FIBA_HUMAN Fibrinogen alpha chain OS=Homo sapiens GN=FGA PE=1 SV=2
3	_AQLVDMKR_	AQLVDMKR	AQLVDMKR	-5.79	P02671	True	AQLVDMKR	320.848021746222	noloss	5	y	1	648.349757037922	43	False	sp	P02671	P02671	FIBA_HUMAN	Fibrinogen alpha chain	Homo sapiens	FGA	1	2	human_uniprot_sprot_2016_06_iRT_fwd	>sp|P02671|FIBA_HUMAN Fibrinogen alpha chain OS=Homo sapiens GN=FGA PE=1 SV=2
3	_AQLVDMKR_	AQLVDMKR	AQLVDMKR	-5.79	P02671	True	AQLVDMKR	320.848021746222	noloss	2	y	1	303.213915188112	33	False	sp	P02671	P02671	FIBA_HUMAN	Fibrinogen alpha chain	Homo sapiens	FGA	1	2	human_uniprot_sprot_2016_06_iRT_fwd	>sp|P02671|FIBA_HUMAN Fibrinogen alpha chain OS=Homo sapiens GN=FGA PE=1 SV=2
3	_AQLVDMKR_	AQLVDMKR	AQLVDMKR	-5.79	P02671	True	AQLVDMKR	320.848021746222	noloss	5	y	2	324.678516752367	15	False	sp	P02671	P02671	FIBA_HUMAN	Fibrinogen alpha chain	Homo sapiens	FGA	1	2	human_uniprot_sprot_2016_06_iRT_fwd	>sp|P02671|FIBA_HUMAN Fibrinogen alpha chain OS=Homo sapiens GN=FGA PE=1 SV=2
3	_AQLVDMKR_	AQLVDMKR	AQLVDMKR	-5.79	P02671	True	AQLVDMKR	320.848021746222	noloss	6	y	2	381.220548740932	6	False	sp	P02671	P02671	FIBA_HUMAN	Fibrinogen alpha chain	Homo sapiens	FGA	1	2	human_uniprot_sprot_2016_06_iRT_fwd	>sp|P02671|FIBA_HUMAN Fibrinogen alpha chain OS=Homo sapiens GN=FGA PE=1 SV=2
3	_FQNALLVR_	FQNALLVR	FQNALLVR	28.87	P02768	True	FQNALLVR	320.859026539702	noloss	3	y	1	387.271430064232	100	False	sp	P02768	P02768	ALBU_HUMAN	Serum albumin	Homo sapiens	ALB	1	2	human_uniprot_sprot_2016_06_iRT_fwd	>sp|P02768|ALBU_HUMAN Serum albumin OS=Homo sapiens GN=ALB PE=1 SV=2
3	_FQNALLVR_	FQNALLVR	FQNALLVR	28.87	P02768	True	FQNALLVR	320.859026539702	noloss	3	b	1	390.177195326222	34	False	sp	P02768	P02768	ALBU_HUMAN	Serum albumin	Homo sapiens	ALB	1	2	human_uniprot_sprot_2016_06_iRT_fwd	>sp|P02768|ALBU_HUMAN Serum albumin OS=Homo sapiens GN=ALB PE=1 SV=2
3	_FQNALLVR_	FQNALLVR	FQNALLVR	28.87	P02768	True	FQNALLVR	320.859026539702	noloss	4	b	1	461.214309110932	18	False	sp	P02768	P02768	ALBU_HUMAN	Serum albumin	Homo sapiens	ALB	1	2	human_uniprot_sprot_2016_06_iRT_fwd	>sp|P02768|ALBU_HUMAN Serum albumin OS=Homo sapiens GN=ALB PE=1 SV=2
3	_FQNALLVR_	FQNALLVR	FQNALLVR	28.87	P02768	True	FQNALLVR	320.859026539702	noloss	4	y	1	500.355494041362	6	False	sp	P02768	P02768	ALBU_HUMAN	Serum albumin	Homo sapiens	ALB	1	2	human_uniprot_sprot_2016_06_iRT_fwd	>sp|P02768|ALBU_HUMAN Serum albumin OS=Homo sapiens GN=ALB PE=1 SV=2
3	_ITGFLKPGK_	ITGFLKPGK	ITGFLKPGK	sep.62	P18428	True	ITGFLKPGK	320.867410579262	noloss	3	y	1	301.187031733932	100	False	sp	P18428	P18428	LBP_HUMAN	Lipopolysaccharide-binding protein	Homo sapiens	LBP	1	3	human_uniprot_sprot_2016_06_iRT_fwd	>sp|P18428|LBP_HUMAN Lipopolysaccharide-binding protein OS=Homo sapiens GN=LBP PE=1 SV=3
3	_ITGFLKPGK_	ITGFLKPGK	ITGFLKPGK	sep.62	P18428	True	ITGFLKPGK	320.867410579262	noloss	5	y	1	542.366058725062	28	False	sp	P18428	P18428	LBP_HUMAN	Lipopolysaccharide-binding protein	Homo sapiens	LBP	1	3	human_uniprot_sprot_2016_06_iRT_fwd	>sp|P18428|LBP_HUMAN Lipopolysaccharide-binding protein OS=Homo sapiens GN=LBP PE=1 SV=3
3	_ITGFLKPGK_	ITGFLKPGK	ITGFLKPGK	sep.62	P18428	True	ITGFLKPGK	320.867410579262	noloss	4	y	1	429.281994747932	26	False	sp	P18428	P18428	LBP_HUMAN	Lipopolysaccharide-binding protein	Homo sapiens	LBP	1	3	human_uniprot_sprot_2016_06_iRT_fwd	>sp|P18428|LBP_HUMAN Lipopolysaccharide-binding protein OS=Homo sapiens GN=LBP PE=1 SV=3
3	_ITGFLKPGK_	ITGFLKPGK	ITGFLKPGK	sep.62	P18428	True	ITGFLKPGK	320.867410579262	noloss	7	y	1	746.455936358622	14	False	sp	P18428	P18428	LBP_HUMAN	Lipopolysaccharide-binding protein	Homo sapiens	LBP	1	3	human_uniprot_sprot_2016_06_iRT_fwd	>sp|P18428|LBP_HUMAN Lipopolysaccharide-binding protein OS=Homo sapiens GN=LBP PE=1 SV=3
3	_ITGFLKPGK_	ITGFLKPGK	ITGFLKPGK	sep.62	P18428	True	ITGFLKPGK	320.867410579262	noloss	7	y	2	373.731606412717	13	False	sp	P18428	P18428	LBP_HUMAN	Lipopolysaccharide-binding protein	Homo sapiens	LBP	1	3	human_uniprot_sprot_2016_06_iRT_fwd	>sp|P18428|LBP_HUMAN Lipopolysaccharide-binding protein OS=Homo sapiens GN=LBP PE=1 SV=3
3	_ITGFLKPGK_	ITGFLKPGK	ITGFLKPGK	sep.62	P18428	True	ITGFLKPGK	320.867410579262	noloss	6	y	1	689.434472638052	13	False	sp	P18428	P18428	LBP_HUMAN	Lipopolysaccharide-binding protein	Homo sapiens	LBP	1	3	human_uniprot_sprot_2016_06_iRT_fwd	>sp|P18428|LBP_HUMAN Lipopolysaccharide-binding protein OS=Homo sapiens GN=LBP PE=1 SV=3
3	_ITGFLKPGK_	ITGFLKPGK	ITGFLKPGK	sep.62	P18428	True	ITGFLKPGK	320.867410579262	noloss	6	y	2	345.220874552432	11	False	sp	P18428	P18428	LBP_HUMAN	Lipopolysaccharide-binding protein	Homo sapiens	LBP	1	3	human_uniprot_sprot_2016_06_iRT_fwd	>sp|P18428|LBP_HUMAN Lipopolysaccharide-binding protein OS=Homo sapiens GN=LBP PE=1 SV=3
3	_ITGFLKPGK_	ITGFLKPGK	ITGFLKPGK	sep.62	P18428	True	ITGFLKPGK	320.867410579262	noloss	8	y	2	424.255445646922	5	False	sp	P18428	P18428	LBP_HUMAN	Lipopolysaccharide-binding protein	Homo sapiens	LBP	1	3	human_uniprot_sprot_2016_06_iRT_fwd	>sp|P18428|LBP_HUMAN Lipopolysaccharide-binding protein OS=Homo sapiens GN=LBP PE=1 SV=3
3	_HHGPTITAK_	HHGPTITAK	HHGPTITAK	-17.55	P02760	True	HHGPTITAK	321.178647694372	noloss	3	y	1	319.197596417632	100	False	sp	P02760	P02760	AMBP_HUMAN	Protein AMBP	Homo sapiens	AMBP	1	1	human_uniprot_sprot_2016_06_iRT_fwd	>sp|P02760|AMBP_HUMAN Protein AMBP OS=Homo sapiens GN=AMBP PE=1 SV=1
3	_HHGPTITAK_	HHGPTITAK	HHGPTITAK	-17.55	P02760	True	HHGPTITAK	321.178647694372	noloss	3	b	1	332.146563904282	87.91209	False	sp	P02760	P02760	AMBP_HUMAN	Protein AMBP	Homo sapiens	AMBP	1	1	human_uniprot_sprot_2016_06_iRT_fwd	>sp|P02760|AMBP_HUMAN Protein AMBP OS=Homo sapiens GN=AMBP PE=1 SV=1
3	_HHGPTITAK_	HHGPTITAK	HHGPTITAK	-17.55	P02760	True	HHGPTITAK	321.178647694372	noloss	5	b	1	530.247006221542	26.37363	False	sp	P02760	P02760	AMBP_HUMAN	Protein AMBP	Homo sapiens	AMBP	1	1	human_uniprot_sprot_2016_06_iRT_fwd	>sp|P02760|AMBP_HUMAN Protein AMBP OS=Homo sapiens GN=AMBP PE=1 SV=1
3	_HHGPTITAK_	HHGPTITAK	HHGPTITAK	-17.55	P02760	True	HHGPTITAK	321.178647694372	noloss	4	y	1	432.281660394762	23.07692	False	sp	P02760	P02760	AMBP_HUMAN	Protein AMBP	Homo sapiens	AMBP	1	1	human_uniprot_sprot_2016_06_iRT_fwd	>sp|P02760|AMBP_HUMAN Protein AMBP OS=Homo sapiens GN=AMBP PE=1 SV=1
3	_HHGPTITAK_	HHGPTITAK	HHGPTITAK	-17.55	P02760	True	HHGPTITAK	321.178647694372	noloss	5	y	1	533.329338863172	21.97802	False	sp	P02760	P02760	AMBP_HUMAN	Protein AMBP	Homo sapiens	AMBP	1	1	human_uniprot_sprot_2016_06_iRT_fwd	>sp|P02760|AMBP_HUMAN Protein AMBP OS=Homo sapiens GN=AMBP PE=1 SV=1
3	_HHGPTITAK_	HHGPTITAK	HHGPTITAK	-17.55	P02760	True	HHGPTITAK	321.178647694372	noloss	9	b	3	315.175126133139	10.98901	False	sp	P02760	P02760	AMBP_HUMAN	Protein AMBP	Homo sapiens	AMBP	1	1	human_uniprot_sprot_2016_06_iRT_fwd	>sp|P02760|AMBP_HUMAN Protein AMBP OS=Homo sapiens GN=AMBP PE=1 SV=1
3	_LDVTTSIGR_	LDVTTSIGR	LDVTTSIGR	17.63	P04114	True	LDVTTSIGR	321.181946353492	noloss	3	y	1	345.224479871812	100	False	sp	P04114	P04114	APOB_HUMAN	Apolipoprotein B-100	Homo sapiens	APOB	1	2	human_uniprot_sprot_2016_06_iRT_fwd	>sp|P04114|APOB_HUMAN Apolipoprotein B-100 OS=Homo sapiens GN=APOB PE=1 SV=2
3	_LDVTTSIGR_	LDVTTSIGR	LDVTTSIGR	17.63	P04114	True	LDVTTSIGR	321.181946353492	noloss	4	y	1	432.256508276082	85.41666	False	sp	P04114	P04114	APOB_HUMAN	Apolipoprotein B-100	Homo sapiens	APOB	1	2	human_uniprot_sprot_2016_06_iRT_fwd	>sp|P04114|APOB_HUMAN Apolipoprotein B-100 OS=Homo sapiens GN=APOB PE=1 SV=2
3	_LDVTTSIGR_	LDVTTSIGR	LDVTTSIGR	17.63	P04114	True	LDVTTSIGR	321.181946353492	noloss	9	y	3	321.181946353492	27.08333	False	sp	P04114	P04114	APOB_HUMAN	Apolipoprotein B-100	Homo sapiens	APOB	1	2	human_uniprot_sprot_2016_06_iRT_fwd	>sp|P04114|APOB_HUMAN Apolipoprotein B-100 OS=Homo sapiens GN=APOB PE=1 SV=2
3	_LDVTTSIGR_	LDVTTSIGR	LDVTTSIGR	17.63	P04114	True	LDVTTSIGR	321.181946353492	noloss	9	b	2	472.263998954982	20.83333	False	sp	P04114	P04114	APOB_HUMAN	Apolipoprotein B-100	Homo sapiens	APOB	1	2	human_uniprot_sprot_2016_06_iRT_fwd	>sp|P04114|APOB_HUMAN Apolipoprotein B-100 OS=Homo sapiens GN=APOB PE=1 SV=2
3	_LDVTTSIGR_	LDVTTSIGR	LDVTTSIGR	17.63	P04114	True	LDVTTSIGR	321.181946353492	noloss	3	b	1	328.186697380762	14.58333	False	sp	P04114	P04114	APOB_HUMAN	Apolipoprotein B-100	Homo sapiens	APOB	1	2	human_uniprot_sprot_2016_06_iRT_fwd	>sp|P04114|APOB_HUMAN Apolipoprotein B-100 OS=Homo sapiens GN=APOB PE=1 SV=2
3	_LDVTTSIGR_	LDVTTSIGR	LDVTTSIGR	17.63	P04114	True	LDVTTSIGR	321.181946353492	noloss	5	y	1	533.304186744492	12.mai	False	sp	P04114	P04114	APOB_HUMAN	Apolipoprotein B-100	Homo sapiens	APOB	1	2	human_uniprot_sprot_2016_06_iRT_fwd	>sp|P04114|APOB_HUMAN Apolipoprotein B-100 OS=Homo sapiens GN=APOB PE=1 SV=2
3	_LDVTTSIGR_	LDVTTSIGR	LDVTTSIGR	17.63	P04114	True	LDVTTSIGR	321.181946353492	noloss	9	b	3	315.178424792259	10.41667	False	sp	P04114	P04114	APOB_HUMAN	Apolipoprotein B-100	Homo sapiens	APOB	1	2	human_uniprot_sprot_2016_06_iRT_fwd	>sp|P04114|APOB_HUMAN Apolipoprotein B-100 OS=Homo sapiens GN=APOB PE=1 SV=2
3	_LDVTTSIGR_	LDVTTSIGR	LDVTTSIGR	17.63	P04114	True	LDVTTSIGR	321.181946353492	noloss	6	y	1	634.351865212902	10.41667	False	sp	P04114	P04114	APOB_HUMAN	Apolipoprotein B-100	Homo sapiens	APOB	1	2	human_uniprot_sprot_2016_06_iRT_fwd	>sp|P04114|APOB_HUMAN Apolipoprotein B-100 OS=Homo sapiens GN=APOB PE=1 SV=2
3	_LDVTTSIGR_	LDVTTSIGR	LDVTTSIGR	17.63	P04114	True	LDVTTSIGR	321.181946353492	noloss	4	b	1	429.234375849172	10.41667	False	sp	P04114	P04114	APOB_HUMAN	Apolipoprotein B-100	Homo sapiens	APOB	1	2	human_uniprot_sprot_2016_06_iRT_fwd	>sp|P04114|APOB_HUMAN Apolipoprotein B-100 OS=Homo sapiens GN=APOB PE=1 SV=2
3	_YFHLINR_	YFHLINR	YFHLINR	21.sep	P09172	True	YFHLINR	321.511738269042	noloss	4	y	1	515.330007569512	100	False	sp	P09172	P09172	DOPO_HUMAN	Dopamine beta-hydroxylase	Homo sapiens	DBH	1	3	human_uniprot_sprot_2016_06_iRT_fwd	>sp|P09172|DOPO_HUMAN Dopamine beta-hydroxylase OS=Homo sapiens GN=DBH PE=1 SV=3
3	_YFHLINR_	YFHLINR	YFHLINR	21.sep	P09172	True	YFHLINR	321.511738269042	noloss	5	y	2	326.698097947387	68.62745	False	sp	P09172	P09172	DOPO_HUMAN	Dopamine beta-hydroxylase	Homo sapiens	DBH	1	3	human_uniprot_sprot_2016_06_iRT_fwd	>sp|P09172|DOPO_HUMAN Dopamine beta-hydroxylase OS=Homo sapiens GN=DBH PE=1 SV=3
3	_YFHLINR_	YFHLINR	YFHLINR	21.sep	P09172	True	YFHLINR	321.511738269042	noloss	3	y	1	402.245943592382	43.13726	False	sp	P09172	P09172	DOPO_HUMAN	Dopamine beta-hydroxylase	Homo sapiens	DBH	1	3	human_uniprot_sprot_2016_06_iRT_fwd	>sp|P09172|DOPO_HUMAN Dopamine beta-hydroxylase OS=Homo sapiens GN=DBH PE=1 SV=3
3	_YFHLINR_	YFHLINR	YFHLINR	21.sep	P09172	True	YFHLINR	321.511738269042	noloss	6	y	2	400.232304903882	9.803922	False	sp	P09172	P09172	DOPO_HUMAN	Dopamine beta-hydroxylase	Homo sapiens	DBH	1	3	human_uniprot_sprot_2016_06_iRT_fwd	>sp|P09172|DOPO_HUMAN Dopamine beta-hydroxylase OS=Homo sapiens GN=DBH PE=1 SV=3
3	_YFHLINR_	YFHLINR	YFHLINR	21.sep	P09172	True	YFHLINR	321.511738269042	noloss	3	b	1	448.197930770802	9.803922	False	sp	P09172	P09172	DOPO_HUMAN	Dopamine beta-hydroxylase	Homo sapiens	DBH	1	3	human_uniprot_sprot_2016_06_iRT_fwd	>sp|P09172|DOPO_HUMAN Dopamine beta-hydroxylase OS=Homo sapiens GN=DBH PE=1 SV=3
3	_YFHLINR_	YFHLINR	YFHLINR	21.sep	P09172	True	YFHLINR	321.511738269042	noloss	5	y	1	652.388919427962	5.882353	False	sp	P09172	P09172	DOPO_HUMAN	Dopamine beta-hydroxylase	Homo sapiens	DBH	1	3	human_uniprot_sprot_2016_06_iRT_fwd	>sp|P09172|DOPO_HUMAN Dopamine beta-hydroxylase OS=Homo sapiens GN=DBH PE=1 SV=3
2	_LSLGPR_	LSLGPR	LSLGPR	-3.69	O75019	True	LSLGPR	321.700306284437	noloss	5	y	1	529.309272124932	100	False	sp	O75019	O75019	LIRA1_HUMAN	Leukocyte immunoglobulin-like receptor subfamily A member 1	Homo sapiens	LILRA1	2	1	human_uniprot_sprot_2016_06_iRT_fwd	>sp|O75019|LIRA1_HUMAN Leukocyte immunoglobulin-like receptor subfamily A member 1 OS=Homo sapiens GN=LILRA1 PE=2 SV=1
2	_LSLGPR_	LSLGPR	LSLGPR	-3.69	O75019	True	LSLGPR	321.700306284437	noloss	4	y	1	442.277243720662	49	False	sp	O75019	O75019	LIRA1_HUMAN	Leukocyte immunoglobulin-like receptor subfamily A member 1	Homo sapiens	LILRA1	2	1	human_uniprot_sprot_2016_06_iRT_fwd	>sp|O75019|LIRA1_HUMAN Leukocyte immunoglobulin-like receptor subfamily A member 1 OS=Homo sapiens GN=LILRA1 PE=2 SV=1
2	_LSLGPR_	LSLGPR	LSLGPR	-3.69	O75019	True	LSLGPR	321.700306284437	noloss	3	y	1	329.193179743532	20	False	sp	O75019	O75019	LIRA1_HUMAN	Leukocyte immunoglobulin-like receptor subfamily A member 1	Homo sapiens	LILRA1	2	1	human_uniprot_sprot_2016_06_iRT_fwd	>sp|O75019|LIRA1_HUMAN Leukocyte immunoglobulin-like receptor subfamily A member 1 OS=Homo sapiens GN=LILRA1 PE=2 SV=1
5	_FYHPEKEDGKLNK_	FYHPEKEDGKLNK	FYHPEKEDGKLNK	-16.15	P01024	True	FYHPEKEDGKLNK	321.767167710242	noloss	3	y	1	374.239795582782	100	False	sp	P01024	P01024	CO3_HUMAN	Complement C3	Homo sapiens	C3	1	2	human_uniprot_sprot_2016_06_iRT_fwd	>sp|P01024|CO3_HUMAN Complement C3 OS=Homo sapiens GN=C3 PE=1 SV=2
5	_FYHPEKEDGKLNK_	FYHPEKEDGKLNK	FYHPEKEDGKLNK	-16.15	P01024	True	FYHPEKEDGKLNK	321.767167710242	noloss	5	y	1	559.356222317352	79.59184	False	sp	P01024	P01024	CO3_HUMAN	Complement C3	Homo sapiens	C3	1	2	human_uniprot_sprot_2016_06_iRT_fwd	>sp|P01024|CO3_HUMAN Complement C3 OS=Homo sapiens GN=C3 PE=1 SV=2
5	_FYHPEKEDGKLNK_	FYHPEKEDGKLNK	FYHPEKEDGKLNK	-16.15	P01024	True	FYHPEKEDGKLNK	321.767167710242	noloss	10	y	3	386.543543771199	71.42857	False	sp	P01024	P01024	CO3_HUMAN	Complement C3	Homo sapiens	C3	1	2	human_uniprot_sprot_2016_06_iRT_fwd	>sp|P01024|CO3_HUMAN Complement C3 OS=Homo sapiens GN=C3 PE=1 SV=2
5	_FYHPEKEDGKLNK_	FYHPEKEDGKLNK	FYHPEKEDGKLNK	-16.15	P01024	True	FYHPEKEDGKLNK	321.767167710242	noloss	6	y	2	337.695220903997	34.69388	False	sp	P01024	P01024	CO3_HUMAN	Complement C3	Homo sapiens	C3	1	2	human_uniprot_sprot_2016_06_iRT_fwd	>sp|P01024|CO3_HUMAN Complement C3 OS=Homo sapiens GN=C3 PE=1 SV=2
5	_FYHPEKEDGKLNK_	FYHPEKEDGKLNK	FYHPEKEDGKLNK	-16.15	P01024	True	FYHPEKEDGKLNK	321.767167710242	noloss	3	b	1	448.197930770802	22.44898	False	sp	P01024	P01024	CO3_HUMAN	Complement C3	Homo sapiens	C3	1	2	human_uniprot_sprot_2016_06_iRT_fwd	>sp|P01024|CO3_HUMAN Complement C3 OS=Homo sapiens GN=C3 PE=1 SV=2
5	_FYHPEKEDGKLNK_	FYHPEKEDGKLNK	FYHPEKEDGKLNK	-16.15	P01024	True	FYHPEKEDGKLNK	321.767167710242	noloss	6	y	1	674.383165341182	20.40816	False	sp	P01024	P01024	CO3_HUMAN	Complement C3	Homo sapiens	C3	1	2	human_uniprot_sprot_2016_06_iRT_fwd	>sp|P01024|CO3_HUMAN Complement C3 OS=Homo sapiens GN=C3 PE=1 SV=2
5	_FYHPEKEDGKLNK_	FYHPEKEDGKLNK	FYHPEKEDGKLNK	-16.15	P01024	True	FYHPEKEDGKLNK	321.767167710242	noloss	6	b	2	401.697763594217	10.20408	False	sp	P01024	P01024	CO3_HUMAN	Complement C3	Homo sapiens	C3	1	2	human_uniprot_sprot_2016_06_iRT_fwd	>sp|P01024|CO3_HUMAN Complement C3 OS=Homo sapiens GN=C3 PE=1 SV=2
5	_FYHPEKEDGKLNK_	FYHPEKEDGKLNK	FYHPEKEDGKLNK	-16.15	P01024	True	FYHPEKEDGKLNK	321.767167710242	noloss	4	y	1	502.334758596782	8.163265	False	sp	P01024	P01024	CO3_HUMAN	Complement C3	Homo sapiens	C3	1	2	human_uniprot_sprot_2016_06_iRT_fwd	>sp|P01024|CO3_HUMAN Complement C3 OS=Homo sapiens GN=C3 PE=1 SV=2
5	_FYHPEKEDGKLNK_	FYHPEKEDGKLNK	FYHPEKEDGKLNK	-16.15	P01024	True	FYHPEKEDGKLNK	321.767167710242	noloss	7	y	1	803.425758429152	6.122449	False	sp	P01024	P01024	CO3_HUMAN	Complement C3	Homo sapiens	C3	1	2	human_uniprot_sprot_2016_06_iRT_fwd	>sp|P01024|CO3_HUMAN Complement C3 OS=Homo sapiens GN=C3 PE=1 SV=2
3	_GNFHAVYR_	GNFHAVYR	GNFHAVYR	-13.66	P05109	True	GNFHAVYR	321.831359423712	noloss	4	y	1	508.287808404362	100	False	sp	P05109	P05109	S10A8_HUMAN	Protein S100-A8	Homo sapiens	S100A8	1	1	human_uniprot_sprot_2016_06_iRT_fwd	>sp|P05109|S10A8_HUMAN Protein S100-A8 OS=Homo sapiens GN=S100A8 PE=1 SV=1
3	_GNFHAVYR_	GNFHAVYR	GNFHAVYR	-13.66	P05109	True	GNFHAVYR	321.831359423712	noloss	2	y	1	338.182280706662	45	False	sp	P05109	P05109	S10A8_HUMAN	Protein S100-A8	Homo sapiens	S100A8	1	1	human_uniprot_sprot_2016_06_iRT_fwd	>sp|P05109|S10A8_HUMAN Protein S100-A8 OS=Homo sapiens GN=S100A8 PE=1 SV=1
3	_GNFHAVYR_	GNFHAVYR	GNFHAVYR	-13.66	P05109	True	GNFHAVYR	321.831359423712	noloss	5	y	2	323.176998364812	29	False	sp	P05109	P05109	S10A8_HUMAN	Protein S100-A8	Homo sapiens	S100A8	1	1	human_uniprot_sprot_2016_06_iRT_fwd	>sp|P05109|S10A8_HUMAN Protein S100-A8 OS=Homo sapiens GN=S100A8 PE=1 SV=1
3	_GNFHAVYR_	GNFHAVYR	GNFHAVYR	-13.66	P05109	True	GNFHAVYR	321.831359423712	noloss	3	y	1	437.250694619652	21	False	sp	P05109	P05109	S10A8_HUMAN	Protein S100-A8	Homo sapiens	S100A8	1	1	human_uniprot_sprot_2016_06_iRT_fwd	>sp|P05109|S10A8_HUMAN Protein S100-A8 OS=Homo sapiens GN=S100A8 PE=1 SV=1
3	_GNFHAVYR_	GNFHAVYR	GNFHAVYR	-13.66	P05109	True	GNFHAVYR	321.831359423712	noloss	5	y	1	645.346720262812	10	False	sp	P05109	P05109	S10A8_HUMAN	Protein S100-A8	Homo sapiens	S100A8	1	1	human_uniprot_sprot_2016_06_iRT_fwd	>sp|P05109|S10A8_HUMAN Protein S100-A8 OS=Homo sapiens GN=S100A8 PE=1 SV=1
4	_SKEQLTPLIKK_	SKEQLTPLIKK	SKEQLTPLIKK	01.jan	P02652	True	SKEQLTPLIKK	321.95259820978	noloss	5	y	1	598.428658981622	100	False	sp	P02652	P02652	APOA2_HUMAN	Apolipoprotein A-II	Homo sapiens	APOA2	1	1	human_uniprot_sprot_2016_06_iRT_fwd	>sp|P02652|APOA2_HUMAN Apolipoprotein A-II OS=Homo sapiens GN=APOA2 PE=1 SV=1
4	_SKEQLTPLIKK_	SKEQLTPLIKK	SKEQLTPLIKK	01.jan	P02652	True	SKEQLTPLIKK	321.95259820978	noloss	4	y	1	501.375895132772	87.93104	False	sp	P02652	P02652	APOA2_HUMAN	Apolipoprotein A-II	Homo sapiens	APOA2	1	1	human_uniprot_sprot_2016_06_iRT_fwd	>sp|P02652|APOA2_HUMAN Apolipoprotein A-II OS=Homo sapiens GN=APOA2 PE=1 SV=1
4	_SKEQLTPLIKK_	SKEQLTPLIKK	SKEQLTPLIKK	01.jan	P02652	True	SKEQLTPLIKK	321.95259820978	noloss	3	y	1	388.291831155642	77.5862	False	sp	P02652	P02652	APOA2_HUMAN	Apolipoprotein A-II	Homo sapiens	APOA2	1	1	human_uniprot_sprot_2016_06_iRT_fwd	>sp|P02652|APOA2_HUMAN Apolipoprotein A-II OS=Homo sapiens GN=APOA2 PE=1 SV=1
4	_SKEQLTPLIKK_	SKEQLTPLIKK	SKEQLTPLIKK	01.jan	P02652	True	SKEQLTPLIKK	321.95259820978	noloss	6	y	2	350.241806958422	50	False	sp	P02652	P02652	APOA2_HUMAN	Apolipoprotein A-II	Homo sapiens	APOA2	1	1	human_uniprot_sprot_2016_06_iRT_fwd	>sp|P02652|APOA2_HUMAN Apolipoprotein A-II OS=Homo sapiens GN=APOA2 PE=1 SV=1
4	_SKEQLTPLIKK_	SKEQLTPLIKK	SKEQLTPLIKK	01.jan	P02652	True	SKEQLTPLIKK	321.95259820978	noloss	3	b	1	345.176860973052	24.13793	False	sp	P02652	P02652	APOA2_HUMAN	Apolipoprotein A-II	Homo sapiens	APOA2	1	1	human_uniprot_sprot_2016_06_iRT_fwd	>sp|P02652|APOA2_HUMAN Apolipoprotein A-II OS=Homo sapiens GN=APOA2 PE=1 SV=1
4	_SKEQLTPLIKK_	SKEQLTPLIKK	SKEQLTPLIKK	01.jan	P02652	True	SKEQLTPLIKK	321.95259820978	noloss	4	b	1	473.235438478332	22.41379	False	sp	P02652	P02652	APOA2_HUMAN	Apolipoprotein A-II	Homo sapiens	APOA2	1	1	human_uniprot_sprot_2016_06_iRT_fwd	>sp|P02652|APOA2_HUMAN Apolipoprotein A-II OS=Homo sapiens GN=APOA2 PE=1 SV=1
4	_SKEQLTPLIKK_	SKEQLTPLIKK	SKEQLTPLIKK	01.jan	P02652	True	SKEQLTPLIKK	321.95259820978	noloss	6	b	2	344.187228695342	5.172414	False	sp	P02652	P02652	APOA2_HUMAN	Apolipoprotein A-II	Homo sapiens	APOA2	1	1	human_uniprot_sprot_2016_06_iRT_fwd	>sp|P02652|APOA2_HUMAN Apolipoprotein A-II OS=Homo sapiens GN=APOA2 PE=1 SV=1
4	_SKEQLTPLIKK_	SKEQLTPLIKK	SKEQLTPLIKK	01.jan	P02652	True	SKEQLTPLIKK	321.95259820978	noloss	6	y	1	699.476337450032	5.172414	False	sp	P02652	P02652	APOA2_HUMAN	Apolipoprotein A-II	Homo sapiens	APOA2	1	1	human_uniprot_sprot_2016_06_iRT_fwd	>sp|P02652|APOA2_HUMAN Apolipoprotein A-II OS=Homo sapiens GN=APOA2 PE=1 SV=1
3	_APNHAVVTR_	APNHAVVTR	APNHAVVTR	-38.92	P02787	True	APNHAVVTR	322.182280706662	noloss	5	y	1	545.340572253212	100	False	sp	P02787	P02787	TRFE_HUMAN	Serotransferrin	Homo sapiens	TF	1	3	human_uniprot_sprot_2016_06_iRT_fwd	>sp|P02787|TRFE_HUMAN Serotransferrin OS=Homo sapiens GN=TF PE=1 SV=3
3	_APNHAVVTR_	APNHAVVTR	APNHAVVTR	-38.92	P02787	True	APNHAVVTR	322.182280706662	noloss	3	y	1	375.235044555512	77	False	sp	P02787	P02787	TRFE_HUMAN	Serotransferrin	Homo sapiens	TF	1	3	human_uniprot_sprot_2016_06_iRT_fwd	>sp|P02787|TRFE_HUMAN Serotransferrin OS=Homo sapiens GN=TF PE=1 SV=3
3	_APNHAVVTR_	APNHAVVTR	APNHAVVTR	-38.92	P02787	True	APNHAVVTR	322.182280706662	noloss	4	y	1	474.303458468502	75	False	sp	P02787	P02787	TRFE_HUMAN	Serotransferrin	Homo sapiens	TF	1	3	human_uniprot_sprot_2016_06_iRT_fwd	>sp|P02787|TRFE_HUMAN Serotransferrin OS=Homo sapiens GN=TF PE=1 SV=3
3	_APNHAVVTR_	APNHAVVTR	APNHAVVTR	-38.92	P02787	True	APNHAVVTR	322.182280706662	noloss	6	y	1	682.399484111662	46	False	sp	P02787	P02787	TRFE_HUMAN	Serotransferrin	Homo sapiens	TF	1	3	human_uniprot_sprot_2016_06_iRT_fwd	>sp|P02787|TRFE_HUMAN Serotransferrin OS=Homo sapiens GN=TF PE=1 SV=3
3	_APNHAVVTR_	APNHAVVTR	APNHAVVTR	-38.92	P02787	True	APNHAVVTR	322.182280706662	noloss	6	y	2	341.703380289237	34	False	sp	P02787	P02787	TRFE_HUMAN	Serotransferrin	Homo sapiens	TF	1	3	human_uniprot_sprot_2016_06_iRT_fwd	>sp|P02787|TRFE_HUMAN Serotransferrin OS=Homo sapiens GN=TF PE=1 SV=3
3	_APNHAVVTR_	APNHAVVTR	APNHAVVTR	-38.92	P02787	True	APNHAVVTR	322.182280706662	noloss	4	b	1	420.198993399962	15	False	sp	P02787	P02787	TRFE_HUMAN	Serotransferrin	Homo sapiens	TF	1	3	human_uniprot_sprot_2016_06_iRT_fwd	>sp|P02787|TRFE_HUMAN Serotransferrin OS=Homo sapiens GN=TF PE=1 SV=3
3	_APNHAVVTR_	APNHAVVTR	APNHAVVTR	-38.92	P02787	True	APNHAVVTR	322.182280706662	noloss	7	y	2	398.724844009807	12	False	sp	P02787	P02787	TRFE_HUMAN	Serotransferrin	Homo sapiens	TF	1	3	human_uniprot_sprot_2016_06_iRT_fwd	>sp|P02787|TRFE_HUMAN Serotransferrin OS=Homo sapiens GN=TF PE=1 SV=3
3	_APNHAVVTR_	APNHAVVTR	APNHAVVTR	-38.92	P02787	True	APNHAVVTR	322.182280706662	noloss	8	y	2	447.251225934232	11	False	sp	P02787	P02787	TRFE_HUMAN	Serotransferrin	Homo sapiens	TF	1	3	human_uniprot_sprot_2016_06_iRT_fwd	>sp|P02787|TRFE_HUMAN Serotransferrin OS=Homo sapiens GN=TF PE=1 SV=3
4	_WDAQIPHQHR_	WDAQIPHQHR	WDAQIPHQHR	-0.37	P26927	True	WDAQIPHQHR	322.663989471597	noloss	5	y	2	337.677696855977	100	False	sp	P26927	P26927	HGFL_HUMAN	Hepatocyte growth factor-like protein	Homo sapiens	MST1	1	2	human_uniprot_sprot_2016_06_iRT_fwd	>sp|P26927|HGFL_HUMAN Hepatocyte growth factor-like protein OS=Homo sapiens GN=MST1 PE=1 SV=2
4	_WDAQIPHQHR_	WDAQIPHQHR	WDAQIPHQHR	-0.37	P26927	True	WDAQIPHQHR	322.663989471597	noloss	3	y	1	440.236441537842	60	False	sp	P26927	P26927	HGFL_HUMAN	Hepatocyte growth factor-like protein	Homo sapiens	MST1	1	2	human_uniprot_sprot_2016_06_iRT_fwd	>sp|P26927|HGFL_HUMAN Hepatocyte growth factor-like protein OS=Homo sapiens GN=MST1 PE=1 SV=2
4	_WDAQIPHQHR_	WDAQIPHQHR	WDAQIPHQHR	-0.37	P26927	True	WDAQIPHQHR	322.663989471597	noloss	3	b	1	373.150646225212	29	False	sp	P26927	P26927	HGFL_HUMAN	Hepatocyte growth factor-like protein	Homo sapiens	MST1	1	2	human_uniprot_sprot_2016_06_iRT_fwd	>sp|P26927|HGFL_HUMAN Hepatocyte growth factor-like protein OS=Homo sapiens GN=MST1 PE=1 SV=2
4	_WDAQIPHQHR_	WDAQIPHQHR	WDAQIPHQHR	-0.37	P26927	True	WDAQIPHQHR	322.663989471597	noloss	2	y	1	312.177864032562	23	False	sp	P26927	P26927	HGFL_HUMAN	Hepatocyte growth factor-like protein	Homo sapiens	MST1	1	2	human_uniprot_sprot_2016_06_iRT_fwd	>sp|P26927|HGFL_HUMAN Hepatocyte growth factor-like protein OS=Homo sapiens GN=MST1 PE=1 SV=2
4	_WDAQIPHQHR_	WDAQIPHQHR	WDAQIPHQHR	-0.37	P26927	True	WDAQIPHQHR	322.663989471597	noloss	2	b	1	302.113532440502	22	False	sp	P26927	P26927	HGFL_HUMAN	Hepatocyte growth factor-like protein	Homo sapiens	MST1	1	2	human_uniprot_sprot_2016_06_iRT_fwd	>sp|P26927|HGFL_HUMAN Hepatocyte growth factor-like protein OS=Homo sapiens GN=MST1 PE=1 SV=2
4	_WDAQIPHQHR_	WDAQIPHQHR	WDAQIPHQHR	-0.37	P26927	True	WDAQIPHQHR	322.663989471597	noloss	5	y	1	674.348117245142	10	False	sp	P26927	P26927	HGFL_HUMAN	Hepatocyte growth factor-like protein	Homo sapiens	MST1	1	2	human_uniprot_sprot_2016_06_iRT_fwd	>sp|P26927|HGFL_HUMAN Hepatocyte growth factor-like protein OS=Homo sapiens GN=MST1 PE=1 SV=2
2	_VGEVLK_	VGEVLK	VGEVLK	-10.89	P08603	True	VGEVLK	322.702514621487	noloss	5	y	1	545.329338863172	100	False	sp	P08603	P08603	CFAH_HUMAN	Complement factor H	Homo sapiens	CFH	1	4	human_uniprot_sprot_2016_06_iRT_fwd	>sp|P08603|CFAH_HUMAN Complement factor H OS=Homo sapiens GN=CFH PE=1 SV=4
2	_VGEVLK_	VGEVLK	VGEVLK	-10.89	P08603	True	VGEVLK	322.702514621487	noloss	3	y	1	359.265282054632	17	False	sp	P08603	P08603	CFAH_HUMAN	Complement factor H	Homo sapiens	CFH	1	4	human_uniprot_sprot_2016_06_iRT_fwd	>sp|P08603|CFAH_HUMAN Complement factor H OS=Homo sapiens GN=CFH PE=1 SV=4
2	_VGEVLK_	VGEVLK	VGEVLK	-10.89	P08603	True	VGEVLK	322.702514621487	noloss	4	y	1	488.307875142602	10	False	sp	P08603	P08603	CFAH_HUMAN	Complement factor H	Homo sapiens	CFH	1	4	human_uniprot_sprot_2016_06_iRT_fwd	>sp|P08603|CFAH_HUMAN Complement factor H OS=Homo sapiens GN=CFH PE=1 SV=4
3	_GDFSSANNR_	GDFSSANNR	GDFSSANNR	-31.525	P02671	True	GDFSSANNR	323.145783746885	noloss	3	y	1	403.204807056392	100	False	sp	P02671	P02671	FIBA_HUMAN	Fibrinogen alpha chain	Homo sapiens	FGA	1	2	human_uniprot_sprot_2016_06_iRT_fwd	>sp|P02671|FIBA_HUMAN Fibrinogen alpha chain OS=Homo sapiens GN=FGA PE=1 SV=2
3	_GDFSSANNR_	GDFSSANNR	GDFSSANNR	-31.525	P02671	True	GDFSSANNR	323.145783746885	noloss	4	y	1	474.241920841102	26.19048	False	sp	P02671	P02671	FIBA_HUMAN	Fibrinogen alpha chain	Homo sapiens	FGA	1	2	human_uniprot_sprot_2016_06_iRT_fwd	>sp|P02671|FIBA_HUMAN Fibrinogen alpha chain OS=Homo sapiens GN=FGA PE=1 SV=2
3	_GDFSSANNR_	GDFSSANNR	GDFSSANNR	-31.525	P02671	True	GDFSSANNR	323.145783746885	noloss	6	y	1	648.305977649642	19.04762	False	sp	P02671	P02671	FIBA_HUMAN	Fibrinogen alpha chain	Homo sapiens	FGA	1	2	human_uniprot_sprot_2016_06_iRT_fwd	>sp|P02671|FIBA_HUMAN Fibrinogen alpha chain OS=Homo sapiens GN=FGA PE=1 SV=2
3	_GDFSSANNR_	GDFSSANNR	GDFSSANNR	-31.525	P02671	True	GDFSSANNR	323.145783746885	noloss	5	y	1	561.273949245372	11.90476	False	sp	P02671	P02671	FIBA_HUMAN	Fibrinogen alpha chain	Homo sapiens	FGA	1	2	human_uniprot_sprot_2016_06_iRT_fwd	>sp|P02671|FIBA_HUMAN Fibrinogen alpha chain OS=Homo sapiens GN=FGA PE=1 SV=2
3	_GDFSSANNR_	GDFSSANNR	GDFSSANNR	-31.525	P02671	True	GDFSSANNR	323.145783746885	noloss	3	b	1	320.124097124202	9.523809	False	sp	P02671	P02671	FIBA_HUMAN	Fibrinogen alpha chain	Homo sapiens	FGA	1	2	human_uniprot_sprot_2016_06_iRT_fwd	>sp|P02671|FIBA_HUMAN Fibrinogen alpha chain OS=Homo sapiens GN=FGA PE=1 SV=2
3	_GDFSSANNR_	GDFSSANNR	GDFSSANNR	-31.525	P02671	True	GDFSSANNR	323.145783746885	noloss	8	y	3	304.138629173362	7.142857	False	sp	P02671	P02671	FIBA_HUMAN	Fibrinogen alpha chain	Homo sapiens	FGA	1	2	human_uniprot_sprot_2016_06_iRT_fwd	>sp|P02671|FIBA_HUMAN Fibrinogen alpha chain OS=Homo sapiens GN=FGA PE=1 SV=2
3	_VRPQQLVK_	VRPQQLVK	VRPQQLVK	-13.7	Q14624	True	VRPQQLVK	323.206426261419	noloss	4	b	1	481.288142757532	100	False	sp	Q14624	Q14624	ITIH4_HUMAN	Inter-alpha-trypsin inhibitor heavy chain H4	Homo sapiens	ITIH4	1	4	human_uniprot_sprot_2016_06_iRT_fwd	>sp|Q14624|ITIH4_HUMAN Inter-alpha-trypsin inhibitor heavy chain H4 OS=Homo sapiens GN=ITIH4 PE=1 SV=4
3	_VRPQQLVK_	VRPQQLVK	VRPQQLVK	-13.7	Q14624	True	VRPQQLVK	323.206426261419	noloss	3	y	1	359.265282054632	60	False	sp	Q14624	Q14624	ITIH4_HUMAN	Inter-alpha-trypsin inhibitor heavy chain H4	Homo sapiens	ITIH4	1	4	human_uniprot_sprot_2016_06_iRT_fwd	>sp|Q14624|ITIH4_HUMAN Inter-alpha-trypsin inhibitor heavy chain H4 OS=Homo sapiens GN=ITIH4 PE=1 SV=4
3	_VRPQQLVK_	VRPQQLVK	VRPQQLVK	-13.7	Q14624	True	VRPQQLVK	323.206426261419	noloss	6	y	2	356.721238690427	40	False	sp	Q14624	Q14624	ITIH4_HUMAN	Inter-alpha-trypsin inhibitor heavy chain H4	Homo sapiens	ITIH4	1	4	human_uniprot_sprot_2016_06_iRT_fwd	>sp|Q14624|ITIH4_HUMAN Inter-alpha-trypsin inhibitor heavy chain H4 OS=Homo sapiens GN=ITIH4 PE=1 SV=4
3	_VRPQQLVK_	VRPQQLVK	VRPQQLVK	-13.7	Q14624	True	VRPQQLVK	323.206426261419	noloss	7	y	2	434.771794202227	32	False	sp	Q14624	Q14624	ITIH4_HUMAN	Inter-alpha-trypsin inhibitor heavy chain H4	Homo sapiens	ITIH4	1	4	human_uniprot_sprot_2016_06_iRT_fwd	>sp|Q14624|ITIH4_HUMAN Inter-alpha-trypsin inhibitor heavy chain H4 OS=Homo sapiens GN=ITIH4 PE=1 SV=4
3	_VRPQQLVK_	VRPQQLVK	VRPQQLVK	-13.7	Q14624	True	VRPQQLVK	323.206426261419	noloss	5	b	1	609.346720262812	32	False	sp	Q14624	Q14624	ITIH4_HUMAN	Inter-alpha-trypsin inhibitor heavy chain H4	Homo sapiens	ITIH4	1	4	human_uniprot_sprot_2016_06_iRT_fwd	>sp|Q14624|ITIH4_HUMAN Inter-alpha-trypsin inhibitor heavy chain H4 OS=Homo sapiens GN=ITIH4 PE=1 SV=4
3	_VRPQQLVK_	VRPQQLVK	VRPQQLVK	-13.7	Q14624	True	VRPQQLVK	323.206426261419	noloss	6	b	1	722.430784239942	20	False	sp	Q14624	Q14624	ITIH4_HUMAN	Inter-alpha-trypsin inhibitor heavy chain H4	Homo sapiens	ITIH4	1	4	human_uniprot_sprot_2016_06_iRT_fwd	>sp|Q14624|ITIH4_HUMAN Inter-alpha-trypsin inhibitor heavy chain H4 OS=Homo sapiens GN=ITIH4 PE=1 SV=4
3	_VRPQQLVK_	VRPQQLVK	VRPQQLVK	-13.7	Q14624	True	VRPQQLVK	323.206426261419	noloss	4	y	1	487.323859559912	16	False	sp	Q14624	Q14624	ITIH4_HUMAN	Inter-alpha-trypsin inhibitor heavy chain H4	Homo sapiens	ITIH4	1	4	human_uniprot_sprot_2016_06_iRT_fwd	>sp|Q14624|ITIH4_HUMAN Inter-alpha-trypsin inhibitor heavy chain H4 OS=Homo sapiens GN=ITIH4 PE=1 SV=4
3	_VRPQQLVK_	VRPQQLVK	VRPQQLVK	-13.7	Q14624	True	VRPQQLVK	323.206426261419	noloss	5	y	1	615.382437065192	8	False	sp	Q14624	Q14624	ITIH4_HUMAN	Inter-alpha-trypsin inhibitor heavy chain H4	Homo sapiens	ITIH4	1	4	human_uniprot_sprot_2016_06_iRT_fwd	>sp|Q14624|ITIH4_HUMAN Inter-alpha-trypsin inhibitor heavy chain H4 OS=Homo sapiens GN=ITIH4 PE=1 SV=4
3	_TINVPLRR_	TINVPLRR	TINVPLRR	7.805	P02746	True	TINVPLRR	323.538175918995	noloss	6	y	2	377.737754422317	100	False	sp	P02746	P02746	C1QB_HUMAN	Complement C1q subcomponent subunit B	Homo sapiens	C1QB	1	3	human_uniprot_sprot_2016_06_iRT_fwd	>sp|P02746|C1QB_HUMAN Complement C1q subcomponent subunit B OS=Homo sapiens GN=C1QB PE=1 SV=3
3	_TINVPLRR_	TINVPLRR	TINVPLRR	7.805	P02746	True	TINVPLRR	323.538175918995	noloss	4	y	1	541.356891023692	58	False	sp	P02746	P02746	C1QB_HUMAN	Complement C1q subcomponent subunit B	Homo sapiens	C1QB	1	3	human_uniprot_sprot_2016_06_iRT_fwd	>sp|P02746|C1QB_HUMAN Complement C1q subcomponent subunit B OS=Homo sapiens GN=C1QB PE=1 SV=3
3	_TINVPLRR_	TINVPLRR	TINVPLRR	7.805	P02746	True	TINVPLRR	323.538175918995	noloss	7	y	2	434.279786410882	43	False	sp	P02746	P02746	C1QB_HUMAN	Complement C1q subcomponent subunit B	Homo sapiens	C1QB	1	3	human_uniprot_sprot_2016_06_iRT_fwd	>sp|P02746|C1QB_HUMAN Complement C1q subcomponent subunit B OS=Homo sapiens GN=C1QB PE=1 SV=3
3	_TINVPLRR_	TINVPLRR	TINVPLRR	7.805	P02746	True	TINVPLRR	323.538175918995	noloss	5	y	2	320.716290701747	18	False	sp	P02746	P02746	C1QB_HUMAN	Complement C1q subcomponent subunit B	Homo sapiens	C1QB	1	3	human_uniprot_sprot_2016_06_iRT_fwd	>sp|P02746|C1QB_HUMAN Complement C1q subcomponent subunit B OS=Homo sapiens GN=C1QB PE=1 SV=3
4	_AREEHRIPER_	AREEHRIPER	AREEHRIPER	-18.91	Q06033	True	AREEHRIPER	323.925909088699	noloss	3	y	1	401.214309110932	100	False	sp	Q06033	Q06033	ITIH3_HUMAN	Inter-alpha-trypsin inhibitor heavy chain H3	Homo sapiens	ITIH3	1	2	human_uniprot_sprot_2016_06_iRT_fwd	>sp|Q06033|ITIH3_HUMAN Inter-alpha-trypsin inhibitor heavy chain H3 OS=Homo sapiens GN=ITIH3 PE=1 SV=2
4	_AREEHRIPER_	AREEHRIPER	AREEHRIPER	-18.91	Q06033	True	AREEHRIPER	323.925909088699	noloss	6	y	2	404.232836218462	63	False	sp	Q06033	Q06033	ITIH3_HUMAN	Inter-alpha-trypsin inhibitor heavy chain H3	Homo sapiens	ITIH3	1	2	human_uniprot_sprot_2016_06_iRT_fwd	>sp|Q06033|ITIH3_HUMAN Inter-alpha-trypsin inhibitor heavy chain H3 OS=Homo sapiens GN=ITIH3 PE=1 SV=2
4	_AREEHRIPER_	AREEHRIPER	AREEHRIPER	-18.91	Q06033	True	AREEHRIPER	323.925909088699	noloss	6	b	2	390.198993399962	59	False	sp	Q06033	Q06033	ITIH3_HUMAN	Inter-alpha-trypsin inhibitor heavy chain H3	Homo sapiens	ITIH3	1	2	human_uniprot_sprot_2016_06_iRT_fwd	>sp|Q06033|ITIH3_HUMAN Inter-alpha-trypsin inhibitor heavy chain H3 OS=Homo sapiens GN=ITIH3 PE=1 SV=2
4	_AREEHRIPER_	AREEHRIPER	AREEHRIPER	-18.91	Q06033	True	AREEHRIPER	323.925909088699	noloss	2	y	1	304.161545262082	57	False	sp	Q06033	Q06033	ITIH3_HUMAN	Inter-alpha-trypsin inhibitor heavy chain H3	Homo sapiens	ITIH3	1	2	human_uniprot_sprot_2016_06_iRT_fwd	>sp|Q06033|ITIH3_HUMAN Inter-alpha-trypsin inhibitor heavy chain H3 OS=Homo sapiens GN=ITIH3 PE=1 SV=2
4	_AREEHRIPER_	AREEHRIPER	AREEHRIPER	-18.91	Q06033	True	AREEHRIPER	323.925909088699	noloss	5	b	2	312.148437888162	24	False	sp	Q06033	Q06033	ITIH3_HUMAN	Inter-alpha-trypsin inhibitor heavy chain H3	Homo sapiens	ITIH3	1	2	human_uniprot_sprot_2016_06_iRT_fwd	>sp|Q06033|ITIH3_HUMAN Inter-alpha-trypsin inhibitor heavy chain H3 OS=Homo sapiens GN=ITIH3 PE=1 SV=2
4	_AREEHRIPER_	AREEHRIPER	AREEHRIPER	-18.91	Q06033	True	AREEHRIPER	323.925909088699	noloss	3	b	1	357.188094363092	23	False	sp	Q06033	Q06033	ITIH3_HUMAN	Inter-alpha-trypsin inhibitor heavy chain H3	Homo sapiens	ITIH3	1	2	human_uniprot_sprot_2016_06_iRT_fwd	>sp|Q06033|ITIH3_HUMAN Inter-alpha-trypsin inhibitor heavy chain H3 OS=Homo sapiens GN=ITIH3 PE=1 SV=2
4	_AREEHRIPER_	AREEHRIPER	AREEHRIPER	-18.91	Q06033	True	AREEHRIPER	323.925909088699	noloss	5	y	2	335.703380289237	22	False	sp	Q06033	Q06033	ITIH3_HUMAN	Inter-alpha-trypsin inhibitor heavy chain H3	Homo sapiens	ITIH3	1	2	human_uniprot_sprot_2016_06_iRT_fwd	>sp|Q06033|ITIH3_HUMAN Inter-alpha-trypsin inhibitor heavy chain H3 OS=Homo sapiens GN=ITIH3 PE=1 SV=2
4	_AREEHRIPER_	AREEHRIPER	AREEHRIPER	-18.91	Q06033	True	AREEHRIPER	323.925909088699	noloss	4	b	1	486.230687451062	17	False	sp	Q06033	Q06033	ITIH3_HUMAN	Inter-alpha-trypsin inhibitor heavy chain H3	Homo sapiens	ITIH3	1	2	human_uniprot_sprot_2016_06_iRT_fwd	>sp|Q06033|ITIH3_HUMAN Inter-alpha-trypsin inhibitor heavy chain H3 OS=Homo sapiens GN=ITIH3 PE=1 SV=2
3	_DLLPSRDR_	DLLPSRDR	DLLPSRDR	02.nov	P02671	True	DLLPSRDR	324.513807462125	noloss	5	y	2	315.669537470737	100	False	sp	P02671	P02671	FIBA_HUMAN	Fibrinogen alpha chain	Homo sapiens	FGA	1	2	human_uniprot_sprot_2016_06_iRT_fwd	>sp|P02671|FIBA_HUMAN Fibrinogen alpha chain OS=Homo sapiens GN=FGA PE=1 SV=2
3	_DLLPSRDR_	DLLPSRDR	DLLPSRDR	02.nov	P02671	True	DLLPSRDR	324.513807462125	noloss	6	y	2	372.211569459302	65	False	sp	P02671	P02671	FIBA_HUMAN	Fibrinogen alpha chain	Homo sapiens	FGA	1	2	human_uniprot_sprot_2016_06_iRT_fwd	>sp|P02671|FIBA_HUMAN Fibrinogen alpha chain OS=Homo sapiens GN=FGA PE=1 SV=2
3	_GGKIEVQLK_	GGKIEVQLK	GGKIEVQLK	-0.04	P07225	True	GGKIEVQLK	324.534320004592	noloss	5	b	1	485.271823987052	100	False	sp	P07225	P07225	PROS_HUMAN	Vitamin K-dependent protein S	Homo sapiens	PROS1	1	1	human_uniprot_sprot_2016_06_iRT_fwd	>sp|P07225|PROS_HUMAN Vitamin K-dependent protein S OS=Homo sapiens GN=PROS1 PE=1 SV=1
3	_GGKIEVQLK_	GGKIEVQLK	GGKIEVQLK	-0.04	P07225	True	GGKIEVQLK	324.534320004592	noloss	4	b	1	356.229230899082	83.78378	False	sp	P07225	P07225	PROS_HUMAN	Vitamin K-dependent protein S	Homo sapiens	PROS1	1	1	human_uniprot_sprot_2016_06_iRT_fwd	>sp|P07225|PROS_HUMAN Vitamin K-dependent protein S OS=Homo sapiens GN=PROS1 PE=1 SV=1
3	_GGKIEVQLK_	GGKIEVQLK	GGKIEVQLK	-0.04	P07225	True	GGKIEVQLK	324.534320004592	noloss	6	y	1	729.450516625012	48.64865	False	sp	P07225	P07225	PROS_HUMAN	Vitamin K-dependent protein S	Homo sapiens	PROS1	1	1	human_uniprot_sprot_2016_06_iRT_fwd	>sp|P07225|PROS_HUMAN Vitamin K-dependent protein S OS=Homo sapiens GN=PROS1 PE=1 SV=1
3	_GGKIEVQLK_	GGKIEVQLK	GGKIEVQLK	-0.04	P07225	True	GGKIEVQLK	324.534320004592	noloss	3	y	1	388.255445646922	37.83784	False	sp	P07225	P07225	PROS_HUMAN	Vitamin K-dependent protein S	Homo sapiens	PROS1	1	1	human_uniprot_sprot_2016_06_iRT_fwd	>sp|P07225|PROS_HUMAN Vitamin K-dependent protein S OS=Homo sapiens GN=PROS1 PE=1 SV=1
3	_GGKIEVQLK_	GGKIEVQLK	GGKIEVQLK	-0.04	P07225	True	GGKIEVQLK	324.534320004592	noloss	4	y	1	487.323859559912	32.43243	False	sp	P07225	P07225	PROS_HUMAN	Vitamin K-dependent protein S	Homo sapiens	PROS1	1	1	human_uniprot_sprot_2016_06_iRT_fwd	>sp|P07225|PROS_HUMAN Vitamin K-dependent protein S OS=Homo sapiens GN=PROS1 PE=1 SV=1
3	_GGKIEVQLK_	GGKIEVQLK	GGKIEVQLK	-0.04	P07225	True	GGKIEVQLK	324.534320004592	noloss	5	y	1	616.366452647882	24.32432	False	sp	P07225	P07225	PROS_HUMAN	Vitamin K-dependent protein S	Homo sapiens	PROS1	1	1	human_uniprot_sprot_2016_06_iRT_fwd	>sp|P07225|PROS_HUMAN Vitamin K-dependent protein S OS=Homo sapiens GN=PROS1 PE=1 SV=1
3	_GGKIEVQLK_	GGKIEVQLK	GGKIEVQLK	-0.04	P07225	True	GGKIEVQLK	324.534320004592	noloss	6	b	1	584.340237900042	10.81081	False	sp	P07225	P07225	PROS_HUMAN	Vitamin K-dependent protein S	Homo sapiens	PROS1	1	1	human_uniprot_sprot_2016_06_iRT_fwd	>sp|P07225|PROS_HUMAN Vitamin K-dependent protein S OS=Homo sapiens GN=PROS1 PE=1 SV=1
3	_GGKIEVQLK_	GGKIEVQLK	GGKIEVQLK	-0.04	P07225	True	GGKIEVQLK	324.534320004592	noloss	8	y	2	457.787109913197	8.108109	False	sp	P07225	P07225	PROS_HUMAN	Vitamin K-dependent protein S	Homo sapiens	PROS1	1	1	human_uniprot_sprot_2016_06_iRT_fwd	>sp|P07225|PROS_HUMAN Vitamin K-dependent protein S OS=Homo sapiens GN=PROS1 PE=1 SV=1
3	_VSVHPDYR_	VSVHPDYR	VSVHPDYR	-15.77	P00736	True	VSVHPDYR	324.834769533889	noloss	2	y	1	338.182280706662	100	False	sp	P00736	P00736	C1R_HUMAN	Complement C1r subcomponent	Homo sapiens	C1R	1	2	human_uniprot_sprot_2016_06_iRT_fwd	>sp|P00736|C1R_HUMAN Complement C1r subcomponent OS=Homo sapiens GN=C1R PE=1 SV=2
3	_VSVHPDYR_	VSVHPDYR	VSVHPDYR	-15.77	P00736	True	VSVHPDYR	324.834769533889	noloss	4	y	1	550.261987579342	63	False	sp	P00736	P00736	C1R_HUMAN	Complement C1r subcomponent	Homo sapiens	C1R	1	2	human_uniprot_sprot_2016_06_iRT_fwd	>sp|P00736|C1R_HUMAN Complement C1r subcomponent OS=Homo sapiens GN=C1R PE=1 SV=2
3	_VSVHPDYR_	VSVHPDYR	VSVHPDYR	-15.77	P00736	True	VSVHPDYR	324.834769533889	noloss	5	y	2	344.164087952302	34	False	sp	P00736	P00736	C1R_HUMAN	Complement C1r subcomponent	Homo sapiens	C1R	1	2	human_uniprot_sprot_2016_06_iRT_fwd	>sp|P00736|C1R_HUMAN Complement C1r subcomponent OS=Homo sapiens GN=C1R PE=1 SV=2
3	_VSVHPDYR_	VSVHPDYR	VSVHPDYR	-15.77	P00736	True	VSVHPDYR	324.834769533889	noloss	5	y	1	687.320899437792	12	False	sp	P00736	P00736	C1R_HUMAN	Complement C1r subcomponent	Homo sapiens	C1R	1	2	human_uniprot_sprot_2016_06_iRT_fwd	>sp|P00736|C1R_HUMAN Complement C1r subcomponent OS=Homo sapiens GN=C1R PE=1 SV=2
3	_VSVHPDYR_	VSVHPDYR	VSVHPDYR	-15.77	P00736	True	VSVHPDYR	324.834769533889	noloss	3	y	1	453.209223730492	7	False	sp	P00736	P00736	C1R_HUMAN	Complement C1r subcomponent	Homo sapiens	C1R	1	2	human_uniprot_sprot_2016_06_iRT_fwd	>sp|P00736|C1R_HUMAN Complement C1r subcomponent OS=Homo sapiens GN=C1R PE=1 SV=2
3	_VSVHPDYR_	VSVHPDYR	VSVHPDYR	-15.77	P00736	True	VSVHPDYR	324.834769533889	noloss	7	y	2	437.214309110932	5	False	sp	P00736	P00736	C1R_HUMAN	Complement C1r subcomponent	Homo sapiens	C1R	1	2	human_uniprot_sprot_2016_06_iRT_fwd	>sp|P00736|C1R_HUMAN Complement C1r subcomponent OS=Homo sapiens GN=C1R PE=1 SV=2
3	_SPELQAEAK_	SPELQAEAK	SPELQAEAK	-17.345	P02652	True	SPELQAEAK	324.838068193009	noloss	3	b	1	314.134661807902	100	False	sp	P02652	P02652	APOA2_HUMAN	Apolipoprotein A-II	Homo sapiens	APOA2	1	1	human_uniprot_sprot_2016_06_iRT_fwd	>sp|P02652|APOA2_HUMAN Apolipoprotein A-II OS=Homo sapiens GN=APOA2 PE=1 SV=1
3	_SPELQAEAK_	SPELQAEAK	SPELQAEAK	-17.345	P02652	True	SPELQAEAK	324.838068193009	noloss	4	y	1	418.229624821902	31	False	sp	P02652	P02652	APOA2_HUMAN	Apolipoprotein A-II	Homo sapiens	APOA2	1	1	human_uniprot_sprot_2016_06_iRT_fwd	>sp|P02652|APOA2_HUMAN Apolipoprotein A-II OS=Homo sapiens GN=APOA2 PE=1 SV=1
3	_SPELQAEAK_	SPELQAEAK	SPELQAEAK	-17.345	P02652	True	SPELQAEAK	324.838068193009	noloss	4	b	1	427.218725785032	30	False	sp	P02652	P02652	APOA2_HUMAN	Apolipoprotein A-II	Homo sapiens	APOA2	1	1	human_uniprot_sprot_2016_06_iRT_fwd	>sp|P02652|APOA2_HUMAN Apolipoprotein A-II OS=Homo sapiens GN=APOA2 PE=1 SV=1
3	_SPELQAEAK_	SPELQAEAK	SPELQAEAK	-17.345	P02652	True	SPELQAEAK	324.838068193009	noloss	3	y	1	347.192511037192	13	False	sp	P02652	P02652	APOA2_HUMAN	Apolipoprotein A-II	Homo sapiens	APOA2	1	1	human_uniprot_sprot_2016_06_iRT_fwd	>sp|P02652|APOA2_HUMAN Apolipoprotein A-II OS=Homo sapiens GN=APOA2 PE=1 SV=1
3	_SPELQAEAK_	SPELQAEAK	SPELQAEAK	-17.345	P02652	True	SPELQAEAK	324.838068193009	noloss	6	y	2	330.189771385562	9	False	sp	P02652	P02652	APOA2_HUMAN	Apolipoprotein A-II	Homo sapiens	APOA2	1	1	human_uniprot_sprot_2016_06_iRT_fwd	>sp|P02652|APOA2_HUMAN Apolipoprotein A-II OS=Homo sapiens GN=APOA2 PE=1 SV=1
3	_IGKPAPDFK_	IGKPAPDFK	IGKPAPDFK	-7.4	P32119	True	IGKPAPDFK	324.855282076355	noloss	4	y	1	506.260924950182	100	False	sp	P32119	P32119	PRDX2_HUMAN	Peroxiredoxin-2	Homo sapiens	PRDX2	1	5	human_uniprot_sprot_2016_06_iRT_fwd	>sp|P32119|PRDX2_HUMAN Peroxiredoxin-2 OS=Homo sapiens GN=PRDX2 PE=1 SV=5
3	_IGKPAPDFK_	IGKPAPDFK	IGKPAPDFK	-7.4	P32119	True	IGKPAPDFK	324.855282076355	noloss	6	y	1	674.350802583742	91	False	sp	P32119	P32119	PRDX2_HUMAN	Peroxiredoxin-2	Homo sapiens	PRDX2	1	5	human_uniprot_sprot_2016_06_iRT_fwd	>sp|P32119|PRDX2_HUMAN Peroxiredoxin-2 OS=Homo sapiens GN=PRDX2 PE=1 SV=5
3	_IGKPAPDFK_	IGKPAPDFK	IGKPAPDFK	-7.4	P32119	True	IGKPAPDFK	324.855282076355	noloss	5	y	1	577.298038734892	19	False	sp	P32119	P32119	PRDX2_HUMAN	Peroxiredoxin-2	Homo sapiens	PRDX2	1	5	human_uniprot_sprot_2016_06_iRT_fwd	>sp|P32119|PRDX2_HUMAN Peroxiredoxin-2 OS=Homo sapiens GN=PRDX2 PE=1 SV=5
3	_IGKPAPDFK_	IGKPAPDFK	IGKPAPDFK	-7.4	P32119	True	IGKPAPDFK	324.855282076355	noloss	6	y	2	337.679039525277	16	False	sp	P32119	P32119	PRDX2_HUMAN	Peroxiredoxin-2	Homo sapiens	PRDX2	1	5	human_uniprot_sprot_2016_06_iRT_fwd	>sp|P32119|PRDX2_HUMAN Peroxiredoxin-2 OS=Homo sapiens GN=PRDX2 PE=1 SV=5
3	_IGKPAPDFK_	IGKPAPDFK	IGKPAPDFK	-7.4	P32119	True	IGKPAPDFK	324.855282076355	noloss	3	y	1	409.208161101332	13	False	sp	P32119	P32119	PRDX2_HUMAN	Peroxiredoxin-2	Homo sapiens	PRDX2	1	5	human_uniprot_sprot_2016_06_iRT_fwd	>sp|P32119|PRDX2_HUMAN Peroxiredoxin-2 OS=Homo sapiens GN=PRDX2 PE=1 SV=5
5	_DNSVHWERPQKPK_	DNSVHWERPQKPK	DNSVHWERPQKPK	-8.45	P01023	True	DNSVHWERPQKPK	324.97064399017	noloss	9	y	3	402.556118078332	100	False	sp	P01023	P01023	A2MG_HUMAN	Alpha-2-macroglobulin	Homo sapiens	A2M	1	3	human_uniprot_sprot_2016_06_iRT_fwd	>sp|P01023|A2MG_HUMAN Alpha-2-macroglobulin OS=Homo sapiens GN=A2M PE=1 SV=3
5	_DNSVHWERPQKPK_	DNSVHWERPQKPK	DNSVHWERPQKPK	-8.45	P01023	True	DNSVHWERPQKPK	324.97064399017	noloss	8	y	2	534.801082954867	85	False	sp	P01023	P01023	A2MG_HUMAN	Alpha-2-macroglobulin	Homo sapiens	A2M	1	3	human_uniprot_sprot_2016_06_iRT_fwd	>sp|P01023|A2MG_HUMAN Alpha-2-macroglobulin OS=Homo sapiens GN=A2M PE=1 SV=3
5	_DNSVHWERPQKPK_	DNSVHWERPQKPK	DNSVHWERPQKPK	-8.45	P01023	True	DNSVHWERPQKPK	324.97064399017	noloss	7	y	2	441.761426479937	48.33333	False	sp	P01023	P01023	A2MG_HUMAN	Alpha-2-macroglobulin	Homo sapiens	A2M	1	3	human_uniprot_sprot_2016_06_iRT_fwd	>sp|P01023|A2MG_HUMAN Alpha-2-macroglobulin OS=Homo sapiens GN=A2M PE=1 SV=3
5	_DNSVHWERPQKPK_	DNSVHWERPQKPK	DNSVHWERPQKPK	-8.45	P01023	True	DNSVHWERPQKPK	324.97064399017	noloss	10	y	3	435.578922715995	30	False	sp	P01023	P01023	A2MG_HUMAN	Alpha-2-macroglobulin	Homo sapiens	A2M	1	3	human_uniprot_sprot_2016_06_iRT_fwd	>sp|P01023|A2MG_HUMAN Alpha-2-macroglobulin OS=Homo sapiens GN=A2M PE=1 SV=3
5	_DNSVHWERPQKPK_	DNSVHWERPQKPK	DNSVHWERPQKPK	-8.45	P01023	True	DNSVHWERPQKPK	324.97064399017	noloss	9	y	2	603.330538884092	25	False	sp	P01023	P01023	A2MG_HUMAN	Alpha-2-macroglobulin	Homo sapiens	A2M	1	3	human_uniprot_sprot_2016_06_iRT_fwd	>sp|P01023|A2MG_HUMAN Alpha-2-macroglobulin OS=Homo sapiens GN=A2M PE=1 SV=3
5	_DNSVHWERPQKPK_	DNSVHWERPQKPK	DNSVHWERPQKPK	-8.45	P01023	True	DNSVHWERPQKPK	324.97064399017	noloss	8	y	3	356.869814125515	11.66667	False	sp	P01023	P01023	A2MG_HUMAN	Alpha-2-macroglobulin	Homo sapiens	A2M	1	3	human_uniprot_sprot_2016_06_iRT_fwd	>sp|P01023|A2MG_HUMAN Alpha-2-macroglobulin OS=Homo sapiens GN=A2M PE=1 SV=3
5	_DNSVHWERPQKPK_	DNSVHWERPQKPK	DNSVHWERPQKPK	-8.45	P01023	True	DNSVHWERPQKPK	324.97064399017	noloss	11	y	3	464.589598850752	10	False	sp	P01023	P01023	A2MG_HUMAN	Alpha-2-macroglobulin	Homo sapiens	A2M	1	3	human_uniprot_sprot_2016_06_iRT_fwd	>sp|P01023|A2MG_HUMAN Alpha-2-macroglobulin OS=Homo sapiens GN=A2M PE=1 SV=3
5	_DNSVHWERPQKPK_	DNSVHWERPQKPK	DNSVHWERPQKPK	-8.45	P01023	True	DNSVHWERPQKPK	324.97064399017	noloss	6	y	2	377.240129935952	10	False	sp	P01023	P01023	A2MG_HUMAN	Alpha-2-macroglobulin	Homo sapiens	A2M	1	3	human_uniprot_sprot_2016_06_iRT_fwd	>sp|P01023|A2MG_HUMAN Alpha-2-macroglobulin OS=Homo sapiens GN=A2M PE=1 SV=3
3	_HLEDVFSK_	HLEDVFSK	HLEDVFSK	15.695	Q96KN2	True	HLEDVFSK	325.502908425255	noloss	4	b	1	495.219788414192	100	False	sp	Q96KN2	Q96KN2	CNDP1_HUMAN	Beta-Ala-His dipeptidase	Homo sapiens	CNDP1	1	4	human_uniprot_sprot_2016_06_iRT_fwd	>sp|Q96KN2|CNDP1_HUMAN Beta-Ala-His dipeptidase OS=Homo sapiens GN=CNDP1 PE=1 SV=4
3	_HLEDVFSK_	HLEDVFSK	HLEDVFSK	15.695	Q96KN2	True	HLEDVFSK	325.502908425255	noloss	3	y	1	381.213246481772	50	False	sp	Q96KN2	Q96KN2	CNDP1_HUMAN	Beta-Ala-His dipeptidase	Homo sapiens	CNDP1	1	4	human_uniprot_sprot_2016_06_iRT_fwd	>sp|Q96KN2|CNDP1_HUMAN Beta-Ala-His dipeptidase OS=Homo sapiens GN=CNDP1 PE=1 SV=4
3	_HLEDVFSK_	HLEDVFSK	HLEDVFSK	15.695	Q96KN2	True	HLEDVFSK	325.502908425255	noloss	8	y	3	325.502908425255	23	False	sp	Q96KN2	Q96KN2	CNDP1_HUMAN	Beta-Ala-His dipeptidase	Homo sapiens	CNDP1	1	4	human_uniprot_sprot_2016_06_iRT_fwd	>sp|Q96KN2|CNDP1_HUMAN Beta-Ala-His dipeptidase OS=Homo sapiens GN=CNDP1 PE=1 SV=4
3	_HLEDVFSK_	HLEDVFSK	HLEDVFSK	15.695	Q96KN2	True	HLEDVFSK	325.502908425255	noloss	3	b	1	380.192845390362	18	False	sp	Q96KN2	Q96KN2	CNDP1_HUMAN	Beta-Ala-His dipeptidase	Homo sapiens	CNDP1	1	4	human_uniprot_sprot_2016_06_iRT_fwd	>sp|Q96KN2|CNDP1_HUMAN Beta-Ala-His dipeptidase OS=Homo sapiens GN=CNDP1 PE=1 SV=4
3	_ISASAEELR_	ISASAEELR	ISASAEELR	-1.455	P06727	True	ISASAEELR	325.841701205299	noloss	3	y	1	417.245609239212	100	False	sp	P06727	P06727	APOA4_HUMAN	Apolipoprotein A-IV	Homo sapiens	APOA4	1	3	human_uniprot_sprot_2016_06_iRT_fwd	>sp|P06727|APOA4_HUMAN Apolipoprotein A-IV OS=Homo sapiens GN=APOA4 PE=1 SV=3
3	_ISASAEELR_	ISASAEELR	ISASAEELR	-1.455	P06727	True	ISASAEELR	325.841701205299	noloss	4	y	1	546.288202327182	36.92308	False	sp	P06727	P06727	APOA4_HUMAN	Apolipoprotein A-IV	Homo sapiens	APOA4	1	3	human_uniprot_sprot_2016_06_iRT_fwd	>sp|P06727|APOA4_HUMAN Apolipoprotein A-IV OS=Homo sapiens GN=APOA4 PE=1 SV=3
3	_ISASAEELR_	ISASAEELR	ISASAEELR	-1.455	P06727	True	ISASAEELR	325.841701205299	noloss	6	y	1	704.357344516162	15.38461	False	sp	P06727	P06727	APOA4_HUMAN	Apolipoprotein A-IV	Homo sapiens	APOA4	1	3	human_uniprot_sprot_2016_06_iRT_fwd	>sp|P06727|APOA4_HUMAN Apolipoprotein A-IV OS=Homo sapiens GN=APOA4 PE=1 SV=3
3	_ISASAEELR_	ISASAEELR	ISASAEELR	-1.455	P06727	True	ISASAEELR	325.841701205299	noloss	4	b	1	359.192511037192	15.38461	False	sp	P06727	P06727	APOA4_HUMAN	Apolipoprotein A-IV	Homo sapiens	APOA4	1	3	human_uniprot_sprot_2016_06_iRT_fwd	>sp|P06727|APOA4_HUMAN Apolipoprotein A-IV OS=Homo sapiens GN=APOA4 PE=1 SV=3
3	_ISASAEELR_	ISASAEELR	ISASAEELR	-1.455	P06727	True	ISASAEELR	325.841701205299	noloss	5	y	1	617.325316111892	7.692307	False	sp	P06727	P06727	APOA4_HUMAN	Apolipoprotein A-IV	Homo sapiens	APOA4	1	3	human_uniprot_sprot_2016_06_iRT_fwd	>sp|P06727|APOA4_HUMAN Apolipoprotein A-IV OS=Homo sapiens GN=APOA4 PE=1 SV=3
3	_LKTPITFR_	LKTPITFR	LKTPITFR	22.36	P00742	True	LKTPITFR	325.871043591552	noloss	3	y	1	423.235044555512	100	False	sp	P00742	P00742	FA10_HUMAN	Coagulation factor X	Homo sapiens	F10	1	2	human_uniprot_sprot_2016_06_iRT_fwd	>sp|P00742|FA10_HUMAN Coagulation factor X OS=Homo sapiens GN=F10 PE=1 SV=2
3	_LKTPITFR_	LKTPITFR	LKTPITFR	22.36	P00742	True	LKTPITFR	325.871043591552	noloss	2	y	1	322.187366087102	26	False	sp	P00742	P00742	FA10_HUMAN	Coagulation factor X	Homo sapiens	F10	1	2	human_uniprot_sprot_2016_06_iRT_fwd	>sp|P00742|FA10_HUMAN Coagulation factor X OS=Homo sapiens GN=F10 PE=1 SV=2
3	_LKTPITFR_	LKTPITFR	LKTPITFR	22.36	P00742	True	LKTPITFR	325.871043591552	noloss	3	b	1	343.233981926352	13	False	sp	P00742	P00742	FA10_HUMAN	Coagulation factor X	Homo sapiens	F10	1	2	human_uniprot_sprot_2016_06_iRT_fwd	>sp|P00742|FA10_HUMAN Coagulation factor X OS=Homo sapiens GN=F10 PE=1 SV=2
3	_LKTPITFR_	LKTPITFR	LKTPITFR	22.36	P00742	True	LKTPITFR	325.871043591552	noloss	5	y	1	633.371872381492	9	False	sp	P00742	P00742	FA10_HUMAN	Coagulation factor X	Homo sapiens	F10	1	2	human_uniprot_sprot_2016_06_iRT_fwd	>sp|P00742|FA10_HUMAN Coagulation factor X OS=Homo sapiens GN=F10 PE=1 SV=2
3	_LKTPITFR_	LKTPITFR	LKTPITFR	22.36	P00742	True	LKTPITFR	325.871043591552	noloss	4	b	1	440.286745775202	8	False	sp	P00742	P00742	FA10_HUMAN	Coagulation factor X	Homo sapiens	F10	1	2	human_uniprot_sprot_2016_06_iRT_fwd	>sp|P00742|FA10_HUMAN Coagulation factor X OS=Homo sapiens GN=F10 PE=1 SV=2
3	_LKTPITFR_	LKTPITFR	LKTPITFR	22.36	P00742	True	LKTPITFR	325.871043591552	noloss	4	y	1	536.319108532642	5	False	sp	P00742	P00742	FA10_HUMAN	Coagulation factor X	Homo sapiens	F10	1	2	human_uniprot_sprot_2016_06_iRT_fwd	>sp|P00742|FA10_HUMAN Coagulation factor X OS=Homo sapiens GN=F10 PE=1 SV=2
3	_VASYGVKPR_	VASYGVKPR	VASYGVKPR	-22.09	P00751	True	VASYGVKPR	326.190664746222	noloss	5	y	1	556.356556670522	100	False	sp	P00751	P00751	CFAB_HUMAN	Complement factor B	Homo sapiens	CFB	1	2	human_uniprot_sprot_2016_06_iRT_fwd	>sp|P00751|CFAB_HUMAN Complement factor B OS=Homo sapiens GN=CFB PE=1 SV=2
3	_VASYGVKPR_	VASYGVKPR	VASYGVKPR	-22.09	P00751	True	VASYGVKPR	326.190664746222	noloss	6	y	2	360.213580834942	35	False	sp	P00751	P00751	CFAB_HUMAN	Complement factor B	Homo sapiens	CFB	1	2	human_uniprot_sprot_2016_06_iRT_fwd	>sp|P00751|CFAB_HUMAN Complement factor B OS=Homo sapiens GN=CFB PE=1 SV=2
3	_VASYGVKPR_	VASYGVKPR	VASYGVKPR	-22.09	P00751	True	VASYGVKPR	326.190664746222	noloss	3	y	1	400.266679036962	29	False	sp	P00751	P00751	CFAB_HUMAN	Complement factor B	Homo sapiens	CFB	1	2	human_uniprot_sprot_2016_06_iRT_fwd	>sp|P00751|CFAB_HUMAN Complement factor B OS=Homo sapiens GN=CFB PE=1 SV=2
3	_VASYGVKPR_	VASYGVKPR	VASYGVKPR	-22.09	P00751	True	VASYGVKPR	326.190664746222	noloss	6	y	1	719.419885203072	28	False	sp	P00751	P00751	CFAB_HUMAN	Complement factor B	Homo sapiens	CFB	1	2	human_uniprot_sprot_2016_06_iRT_fwd	>sp|P00751|CFAB_HUMAN Complement factor B OS=Homo sapiens GN=CFB PE=1 SV=2
3	_VASYGVKPR_	VASYGVKPR	VASYGVKPR	-22.09	P00751	True	VASYGVKPR	326.190664746222	noloss	7	y	2	403.729595037077	27	False	sp	P00751	P00751	CFAB_HUMAN	Complement factor B	Homo sapiens	CFB	1	2	human_uniprot_sprot_2016_06_iRT_fwd	>sp|P00751|CFAB_HUMAN Complement factor B OS=Homo sapiens GN=CFB PE=1 SV=2
3	_VASYGVKPR_	VASYGVKPR	VASYGVKPR	-22.09	P00751	True	VASYGVKPR	326.190664746222	noloss	8	y	2	439.248151929432	22	False	sp	P00751	P00751	CFAB_HUMAN	Complement factor B	Homo sapiens	CFB	1	2	human_uniprot_sprot_2016_06_iRT_fwd	>sp|P00751|CFAB_HUMAN Complement factor B OS=Homo sapiens GN=CFB PE=1 SV=2
3	_VASYGVKPR_	VASYGVKPR	VASYGVKPR	-22.09	P00751	True	VASYGVKPR	326.190664746222	noloss	4	y	1	499.335092949952	17	False	sp	P00751	P00751	CFAB_HUMAN	Complement factor B	Homo sapiens	CFB	1	2	human_uniprot_sprot_2016_06_iRT_fwd	>sp|P00751|CFAB_HUMAN Complement factor B OS=Homo sapiens GN=CFB PE=1 SV=2
3	_VASYGVKPR_	VASYGVKPR	VASYGVKPR	-22.09	P00751	True	VASYGVKPR	326.190664746222	noloss	7	y	1	806.451913607342	5	False	sp	P00751	P00751	CFAB_HUMAN	Complement factor B	Homo sapiens	CFB	1	2	human_uniprot_sprot_2016_06_iRT_fwd	>sp|P00751|CFAB_HUMAN Complement factor B OS=Homo sapiens GN=CFB PE=1 SV=2
5	_ADDKETC[+57]FAEEGKK_	ADDKETC[+57.0]FAEEGKK	ADDKETCFAEEGKK	-19.26	P02768	True	ADDKETC[+57.0]FAEEGKK	326.3511867096	noloss	6	y	2	331.179403663272	100	False	sp	P02768	P02768	ALBU_HUMAN	Serum albumin	Homo sapiens	ALB	1	2	human_uniprot_sprot_2016_06_iRT_fwd	>sp|P02768|ALBU_HUMAN Serum albumin OS=Homo sapiens GN=ALB PE=1 SV=2
5	_ADDKETC[+57]FAEEGKK_	ADDKETC[+57.0]FAEEGKK	ADDKETCFAEEGKK	-19.26	P02768	True	ADDKETC[+57.0]FAEEGKK	326.3511867096	noloss	4	y	1	461.271823987052	84	False	sp	P02768	P02768	ALBU_HUMAN	Serum albumin	Homo sapiens	ALB	1	2	human_uniprot_sprot_2016_06_iRT_fwd	>sp|P02768|ALBU_HUMAN Serum albumin OS=Homo sapiens GN=ALB PE=1 SV=2
5	_ADDKETC[+57]FAEEGKK_	ADDKETC[+57.0]FAEEGKK	ADDKETCFAEEGKK	-19.26	P02768	True	ADDKETC[+57.0]FAEEGKK	326.3511867096	noloss	5	y	1	590.314417075022	61	False	sp	P02768	P02768	ALBU_HUMAN	Serum albumin	Homo sapiens	ALB	1	2	human_uniprot_sprot_2016_06_iRT_fwd	>sp|P02768|ALBU_HUMAN Serum albumin OS=Homo sapiens GN=ALB PE=1 SV=2
5	_ADDKETC[+57]FAEEGKK_	ADDKETC[+57.0]FAEEGKK	ADDKETCFAEEGKK	-19.26	P02768	True	ADDKETC[+57.0]FAEEGKK	326.3511867096	noloss	3	y	1	332.229230899082	48	False	sp	P02768	P02768	ALBU_HUMAN	Serum albumin	Homo sapiens	ALB	1	2	human_uniprot_sprot_2016_06_iRT_fwd	>sp|P02768|ALBU_HUMAN Serum albumin OS=Homo sapiens GN=ALB PE=1 SV=2
5	_ADDKETC[+57]FAEEGKK_	ADDKETC[+57.0]FAEEGKK	ADDKETCFAEEGKK	-19.26	P02768	True	ADDKETC[+57.0]FAEEGKK	326.3511867096	noloss	6	b	1	660.283510869562	29	False	sp	P02768	P02768	ALBU_HUMAN	Serum albumin	Homo sapiens	ALB	1	2	human_uniprot_sprot_2016_06_iRT_fwd	>sp|P02768|ALBU_HUMAN Serum albumin OS=Homo sapiens GN=ALB PE=1 SV=2
5	_ADDKETC[+57]FAEEGKK_	ADDKETC[+57.0]FAEEGKK	ADDKETCFAEEGKK	-19.26	P02768	True	ADDKETC[+57.0]FAEEGKK	326.3511867096	noloss	6	y	1	661.351530859732	21	False	sp	P02768	P02768	ALBU_HUMAN	Serum albumin	Homo sapiens	ALB	1	2	human_uniprot_sprot_2016_06_iRT_fwd	>sp|P02768|ALBU_HUMAN Serum albumin OS=Homo sapiens GN=ALB PE=1 SV=2
5	_ADDKETC[+57]FAEEGKK_	ADDKETC[+57.0]FAEEGKK	ADDKETCFAEEGKK	-19.26	P02768	True	ADDKETC[+57.0]FAEEGKK	326.3511867096	noloss	5	b	1	559.235832401152	16	False	sp	P02768	P02768	ALBU_HUMAN	Serum albumin	Homo sapiens	ALB	1	2	human_uniprot_sprot_2016_06_iRT_fwd	>sp|P02768|ALBU_HUMAN Serum albumin OS=Homo sapiens GN=ALB PE=1 SV=2
5	_ADDKETC[+57]FAEEGKK_	ADDKETC[+57.0]FAEEGKK	ADDKETCFAEEGKK	-19.26	P02768	True	ADDKETC[+57.0]FAEEGKK	326.3511867096	noloss	7	y	2	404.713610619767	11	False	sp	P02768	P02768	ALBU_HUMAN	Serum albumin	Homo sapiens	ALB	1	2	human_uniprot_sprot_2016_06_iRT_fwd	>sp|P02768|ALBU_HUMAN Serum albumin OS=Homo sapiens GN=ALB PE=1 SV=2
5	_ADDKETC[+57]FAEEGKK_	ADDKETC[+57.0]FAEEGKK	ADDKETCFAEEGKK	-19.26	P02768	True	ADDKETC[+57.0]FAEEGKK	326.3511867096	noloss	6	b	2	330.645393668187	10	False	sp	P02768	P02768	ALBU_HUMAN	Serum albumin	Homo sapiens	ALB	1	2	human_uniprot_sprot_2016_06_iRT_fwd	>sp|P02768|ALBU_HUMAN Serum albumin OS=Homo sapiens GN=ALB PE=1 SV=2
5	_ADDKETC[+57]FAEEGKK_	ADDKETC[+57.0]FAEEGKK	ADDKETCFAEEGKK	-19.26	P02768	True	ADDKETC[+57.0]FAEEGKK	326.3511867096	noloss	4	b	1	430.193239313182	7	False	sp	P02768	P02768	ALBU_HUMAN	Serum albumin	Homo sapiens	ALB	1	2	human_uniprot_sprot_2016_06_iRT_fwd	>sp|P02768|ALBU_HUMAN Serum albumin OS=Homo sapiens GN=ALB PE=1 SV=2
3	_KLELHLPK_	KLELHLPK	KLELHLPK	20.73	P29622	True	KLELHLPK	326.542926946265	noloss	3	y	1	357.249631990492	100	False	sp	P29622	P29622	KAIN_HUMAN	Kallistatin	Homo sapiens	SERPINA4	1	3	human_uniprot_sprot_2016_06_iRT_fwd	>sp|P29622|KAIN_HUMAN Kallistatin OS=Homo sapiens GN=SERPINA4 PE=1 SV=3
3	_KLELHLPK_	KLELHLPK	KLELHLPK	20.73	P29622	True	KLELHLPK	326.542926946265	noloss	5	b	1	621.371872381492	60.71429	False	sp	P29622	P29622	KAIN_HUMAN	Kallistatin	Homo sapiens	SERPINA4	1	3	human_uniprot_sprot_2016_06_iRT_fwd	>sp|P29622|KAIN_HUMAN Kallistatin OS=Homo sapiens GN=SERPINA4 PE=1 SV=3
3	_KLELHLPK_	KLELHLPK	KLELHLPK	20.73	P29622	True	KLELHLPK	326.542926946265	noloss	5	y	1	607.392607826072	57.14286	False	sp	P29622	P29622	KAIN_HUMAN	Kallistatin	Homo sapiens	SERPINA4	1	3	human_uniprot_sprot_2016_06_iRT_fwd	>sp|P29622|KAIN_HUMAN Kallistatin OS=Homo sapiens GN=SERPINA4 PE=1 SV=3
3	_KLELHLPK_	KLELHLPK	KLELHLPK	20.73	P29622	True	KLELHLPK	326.542926946265	noloss	6	y	1	736.435200914042	46.42857	False	sp	P29622	P29622	KAIN_HUMAN	Kallistatin	Homo sapiens	SERPINA4	1	3	human_uniprot_sprot_2016_06_iRT_fwd	>sp|P29622|KAIN_HUMAN Kallistatin OS=Homo sapiens GN=SERPINA4 PE=1 SV=3
3	_KLELHLPK_	KLELHLPK	KLELHLPK	20.73	P29622	True	KLELHLPK	326.542926946265	noloss	4	y	1	494.308543848942	28.57143	False	sp	P29622	P29622	KAIN_HUMAN	Kallistatin	Homo sapiens	SERPINA4	1	3	human_uniprot_sprot_2016_06_iRT_fwd	>sp|P29622|KAIN_HUMAN Kallistatin OS=Homo sapiens GN=SERPINA4 PE=1 SV=3
3	_KLELHLPK_	KLELHLPK	KLELHLPK	20.73	P29622	True	KLELHLPK	326.542926946265	noloss	7	y	2	425.263270678992	21.42857	False	sp	P29622	P29622	KAIN_HUMAN	Kallistatin	Homo sapiens	SERPINA4	1	3	human_uniprot_sprot_2016_06_iRT_fwd	>sp|P29622|KAIN_HUMAN Kallistatin OS=Homo sapiens GN=SERPINA4 PE=1 SV=3
3	_KLELHLPK_	KLELHLPK	KLELHLPK	20.73	P29622	True	KLELHLPK	326.542926946265	noloss	5	b	2	311.189574424152	21.42857	False	sp	P29622	P29622	KAIN_HUMAN	Kallistatin	Homo sapiens	SERPINA4	1	3	human_uniprot_sprot_2016_06_iRT_fwd	>sp|P29622|KAIN_HUMAN Kallistatin OS=Homo sapiens GN=SERPINA4 PE=1 SV=3
3	_KLELHLPK_	KLELHLPK	KLELHLPK	20.73	P29622	True	KLELHLPK	326.542926946265	noloss	4	b	1	484.312960523042	17.85714	False	sp	P29622	P29622	KAIN_HUMAN	Kallistatin	Homo sapiens	SERPINA4	1	3	human_uniprot_sprot_2016_06_iRT_fwd	>sp|P29622|KAIN_HUMAN Kallistatin OS=Homo sapiens GN=SERPINA4 PE=1 SV=3
3	_KLELHLPK_	KLELHLPK	KLELHLPK	20.73	P29622	True	KLELHLPK	326.542926946265	noloss	5	y	2	304.199942146442	10.71429	False	sp	P29622	P29622	KAIN_HUMAN	Kallistatin	Homo sapiens	SERPINA4	1	3	human_uniprot_sprot_2016_06_iRT_fwd	>sp|P29622|KAIN_HUMAN Kallistatin OS=Homo sapiens GN=SERPINA4 PE=1 SV=3
3	_DGAGDVAFVK_	DGAGDVAFVK	DGAGDVAFVK	15.935	P02787	True	DGAGDVAFVK	326.834546631775	noloss	3	y	1	393.249631990492	100	False	sp	P02787	P02787	TRFE_HUMAN	Serotransferrin	Homo sapiens	TF	1	3	human_uniprot_sprot_2016_06_iRT_fwd	>sp|P02787|TRFE_HUMAN Serotransferrin OS=Homo sapiens GN=TF PE=1 SV=3
3	_DGAGDVAFVK_	DGAGDVAFVK	DGAGDVAFVK	15.935	P02787	True	DGAGDVAFVK	326.834546631775	noloss	4	y	1	464.286745775202	72.09303	False	sp	P02787	P02787	TRFE_HUMAN	Serotransferrin	Homo sapiens	TF	1	3	human_uniprot_sprot_2016_06_iRT_fwd	>sp|P02787|TRFE_HUMAN Serotransferrin OS=Homo sapiens GN=TF PE=1 SV=3
3	_DGAGDVAFVK_	DGAGDVAFVK	DGAGDVAFVK	15.935	P02787	True	DGAGDVAFVK	326.834546631775	noloss	5	b	1	416.141203740322	60.46511	False	sp	P02787	P02787	TRFE_HUMAN	Serotransferrin	Homo sapiens	TF	1	3	human_uniprot_sprot_2016_06_iRT_fwd	>sp|P02787|TRFE_HUMAN Serotransferrin OS=Homo sapiens GN=TF PE=1 SV=3
3	_DGAGDVAFVK_	DGAGDVAFVK	DGAGDVAFVK	15.935	P02787	True	DGAGDVAFVK	326.834546631775	noloss	4	b	1	301.114260716492	51.16279	False	sp	P02787	P02787	TRFE_HUMAN	Serotransferrin	Homo sapiens	TF	1	3	human_uniprot_sprot_2016_06_iRT_fwd	>sp|P02787|TRFE_HUMAN Serotransferrin OS=Homo sapiens GN=TF PE=1 SV=3
3	_DGAGDVAFVK_	DGAGDVAFVK	DGAGDVAFVK	15.935	P02787	True	DGAGDVAFVK	326.834546631775	noloss	6	b	1	515.209617653312	6.976744	False	sp	P02787	P02787	TRFE_HUMAN	Serotransferrin	Homo sapiens	TF	1	3	human_uniprot_sprot_2016_06_iRT_fwd	>sp|P02787|TRFE_HUMAN Serotransferrin OS=Homo sapiens GN=TF PE=1 SV=3
3	_QDGSVDFGR_	QDGSVDFGR	QDGSVDFGR	-5.245	P02675	True	QDGSVDFGR	327.485917444022	noloss	3	y	1	379.208829807672	100	False	sp	P02675	P02675	FIBB_HUMAN	Fibrinogen beta chain	Homo sapiens	FGB	1	2	human_uniprot_sprot_2016_06_iRT_fwd	>sp|P02675|FIBB_HUMAN Fibrinogen beta chain OS=Homo sapiens GN=FGB PE=1 SV=2
3	_QDGSVDFGR_	QDGSVDFGR	QDGSVDFGR	-5.245	P02675	True	QDGSVDFGR	327.485917444022	noloss	4	y	1	494.235772831502	46.39175	False	sp	P02675	P02675	FIBB_HUMAN	Fibrinogen beta chain	Homo sapiens	FGB	1	2	human_uniprot_sprot_2016_06_iRT_fwd	>sp|P02675|FIBB_HUMAN Fibrinogen beta chain OS=Homo sapiens GN=FGB PE=1 SV=2
3	_QDGSVDFGR_	QDGSVDFGR	QDGSVDFGR	-5.245	P02675	True	QDGSVDFGR	327.485917444022	noloss	4	b	1	388.146289120762	25.7732	False	sp	P02675	P02675	FIBB_HUMAN	Fibrinogen beta chain	Homo sapiens	FGB	1	2	human_uniprot_sprot_2016_06_iRT_fwd	>sp|P02675|FIBB_HUMAN Fibrinogen beta chain OS=Homo sapiens GN=FGB PE=1 SV=2
3	_QDGSVDFGR_	QDGSVDFGR	QDGSVDFGR	-5.245	P02675	True	QDGSVDFGR	327.485917444022	noloss	3	b	1	301.114260716492	8.247422	False	sp	P02675	P02675	FIBB_HUMAN	Fibrinogen beta chain	Homo sapiens	FGB	1	2	human_uniprot_sprot_2016_06_iRT_fwd	>sp|P02675|FIBB_HUMAN Fibrinogen beta chain OS=Homo sapiens GN=FGB PE=1 SV=2
4	_NKYEDEINKR_	NKYEDEINKR	NKYEDEINKR	-17.17	P02538	False	NKYEDEINKR	327.91902104857	noloss	3	y	1	417.256842629252	100	False	sp	P02538	P02538	K2C6A_HUMAN	Keratin, type II cytoskeletal 6A	Homo sapiens	KRT6A	1	3	human_uniprot_sprot_2016_06_iRT_fwd	>sp|P02538|K2C6A_HUMAN Keratin, type II cytoskeletal 6A OS=Homo sapiens GN=KRT6A PE=1 SV=3
4	_NKYEDEINKR_	NKYEDEINKR	NKYEDEINKR	-17.17	P02538	False	NKYEDEINKR	327.91902104857	noloss	6	y	2	387.708859592497	40.2439	False	sp	P02538	P02538	K2C6A_HUMAN	Keratin, type II cytoskeletal 6A	Homo sapiens	KRT6A	1	3	human_uniprot_sprot_2016_06_iRT_fwd	>sp|P02538|K2C6A_HUMAN Keratin, type II cytoskeletal 6A OS=Homo sapiens GN=KRT6A PE=1 SV=3
4	_NKYEDEINKR_	NKYEDEINKR	NKYEDEINKR	-17.17	P02538	False	NKYEDEINKR	327.91902104857	noloss	4	y	1	530.340906606382	34.14634	False	sp	P02538	P02538	K2C6A_HUMAN	Keratin, type II cytoskeletal 6A	Homo sapiens	KRT6A	1	3	human_uniprot_sprot_2016_06_iRT_fwd	>sp|P02538|K2C6A_HUMAN Keratin, type II cytoskeletal 6A OS=Homo sapiens GN=KRT6A PE=1 SV=3
4	_NKYEDEINKR_	NKYEDEINKR	NKYEDEINKR	-17.17	P02538	False	NKYEDEINKR	327.91902104857	noloss	2	y	1	303.213915188112	29.26829	False	sp	P02538	P02538	K2C6A_HUMAN	Keratin, type II cytoskeletal 6A	Homo sapiens	KRT6A	1	3	human_uniprot_sprot_2016_06_iRT_fwd	>sp|P02538|K2C6A_HUMAN Keratin, type II cytoskeletal 6A OS=Homo sapiens GN=KRT6A PE=1 SV=3
4	_NKYEDEINKR_	NKYEDEINKR	NKYEDEINKR	-17.17	P02538	False	NKYEDEINKR	327.91902104857	noloss	5	y	2	330.195388080582	14.63415	False	sp	P02538	P02538	K2C6A_HUMAN	Keratin, type II cytoskeletal 6A	Homo sapiens	KRT6A	1	3	human_uniprot_sprot_2016_06_iRT_fwd	>sp|P02538|K2C6A_HUMAN Keratin, type II cytoskeletal 6A OS=Homo sapiens GN=KRT6A PE=1 SV=3
4	_NKYEDEINKR_	NKYEDEINKR	NKYEDEINKR	-17.17	P02538	False	NKYEDEINKR	327.91902104857	noloss	8	y	2	533.761820402757	9.756098	False	sp	P02538	P02538	K2C6A_HUMAN	Keratin, type II cytoskeletal 6A	Homo sapiens	KRT6A	1	3	human_uniprot_sprot_2016_06_iRT_fwd	>sp|P02538|K2C6A_HUMAN Keratin, type II cytoskeletal 6A OS=Homo sapiens GN=KRT6A PE=1 SV=3
4	_NKYEDEINKR_	NKYEDEINKR	NKYEDEINKR	-17.17	P02538	False	NKYEDEINKR	327.91902104857	noloss	6	y	1	774.410442718182	8.536586	False	sp	P02538	P02538	K2C6A_HUMAN	Keratin, type II cytoskeletal 6A	Homo sapiens	KRT6A	1	3	human_uniprot_sprot_2016_06_iRT_fwd	>sp|P02538|K2C6A_HUMAN Keratin, type II cytoskeletal 6A OS=Homo sapiens GN=KRT6A PE=1 SV=3
4	_NKYEDEINKR_	NKYEDEINKR	NKYEDEINKR	-17.17	P02538	False	NKYEDEINKR	327.91902104857	noloss	7	y	2	452.230156136482	7.317073	False	sp	P02538	P02538	K2C6A_HUMAN	Keratin, type II cytoskeletal 6A	Homo sapiens	KRT6A	1	3	human_uniprot_sprot_2016_06_iRT_fwd	>sp|P02538|K2C6A_HUMAN Keratin, type II cytoskeletal 6A OS=Homo sapiens GN=KRT6A PE=1 SV=3
3	_LLEGEEHR_	LLEGEEHR	LLEGEEHR	-22.66	P78386	False	LLEGEEHR	328.169929301642	noloss	5	y	1	627.284513929072	100	False	sp	P78386	P78386	KRT85_HUMAN	Keratin, type II cuticular Hb5	Homo sapiens	KRT85	1	1	human_uniprot_sprot_2016_06_iRT_fwd	>sp|P78386|KRT85_HUMAN Keratin, type II cuticular Hb5 OS=Homo sapiens GN=KRT85 PE=1 SV=1
3	_LLEGEEHR_	LLEGEEHR	LLEGEEHR	-22.66	P78386	False	LLEGEEHR	328.169929301642	noloss	2	y	1	312.177864032562	71	False	sp	P78386	P78386	KRT85_HUMAN	Keratin, type II cuticular Hb5	Homo sapiens	KRT85	1	1	human_uniprot_sprot_2016_06_iRT_fwd	>sp|P78386|KRT85_HUMAN Keratin, type II cuticular Hb5 OS=Homo sapiens GN=KRT85 PE=1 SV=1
3	_LLEGEEHR_	LLEGEEHR	LLEGEEHR	-22.66	P78386	False	LLEGEEHR	328.169929301642	noloss	6	y	1	756.327107017042	48	False	sp	P78386	P78386	KRT85_HUMAN	Keratin, type II cuticular Hb5	Homo sapiens	KRT85	1	1	human_uniprot_sprot_2016_06_iRT_fwd	>sp|P78386|KRT85_HUMAN Keratin, type II cuticular Hb5 OS=Homo sapiens GN=KRT85 PE=1 SV=1
3	_LLEGEEHR_	LLEGEEHR	LLEGEEHR	-22.66	P78386	False	LLEGEEHR	328.169929301642	noloss	3	y	1	441.220457120532	38	False	sp	P78386	P78386	KRT85_HUMAN	Keratin, type II cuticular Hb5	Homo sapiens	KRT85	1	1	human_uniprot_sprot_2016_06_iRT_fwd	>sp|P78386|KRT85_HUMAN Keratin, type II cuticular Hb5 OS=Homo sapiens GN=KRT85 PE=1 SV=1
3	_LLEGEEHR_	LLEGEEHR	LLEGEEHR	-22.66	P78386	False	LLEGEEHR	328.169929301642	noloss	5	y	2	314.145895197942	15	False	sp	P78386	P78386	KRT85_HUMAN	Keratin, type II cuticular Hb5	Homo sapiens	KRT85	1	1	human_uniprot_sprot_2016_06_iRT_fwd	>sp|P78386|KRT85_HUMAN Keratin, type II cuticular Hb5 OS=Homo sapiens GN=KRT85 PE=1 SV=1
3	_LLEGEEHR_	LLEGEEHR	LLEGEEHR	-22.66	P78386	False	LLEGEEHR	328.169929301642	noloss	4	y	1	570.263050208502	9	False	sp	P78386	P78386	KRT85_HUMAN	Keratin, type II cuticular Hb5	Homo sapiens	KRT85	1	1	human_uniprot_sprot_2016_06_iRT_fwd	>sp|P78386|KRT85_HUMAN Keratin, type II cuticular Hb5 OS=Homo sapiens GN=KRT85 PE=1 SV=1
4	_YLDWIHGHIR_	YLDWIHGHIR	YLDWIHGHIR	49.51	P04070	True	YLDWIHGHIR	328.175461362412	noloss	4	y	1	482.283391730262	100	False	sp	P04070	P04070	PROC_HUMAN	Vitamin K-dependent protein C	Homo sapiens	PROC	1	1	human_uniprot_sprot_2016_06_iRT_fwd	>sp|P04070|PROC_HUMAN Vitamin K-dependent protein C OS=Homo sapiens GN=PROC PE=1 SV=1
4	_YLDWIHGHIR_	YLDWIHGHIR	YLDWIHGHIR	49.51	P04070	True	YLDWIHGHIR	328.175461362412	noloss	5	y	2	310.174790027762	98	False	sp	P04070	P04070	PROC_HUMAN	Vitamin K-dependent protein C	Homo sapiens	PROC	1	1	human_uniprot_sprot_2016_06_iRT_fwd	>sp|P04070|PROC_HUMAN Vitamin K-dependent protein C OS=Homo sapiens GN=PROC PE=1 SV=1
4	_YLDWIHGHIR_	YLDWIHGHIR	YLDWIHGHIR	49.51	P04070	True	YLDWIHGHIR	328.175461362412	noloss	5	y	1	619.342303588712	72	False	sp	P04070	P04070	PROC_HUMAN	Vitamin K-dependent protein C	Homo sapiens	PROC	1	1	human_uniprot_sprot_2016_06_iRT_fwd	>sp|P04070|PROC_HUMAN Vitamin K-dependent protein C OS=Homo sapiens GN=PROC PE=1 SV=1
4	_YLDWIHGHIR_	YLDWIHGHIR	YLDWIHGHIR	49.51	P04070	True	YLDWIHGHIR	328.175461362412	noloss	6	y	2	366.716822016327	19	False	sp	P04070	P04070	PROC_HUMAN	Vitamin K-dependent protein C	Homo sapiens	PROC	1	1	human_uniprot_sprot_2016_06_iRT_fwd	>sp|P04070|PROC_HUMAN Vitamin K-dependent protein C OS=Homo sapiens GN=PROC PE=1 SV=1
4	_YLDWIHGHIR_	YLDWIHGHIR	YLDWIHGHIR	49.51	P04070	True	YLDWIHGHIR	328.175461362412	noloss	3	y	1	425.261928009692	18	False	sp	P04070	P04070	PROC_HUMAN	Vitamin K-dependent protein C	Homo sapiens	PROC	1	1	human_uniprot_sprot_2016_06_iRT_fwd	>sp|P04070|PROC_HUMAN Vitamin K-dependent protein C OS=Homo sapiens GN=PROC PE=1 SV=1
4	_YLDWIHGHIR_	YLDWIHGHIR	YLDWIHGHIR	49.51	P04070	True	YLDWIHGHIR	328.175461362412	noloss	6	y	1	732.426367565842	15	False	sp	P04070	P04070	PROC_HUMAN	Vitamin K-dependent protein C	Homo sapiens	PROC	1	1	human_uniprot_sprot_2016_06_iRT_fwd	>sp|P04070|PROC_HUMAN Vitamin K-dependent protein C OS=Homo sapiens GN=PROC PE=1 SV=1
4	_YLDWIHGHIR_	YLDWIHGHIR	YLDWIHGHIR	49.51	P04070	True	YLDWIHGHIR	328.175461362412	noloss	8	y	2	517.269950003172	7	False	sp	P04070	P04070	PROC_HUMAN	Vitamin K-dependent protein C	Homo sapiens	PROC	1	1	human_uniprot_sprot_2016_06_iRT_fwd	>sp|P04070|PROC_HUMAN Vitamin K-dependent protein C OS=Homo sapiens GN=PROC PE=1 SV=1
4	_YLDWIHGHIR_	YLDWIHGHIR	YLDWIHGHIR	49.51	P04070	True	YLDWIHGHIR	328.175461362412	noloss	7	y	2	459.756478491257	7	False	sp	P04070	P04070	PROC_HUMAN	Vitamin K-dependent protein C	Homo sapiens	PROC	1	1	human_uniprot_sprot_2016_06_iRT_fwd	>sp|P04070|PROC_HUMAN Vitamin K-dependent protein C OS=Homo sapiens GN=PROC PE=1 SV=1
3	_C[+57]KPPPDIR_	C[+57.0]KPPPDIR	CKPPPDIR	-16.82	P04003	True	C[+57.0]KPPPDIR	328.176138391509	noloss	4	y	1	500.282723023922	100	False	sp	P04003	P04003	C4BPA_HUMAN	C4b-binding protein alpha chain	Homo sapiens	C4BPA	1	2	human_uniprot_sprot_2016_06_iRT_fwd	>sp|P04003|C4BPA_HUMAN C4b-binding protein alpha chain OS=Homo sapiens GN=C4BPA PE=1 SV=2
3	_C[+57]KPPPDIR_	C[+57.0]KPPPDIR	CKPPPDIR	-16.82	P04003	True	C[+57.0]KPPPDIR	328.176138391509	noloss	3	y	1	403.229959175072	83.87096	False	sp	P04003	P04003	C4BPA_HUMAN	C4b-binding protein alpha chain	Homo sapiens	C4BPA	1	2	human_uniprot_sprot_2016_06_iRT_fwd	>sp|P04003|C4BPA_HUMAN C4b-binding protein alpha chain OS=Homo sapiens GN=C4BPA PE=1 SV=2
3	_C[+57]KPPPDIR_	C[+57.0]KPPPDIR	CKPPPDIR	-16.82	P04003	True	C[+57.0]KPPPDIR	328.176138391509	noloss	3	b	1	386.185651834942	67.74194	False	sp	P04003	P04003	C4BPA_HUMAN	C4b-binding protein alpha chain	Homo sapiens	C4BPA	1	2	human_uniprot_sprot_2016_06_iRT_fwd	>sp|P04003|C4BPA_HUMAN C4b-binding protein alpha chain OS=Homo sapiens GN=C4BPA PE=1 SV=2
3	_C[+57]KPPPDIR_	C[+57.0]KPPPDIR	CKPPPDIR	-16.82	P04003	True	C[+57.0]KPPPDIR	328.176138391509	noloss	4	b	1	483.238415683792	16.12903	False	sp	P04003	P04003	C4BPA_HUMAN	C4b-binding protein alpha chain	Homo sapiens	C4BPA	1	2	human_uniprot_sprot_2016_06_iRT_fwd	>sp|P04003|C4BPA_HUMAN C4b-binding protein alpha chain OS=Homo sapiens GN=C4BPA PE=1 SV=2
3	_C[+57]KPPPDIR_	C[+57.0]KPPPDIR	CKPPPDIR	-16.82	P04003	True	C[+57.0]KPPPDIR	328.176138391509	noloss	5	y	1	597.335486872772	12.90323	False	sp	P04003	P04003	C4BPA_HUMAN	C4b-binding protein alpha chain	Homo sapiens	C4BPA	1	2	human_uniprot_sprot_2016_06_iRT_fwd	>sp|P04003|C4BPA_HUMAN C4b-binding protein alpha chain OS=Homo sapiens GN=C4BPA PE=1 SV=2
3	_C[+57]KPPPDIR_	C[+57.0]KPPPDIR	CKPPPDIR	-16.82	P04003	True	C[+57.0]KPPPDIR	328.176138391509	noloss	6	y	2	347.697763594217	6.451613	False	sp	P04003	P04003	C4BPA_HUMAN	C4b-binding protein alpha chain	Homo sapiens	C4BPA	1	2	human_uniprot_sprot_2016_06_iRT_fwd	>sp|P04003|C4BPA_HUMAN C4b-binding protein alpha chain OS=Homo sapiens GN=C4BPA PE=1 SV=2
3	_IKGVISIPR_	IKGVISIPR	IKGVISIPR	15.66	P04114	True	IKGVISIPR	328.218443313269	noloss	4	y	1	472.287808404362	100	False	sp	P04114	P04114	APOB_HUMAN	Apolipoprotein B-100	Homo sapiens	APOB	1	2	human_uniprot_sprot_2016_06_iRT_fwd	>sp|P04114|APOB_HUMAN Apolipoprotein B-100 OS=Homo sapiens GN=APOB PE=1 SV=2
3	_IKGVISIPR_	IKGVISIPR	IKGVISIPR	15.66	P04114	True	IKGVISIPR	328.218443313269	noloss	3	y	1	385.255780000092	18.36735	False	sp	P04114	P04114	APOB_HUMAN	Apolipoprotein B-100	Homo sapiens	APOB	1	2	human_uniprot_sprot_2016_06_iRT_fwd	>sp|P04114|APOB_HUMAN Apolipoprotein B-100 OS=Homo sapiens GN=APOB PE=1 SV=2
3	_IKGVISIPR_	IKGVISIPR	IKGVISIPR	15.66	P04114	True	IKGVISIPR	328.218443313269	noloss	4	b	1	398.276181091502	16.32653	False	sp	P04114	P04114	APOB_HUMAN	Apolipoprotein B-100	Homo sapiens	APOB	1	2	human_uniprot_sprot_2016_06_iRT_fwd	>sp|P04114|APOB_HUMAN Apolipoprotein B-100 OS=Homo sapiens GN=APOB PE=1 SV=2
3	_IKGVISIPR_	IKGVISIPR	IKGVISIPR	15.66	P04114	True	IKGVISIPR	328.218443313269	noloss	6	b	1	598.392273472902	10.20408	False	sp	P04114	P04114	APOB_HUMAN	Apolipoprotein B-100	Homo sapiens	APOB	1	2	human_uniprot_sprot_2016_06_iRT_fwd	>sp|P04114|APOB_HUMAN Apolipoprotein B-100 OS=Homo sapiens GN=APOB PE=1 SV=2
4	_HPDYSVVLLLR_	HPDYSVVLLLR	HPDYSVVLLLR	69.05	P02768	True	HPDYSVVLLLR	328.690944249967	noloss	3	y	1	401.287080128372	100	False	sp	P02768	P02768	ALBU_HUMAN	Serum albumin	Homo sapiens	ALB	1	2	human_uniprot_sprot_2016_06_iRT_fwd	>sp|P02768|ALBU_HUMAN Serum albumin OS=Homo sapiens GN=ALB PE=1 SV=2
4	_HPDYSVVLLLR_	HPDYSVVLLLR	HPDYSVVLLLR	69.05	P02768	True	HPDYSVVLLLR	328.690944249967	noloss	4	y	1	514.371144105502	75.55556	False	sp	P02768	P02768	ALBU_HUMAN	Serum albumin	Homo sapiens	ALB	1	2	human_uniprot_sprot_2016_06_iRT_fwd	>sp|P02768|ALBU_HUMAN Serum albumin OS=Homo sapiens GN=ALB PE=1 SV=2
4	_HPDYSVVLLLR_	HPDYSVVLLLR	HPDYSVVLLLR	69.05	P02768	True	HPDYSVVLLLR	328.690944249967	noloss	5	y	1	613.439558018492	62.22222	False	sp	P02768	P02768	ALBU_HUMAN	Serum albumin	Homo sapiens	ALB	1	2	human_uniprot_sprot_2016_06_iRT_fwd	>sp|P02768|ALBU_HUMAN Serum albumin OS=Homo sapiens GN=ALB PE=1 SV=2
4	_HPDYSVVLLLR_	HPDYSVVLLLR	HPDYSVVLLLR	69.05	P02768	True	HPDYSVVLLLR	328.690944249967	noloss	3	b	1	350.145895197942	42.22222	False	sp	P02768	P02768	ALBU_HUMAN	Serum albumin	Homo sapiens	ALB	1	2	human_uniprot_sprot_2016_06_iRT_fwd	>sp|P02768|ALBU_HUMAN Serum albumin OS=Homo sapiens GN=ALB PE=1 SV=2
4	_HPDYSVVLLLR_	HPDYSVVLLLR	HPDYSVVLLLR	69.05	P02768	True	HPDYSVVLLLR	328.690944249967	noloss	6	b	1	699.309666047752	22.22222	False	sp	P02768	P02768	ALBU_HUMAN	Serum albumin	Homo sapiens	ALB	1	2	human_uniprot_sprot_2016_06_iRT_fwd	>sp|P02768|ALBU_HUMAN Serum albumin OS=Homo sapiens GN=ALB PE=1 SV=2
4	_HPDYSVVLLLR_	HPDYSVVLLLR	HPDYSVVLLLR	69.05	P02768	True	HPDYSVVLLLR	328.690944249967	noloss	7	b	1	798.378079960742	17.77778	False	sp	P02768	P02768	ALBU_HUMAN	Serum albumin	Homo sapiens	ALB	1	2	human_uniprot_sprot_2016_06_iRT_fwd	>sp|P02768|ALBU_HUMAN Serum albumin OS=Homo sapiens GN=ALB PE=1 SV=2
4	_HPDYSVVLLLR_	HPDYSVVLLLR	HPDYSVVLLLR	69.05	P02768	True	HPDYSVVLLLR	328.690944249967	noloss	4	b	1	513.209223730492	15.55556	False	sp	P02768	P02768	ALBU_HUMAN	Serum albumin	Homo sapiens	ALB	1	2	human_uniprot_sprot_2016_06_iRT_fwd	>sp|P02768|ALBU_HUMAN Serum albumin OS=Homo sapiens GN=ALB PE=1 SV=2
4	_HPDYSVVLLLR_	HPDYSVVLLLR	HPDYSVVLLLR	69.05	P02768	True	HPDYSVVLLLR	328.690944249967	noloss	5	b	1	600.241252134762	6.666667	False	sp	P02768	P02768	ALBU_HUMAN	Serum albumin	Homo sapiens	ALB	1	2	human_uniprot_sprot_2016_06_iRT_fwd	>sp|P02768|ALBU_HUMAN Serum albumin OS=Homo sapiens GN=ALB PE=1 SV=2
3	_TYETTLEK_	TYETTLEK	TYETTLEK	-11.23	P02768	True	TYETTLEK	328.834323729662	noloss	3	y	1	389.239461229612	100	False	sp	P02768	P02768	ALBU_HUMAN	Serum albumin	Homo sapiens	ALB	1	2	human_uniprot_sprot_2016_06_iRT_fwd	>sp|P02768|ALBU_HUMAN Serum albumin OS=Homo sapiens GN=ALB PE=1 SV=2
3	_TYETTLEK_	TYETTLEK	TYETTLEK	-11.23	P02768	True	TYETTLEK	328.834323729662	noloss	3	b	1	394.160876555742	36.58537	False	sp	P02768	P02768	ALBU_HUMAN	Serum albumin	Homo sapiens	ALB	1	2	human_uniprot_sprot_2016_06_iRT_fwd	>sp|P02768|ALBU_HUMAN Serum albumin OS=Homo sapiens GN=ALB PE=1 SV=2
3	_TYETTLEK_	TYETTLEK	TYETTLEK	-11.23	P02768	True	TYETTLEK	328.834323729662	noloss	4	y	1	490.287139698022	14.63415	False	sp	P02768	P02768	ALBU_HUMAN	Serum albumin	Homo sapiens	ALB	1	2	human_uniprot_sprot_2016_06_iRT_fwd	>sp|P02768|ALBU_HUMAN Serum albumin OS=Homo sapiens GN=ALB PE=1 SV=2
3	_TYETTLEK_	TYETTLEK	TYETTLEK	-11.23	P02768	True	TYETTLEK	328.834323729662	noloss	4	b	1	495.208555024152	7.317073	False	sp	P02768	P02768	ALBU_HUMAN	Serum albumin	Homo sapiens	ALB	1	2	human_uniprot_sprot_2016_06_iRT_fwd	>sp|P02768|ALBU_HUMAN Serum albumin OS=Homo sapiens GN=ALB PE=1 SV=2
3	_VVVHPDYR_	VVVHPDYR	VVVHPDYR	-15.21	Q9NZP8	True	VVVHPDYR	328.846898036795	noloss	2	y	1	338.182280706662	100	False	sp	Q9NZP8	Q9NZP8	C1RL_HUMAN	Complement C1r subcomponent-like protein	Homo sapiens	C1RL	1	2	human_uniprot_sprot_2016_06_iRT_fwd	>sp|Q9NZP8|C1RL_HUMAN Complement C1r subcomponent-like protein OS=Homo sapiens GN=C1RL PE=1 SV=2
3	_VVVHPDYR_	VVVHPDYR	VVVHPDYR	-15.21	Q9NZP8	True	VVVHPDYR	328.846898036795	noloss	4	y	1	550.261987579342	64	False	sp	Q9NZP8	Q9NZP8	C1RL_HUMAN	Complement C1r subcomponent-like protein	Homo sapiens	C1RL	1	2	human_uniprot_sprot_2016_06_iRT_fwd	>sp|Q9NZP8|C1RL_HUMAN Complement C1r subcomponent-like protein OS=Homo sapiens GN=C1RL PE=1 SV=2
3	_VVVHPDYR_	VVVHPDYR	VVVHPDYR	-15.21	Q9NZP8	True	VVVHPDYR	328.846898036795	noloss	5	y	2	344.164087952302	31	False	sp	Q9NZP8	Q9NZP8	C1RL_HUMAN	Complement C1r subcomponent-like protein	Homo sapiens	C1RL	1	2	human_uniprot_sprot_2016_06_iRT_fwd	>sp|Q9NZP8|C1RL_HUMAN Complement C1r subcomponent-like protein OS=Homo sapiens GN=C1RL PE=1 SV=2
3	_VVVHPDYR_	VVVHPDYR	VVVHPDYR	-15.21	Q9NZP8	True	VVVHPDYR	328.846898036795	noloss	5	y	1	687.320899437792	11	False	sp	Q9NZP8	Q9NZP8	C1RL_HUMAN	Complement C1r subcomponent-like protein	Homo sapiens	C1RL	1	2	human_uniprot_sprot_2016_06_iRT_fwd	>sp|Q9NZP8|C1RL_HUMAN Complement C1r subcomponent-like protein OS=Homo sapiens GN=C1RL PE=1 SV=2
3	_VVVHPDYR_	VVVHPDYR	VVVHPDYR	-15.21	Q9NZP8	True	VVVHPDYR	328.846898036795	noloss	3	y	1	453.209223730492	7	False	sp	Q9NZP8	Q9NZP8	C1RL_HUMAN	Complement C1r subcomponent-like protein	Homo sapiens	C1RL	1	2	human_uniprot_sprot_2016_06_iRT_fwd	>sp|Q9NZP8|C1RL_HUMAN Complement C1r subcomponent-like protein OS=Homo sapiens GN=C1RL PE=1 SV=2
2	_LQVLGK_	LQVLGK	LQVLGK	0.7	P02750	True	LQVLGK	329.218331862212	noloss	4	y	1	416.286745775202	100	False	sp	P02750	P02750	A2GL_HUMAN	Leucine-rich alpha-2-glycoprotein	Homo sapiens	LRG1	1	2	human_uniprot_sprot_2016_06_iRT_fwd	>sp|P02750|A2GL_HUMAN Leucine-rich alpha-2-glycoprotein OS=Homo sapiens GN=LRG1 PE=1 SV=2
2	_LQVLGK_	LQVLGK	LQVLGK	0.7	P02750	True	LQVLGK	329.218331862212	noloss	3	y	1	317.218331862212	90	False	sp	P02750	P02750	A2GL_HUMAN	Leucine-rich alpha-2-glycoprotein	Homo sapiens	LRG1	1	2	human_uniprot_sprot_2016_06_iRT_fwd	>sp|P02750|A2GL_HUMAN Leucine-rich alpha-2-glycoprotein OS=Homo sapiens GN=LRG1 PE=1 SV=2
2	_LQVLGK_	LQVLGK	LQVLGK	0.7	P02750	True	LQVLGK	329.218331862212	noloss	5	y	1	544.345323280482	40	False	sp	P02750	P02750	A2GL_HUMAN	Leucine-rich alpha-2-glycoprotein	Homo sapiens	LRG1	1	2	human_uniprot_sprot_2016_06_iRT_fwd	>sp|P02750|A2GL_HUMAN Leucine-rich alpha-2-glycoprotein OS=Homo sapiens GN=LRG1 PE=1 SV=2
2	_LQVLGK_	LQVLGK	LQVLGK	0.7	P02750	True	LQVLGK	329.218331862212	noloss	3	b	1	341.218331862212	15	False	sp	P02750	P02750	A2GL_HUMAN	Leucine-rich alpha-2-glycoprotein	Homo sapiens	LRG1	1	2	human_uniprot_sprot_2016_06_iRT_fwd	>sp|P02750|A2GL_HUMAN Leucine-rich alpha-2-glycoprotein OS=Homo sapiens GN=LRG1 PE=1 SV=2
3	_KQLVEIEK_	KQLVEIEK	KQLVEIEK	-3.4	P00738	False	KQLVEIEK	329.534208553535	noloss	3	b	1	370.244880963222	100	False	sp	P00738	P00738	HPT_HUMAN	Haptoglobin	Homo sapiens	HP	1	1	human_uniprot_sprot_2016_06_iRT_fwd	>sp|P00738|HPT_HUMAN Haptoglobin OS=Homo sapiens GN=HP PE=1 SV=1
3	_KQLVEIEK_	KQLVEIEK	KQLVEIEK	-3.4	P00738	False	KQLVEIEK	329.534208553535	noloss	4	y	1	518.282054317582	37.07865	False	sp	P00738	P00738	HPT_HUMAN	Haptoglobin	Homo sapiens	HP	1	1	human_uniprot_sprot_2016_06_iRT_fwd	>sp|P00738|HPT_HUMAN Haptoglobin OS=Homo sapiens GN=HP PE=1 SV=1
3	_KQLVEIEK_	KQLVEIEK	KQLVEIEK	-3.4	P00738	False	KQLVEIEK	329.534208553535	noloss	3	y	1	389.239461229612	30.33708	False	sp	P00738	P00738	HPT_HUMAN	Haptoglobin	Homo sapiens	HP	1	1	human_uniprot_sprot_2016_06_iRT_fwd	>sp|P00738|HPT_HUMAN Haptoglobin OS=Homo sapiens GN=HP PE=1 SV=1
3	_KQLVEIEK_	KQLVEIEK	KQLVEIEK	-3.4	P00738	False	KQLVEIEK	329.534208553535	noloss	4	b	1	469.313294876212	25.8427	False	sp	P00738	P00738	HPT_HUMAN	Haptoglobin	Homo sapiens	HP	1	1	human_uniprot_sprot_2016_06_iRT_fwd	>sp|P00738|HPT_HUMAN Haptoglobin OS=Homo sapiens GN=HP PE=1 SV=1
3	_KQLVEIEK_	KQLVEIEK	KQLVEIEK	-3.4	P00738	False	KQLVEIEK	329.534208553535	noloss	5	b	1	598.355887964182	5.617978	False	sp	P00738	P00738	HPT_HUMAN	Haptoglobin	Homo sapiens	HP	1	1	human_uniprot_sprot_2016_06_iRT_fwd	>sp|P00738|HPT_HUMAN Haptoglobin OS=Homo sapiens GN=HP PE=1 SV=1
4	_SYTSHTNEIHK_	SYTSHTNEIHK	SYTSHTNEIHK	-25.63	P10643	True	SYTSHTNEIHK	329.9111960165	noloss	6	y	1	741.388978997612	100	False	sp	P10643	P10643	CO7_HUMAN	Complement component C7	Homo sapiens	C7	1	2	human_uniprot_sprot_2016_06_iRT_fwd	>sp|P10643|CO7_HUMAN Complement component C7 OS=Homo sapiens GN=C7 PE=1 SV=2
4	_SYTSHTNEIHK_	SYTSHTNEIHK	SYTSHTNEIHK	-25.63	P10643	True	SYTSHTNEIHK	329.9111960165	noloss	3	y	1	397.255780000092	70.58823	False	sp	P10643	P10643	CO7_HUMAN	Complement component C7	Homo sapiens	C7	1	2	human_uniprot_sprot_2016_06_iRT_fwd	>sp|P10643|CO7_HUMAN Complement component C7 OS=Homo sapiens GN=C7 PE=1 SV=2
4	_SYTSHTNEIHK_	SYTSHTNEIHK	SYTSHTNEIHK	-25.63	P10643	True	SYTSHTNEIHK	329.9111960165	noloss	8	y	2	483.243597863572	29.41176	False	sp	P10643	P10643	CO7_HUMAN	Complement component C7	Homo sapiens	C7	1	2	human_uniprot_sprot_2016_06_iRT_fwd	>sp|P10643|CO7_HUMAN Complement component C7 OS=Homo sapiens GN=C7 PE=1 SV=2
4	_SYTSHTNEIHK_	SYTSHTNEIHK	SYTSHTNEIHK	-25.63	P10643	True	SYTSHTNEIHK	329.9111960165	noloss	7	y	2	439.727583661437	29.41176	False	sp	P10643	P10643	CO7_HUMAN	Complement component C7	Homo sapiens	C7	1	2	human_uniprot_sprot_2016_06_iRT_fwd	>sp|P10643|CO7_HUMAN Complement component C7 OS=Homo sapiens GN=C7 PE=1 SV=2
3	_VMNHIC[+57]SK_	VMNHIC[+57.0]SK	VMNHICSK	-18.415	P43652	True	VMNHIC[+57.0]SK	330.161612036795	noloss	5	y	2	322.662866688227	100	False	sp	P43652	P43652	AFAM_HUMAN	Afamin	Homo sapiens	AFM	1	1	human_uniprot_sprot_2016_06_iRT_fwd	>sp|P43652|AFAM_HUMAN Afamin OS=Homo sapiens GN=AFM PE=1 SV=1
3	_VMNHIC[+57]SK_	VMNHIC[+57.0]SK	VMNHICSK	-18.415	P43652	True	VMNHIC[+57.0]SK	330.161612036795	noloss	3	y	1	394.175481074062	82.6087	False	sp	P43652	P43652	AFAM_HUMAN	Afamin	Homo sapiens	AFM	1	1	human_uniprot_sprot_2016_06_iRT_fwd	>sp|P43652|AFAM_HUMAN Afamin OS=Homo sapiens GN=AFM PE=1 SV=1
3	_VMNHIC[+57]SK_	VMNHIC[+57.0]SK	VMNHICSK	-18.415	P43652	True	VMNHIC[+57.0]SK	330.161612036795	noloss	4	y	1	507.259545051192	71.0145	False	sp	P43652	P43652	AFAM_HUMAN	Afamin	Homo sapiens	AFM	1	1	human_uniprot_sprot_2016_06_iRT_fwd	>sp|P43652|AFAM_HUMAN Afamin OS=Homo sapiens GN=AFM PE=1 SV=1
3	_VMNHIC[+57]SK_	VMNHIC[+57.0]SK	VMNHICSK	-18.415	P43652	True	VMNHIC[+57.0]SK	330.161612036795	noloss	6	y	2	379.684330408797	50.72464	False	sp	P43652	P43652	AFAM_HUMAN	Afamin	Homo sapiens	AFM	1	1	human_uniprot_sprot_2016_06_iRT_fwd	>sp|P43652|AFAM_HUMAN Afamin OS=Homo sapiens GN=AFM PE=1 SV=1
3	_VMNHIC[+57]SK_	VMNHIC[+57.0]SK	VMNHICSK	-18.415	P43652	True	VMNHIC[+57.0]SK	330.161612036795	noloss	5	y	1	644.318456909642	42.02898	False	sp	P43652	P43652	AFAM_HUMAN	Afamin	Homo sapiens	AFM	1	1	human_uniprot_sprot_2016_06_iRT_fwd	>sp|P43652|AFAM_HUMAN Afamin OS=Homo sapiens GN=AFM PE=1 SV=1
3	_VMNHIC[+57]SK_	VMNHIC[+57.0]SK	VMNHICSK	-18.415	P43652	True	VMNHIC[+57.0]SK	330.161612036795	noloss	7	y	2	445.204572865292	37.68116	False	sp	P43652	P43652	AFAM_HUMAN	Afamin	Homo sapiens	AFM	1	1	human_uniprot_sprot_2016_06_iRT_fwd	>sp|P43652|AFAM_HUMAN Afamin OS=Homo sapiens GN=AFM PE=1 SV=1
3	_VMNHIC[+57]SK_	VMNHIC[+57.0]SK	VMNHICSK	-18.415	P43652	True	VMNHIC[+57.0]SK	330.161612036795	noloss	6	y	1	758.361384350782	20.28986	False	sp	P43652	P43652	AFAM_HUMAN	Afamin	Homo sapiens	AFM	1	1	human_uniprot_sprot_2016_06_iRT_fwd	>sp|P43652|AFAM_HUMAN Afamin OS=Homo sapiens GN=AFM PE=1 SV=1
3	_VMNHIC[+57]SK_	VMNHIC[+57.0]SK	VMNHICSK	-18.415	P43652	True	VMNHIC[+57.0]SK	330.161612036795	noloss	8	y	3	330.161612036795	13.04348	False	sp	P43652	P43652	AFAM_HUMAN	Afamin	Homo sapiens	AFM	1	1	human_uniprot_sprot_2016_06_iRT_fwd	>sp|P43652|AFAM_HUMAN Afamin OS=Homo sapiens GN=AFM PE=1 SV=1
3	_ERVYFFK_	ERVYFFK	ERVYFFK	22.995	P04004	True	ERVYFFK	330.179877160409	noloss	3	y	1	441.249631990492	100	False	sp	P04004	P04004	VTNC_HUMAN	Vitronectin	Homo sapiens	VTN	1	1	human_uniprot_sprot_2016_06_iRT_fwd	>sp|P04004|VTNC_HUMAN Vitronectin OS=Homo sapiens GN=VTN PE=1 SV=1
3	_ERVYFFK_	ERVYFFK	ERVYFFK	22.995	P04004	True	ERVYFFK	330.179877160409	noloss	3	b	1	385.219394491372	84.44444	False	sp	P04004	P04004	VTNC_HUMAN	Vitronectin	Homo sapiens	VTN	1	1	human_uniprot_sprot_2016_06_iRT_fwd	>sp|P04004|VTNC_HUMAN Vitronectin OS=Homo sapiens GN=VTN PE=1 SV=1
3	_ERVYFFK_	ERVYFFK	ERVYFFK	22.995	P04004	True	ERVYFFK	330.179877160409	noloss	4	b	1	548.282723023922	40	False	sp	P04004	P04004	VTNC_HUMAN	Vitronectin	Homo sapiens	VTN	1	1	human_uniprot_sprot_2016_06_iRT_fwd	>sp|P04004|VTNC_HUMAN Vitronectin OS=Homo sapiens GN=VTN PE=1 SV=1
3	_ERVYFFK_	ERVYFFK	ERVYFFK	22.995	P04004	True	ERVYFFK	330.179877160409	noloss	4	y	1	604.312960523042	8.888889	False	sp	P04004	P04004	VTNC_HUMAN	Vitronectin	Homo sapiens	VTN	1	1	human_uniprot_sprot_2016_06_iRT_fwd	>sp|P04004|VTNC_HUMAN Vitronectin OS=Homo sapiens GN=VTN PE=1 SV=1
3	_C[+57]LVNLIEK_	C[+57.0]LVNLIEK	CLVNLIEK	46.685	P00751	True	C[+57.0]LVNLIEK	330.188043992302	noloss	3	b	1	373.190402862212	100	False	sp	P00751	P00751	CFAB_HUMAN	Complement factor B	Homo sapiens	CFB	1	2	human_uniprot_sprot_2016_06_iRT_fwd	>sp|P00751|CFAB_HUMAN Complement factor B OS=Homo sapiens GN=CFB PE=1 SV=2
3	_C[+57]LVNLIEK_	C[+57.0]LVNLIEK	CLVNLIEK	46.685	P00751	True	C[+57.0]LVNLIEK	330.188043992302	noloss	3	y	1	389.239461229612	54.6875	False	sp	P00751	P00751	CFAB_HUMAN	Complement factor B	Homo sapiens	CFB	1	2	human_uniprot_sprot_2016_06_iRT_fwd	>sp|P00751|CFAB_HUMAN Complement factor B OS=Homo sapiens GN=CFB PE=1 SV=2
3	_C[+57]LVNLIEK_	C[+57.0]LVNLIEK	CLVNLIEK	46.685	P00751	True	C[+57.0]LVNLIEK	330.188043992302	noloss	4	b	1	487.233330303352	40.625	False	sp	P00751	P00751	CFAB_HUMAN	Complement factor B	Homo sapiens	CFB	1	2	human_uniprot_sprot_2016_06_iRT_fwd	>sp|P00751|CFAB_HUMAN Complement factor B OS=Homo sapiens GN=CFB PE=1 SV=2
3	_C[+57]LVNLIEK_	C[+57.0]LVNLIEK	CLVNLIEK	46.685	P00751	True	C[+57.0]LVNLIEK	330.188043992302	noloss	5	b	1	600.317394280482	20.3125	False	sp	P00751	P00751	CFAB_HUMAN	Complement factor B	Homo sapiens	CFB	1	2	human_uniprot_sprot_2016_06_iRT_fwd	>sp|P00751|CFAB_HUMAN Complement factor B OS=Homo sapiens GN=CFB PE=1 SV=2
3	_LDTEDKLR_	LDTEDKLR	LDTEDKLR	-15.855	P01019	True	LDTEDKLR	330.513584560012	noloss	4	y	1	531.324922189072	100	False	sp	P01019	P01019	ANGT_HUMAN	Angiotensinogen	Homo sapiens	AGT	1	1	human_uniprot_sprot_2016_06_iRT_fwd	>sp|P01019|ANGT_HUMAN Angiotensinogen OS=Homo sapiens GN=AGT PE=1 SV=1
3	_LDTEDKLR_	LDTEDKLR	LDTEDKLR	-15.855	P01019	True	LDTEDKLR	330.513584560012	noloss	5	y	1	660.367515277042	95	False	sp	P01019	P01019	ANGT_HUMAN	Angiotensinogen	Homo sapiens	AGT	1	1	human_uniprot_sprot_2016_06_iRT_fwd	>sp|P01019|ANGT_HUMAN Angiotensinogen OS=Homo sapiens GN=AGT PE=1 SV=1
3	_LDTEDKLR_	LDTEDKLR	LDTEDKLR	-15.855	P01019	True	LDTEDKLR	330.513584560012	noloss	3	y	1	416.297979165242	62	False	sp	P01019	P01019	ANGT_HUMAN	Angiotensinogen	Homo sapiens	AGT	1	1	human_uniprot_sprot_2016_06_iRT_fwd	>sp|P01019|ANGT_HUMAN Angiotensinogen OS=Homo sapiens GN=AGT PE=1 SV=1
3	_LDTEDKLR_	LDTEDKLR	LDTEDKLR	-15.855	P01019	True	LDTEDKLR	330.513584560012	noloss	6	y	2	381.211235106132	55	False	sp	P01019	P01019	ANGT_HUMAN	Angiotensinogen	Homo sapiens	AGT	1	1	human_uniprot_sprot_2016_06_iRT_fwd	>sp|P01019|ANGT_HUMAN Angiotensinogen OS=Homo sapiens GN=AGT PE=1 SV=1
3	_LDTEDKLR_	LDTEDKLR	LDTEDKLR	-15.855	P01019	True	LDTEDKLR	330.513584560012	noloss	7	y	2	438.724706618047	41	False	sp	P01019	P01019	ANGT_HUMAN	Angiotensinogen	Homo sapiens	AGT	1	1	human_uniprot_sprot_2016_06_iRT_fwd	>sp|P01019|ANGT_HUMAN Angiotensinogen OS=Homo sapiens GN=AGT PE=1 SV=1
3	_LDTEDKLR_	LDTEDKLR	LDTEDKLR	-15.855	P01019	True	LDTEDKLR	330.513584560012	noloss	5	y	2	330.687395871927	7	False	sp	P01019	P01019	ANGT_HUMAN	Angiotensinogen	Homo sapiens	AGT	1	1	human_uniprot_sprot_2016_06_iRT_fwd	>sp|P01019|ANGT_HUMAN Angiotensinogen OS=Homo sapiens GN=AGT PE=1 SV=1
3	_LDTEDKLR_	LDTEDKLR	LDTEDKLR	-15.855	P01019	True	LDTEDKLR	330.513584560012	noloss	6	y	1	761.415193745452	5	False	sp	P01019	P01019	ANGT_HUMAN	Angiotensinogen	Homo sapiens	AGT	1	1	human_uniprot_sprot_2016_06_iRT_fwd	>sp|P01019|ANGT_HUMAN Angiotensinogen OS=Homo sapiens GN=AGT PE=1 SV=1
3	_SEISELRR_	SEISELRR	SEISELRR	-11.37	P02533	False	SEISELRR	330.517329023359	noloss	6	y	2	387.235044555512	100	False	sp	P02533	P02533	K1C14_HUMAN	Keratin, type I cytoskeletal 14	Homo sapiens	KRT14	1	4	human_uniprot_sprot_2016_06_iRT_fwd	>sp|P02533|K1C14_HUMAN Keratin, type I cytoskeletal 14 OS=Homo sapiens GN=KRT14 PE=1 SV=4
3	_SEISELRR_	SEISELRR	SEISELRR	-11.37	P02533	False	SEISELRR	330.517329023359	noloss	5	y	2	330.693012566947	55	False	sp	P02533	P02533	K1C14_HUMAN	Keratin, type I cytoskeletal 14	Homo sapiens	KRT14	1	4	human_uniprot_sprot_2016_06_iRT_fwd	>sp|P02533|K1C14_HUMAN Keratin, type I cytoskeletal 14 OS=Homo sapiens GN=KRT14 PE=1 SV=4
3	_SEISELRR_	SEISELRR	SEISELRR	-11.37	P02533	False	SEISELRR	330.517329023359	noloss	7	y	2	451.756341099497	19	False	sp	P02533	P02533	K1C14_HUMAN	Keratin, type I cytoskeletal 14	Homo sapiens	KRT14	1	4	human_uniprot_sprot_2016_06_iRT_fwd	>sp|P02533|K1C14_HUMAN Keratin, type I cytoskeletal 14 OS=Homo sapiens GN=KRT14 PE=1 SV=4
3	_SEISELRR_	SEISELRR	SEISELRR	-11.37	P02533	False	SEISELRR	330.517329023359	noloss	5	y	1	660.378748667082	13	False	sp	P02533	P02533	K1C14_HUMAN	Keratin, type I cytoskeletal 14	Homo sapiens	KRT14	1	4	human_uniprot_sprot_2016_06_iRT_fwd	>sp|P02533|K1C14_HUMAN Keratin, type I cytoskeletal 14 OS=Homo sapiens GN=KRT14 PE=1 SV=4
3	_SEISELRR_	SEISELRR	SEISELRR	-11.37	P02533	False	SEISELRR	330.517329023359	noloss	8	b	2	486.267072959782	5	False	sp	P02533	P02533	K1C14_HUMAN	Keratin, type I cytoskeletal 14	Homo sapiens	KRT14	1	4	human_uniprot_sprot_2016_06_iRT_fwd	>sp|P02533|K1C14_HUMAN Keratin, type I cytoskeletal 14 OS=Homo sapiens GN=KRT14 PE=1 SV=4
3	_AYNRPTLR_	AYNRPTLR	AYNRPTLR	-17.43	P12259	True	AYNRPTLR	330.854164061375	noloss	6	y	2	378.727386700027	100	False	sp	P12259	P12259	FA5_HUMAN	Coagulation factor V	Homo sapiens	F5	1	4	human_uniprot_sprot_2016_06_iRT_fwd	>sp|P12259|FA5_HUMAN Coagulation factor V OS=Homo sapiens GN=F5 PE=1 SV=4
3	_AYNRPTLR_	AYNRPTLR	AYNRPTLR	-17.43	P12259	True	AYNRPTLR	330.854164061375	noloss	7	y	2	460.259050966302	89	False	sp	P12259	P12259	FA5_HUMAN	Coagulation factor V	Homo sapiens	F5	1	4	human_uniprot_sprot_2016_06_iRT_fwd	>sp|P12259|FA5_HUMAN Coagulation factor V OS=Homo sapiens GN=F5 PE=1 SV=4
3	_AYNRPTLR_	AYNRPTLR	AYNRPTLR	-17.43	P12259	True	AYNRPTLR	330.854164061375	noloss	4	y	1	486.303458468502	42	False	sp	P12259	P12259	FA5_HUMAN	Coagulation factor V	Homo sapiens	F5	1	4	human_uniprot_sprot_2016_06_iRT_fwd	>sp|P12259|FA5_HUMAN Coagulation factor V OS=Homo sapiens GN=F5 PE=1 SV=4
3	_AYNRPTLR_	AYNRPTLR	AYNRPTLR	-17.43	P12259	True	AYNRPTLR	330.854164061375	noloss	5	y	2	321.705922979457	5	False	sp	P12259	P12259	FA5_HUMAN	Coagulation factor V	Homo sapiens	F5	1	4	human_uniprot_sprot_2016_06_iRT_fwd	>sp|P12259|FA5_HUMAN Coagulation factor V OS=Homo sapiens GN=F5 PE=1 SV=4
3	_SLHMYANR_	SLHMYANR	SLHMYANR	-14.625	P04114	True	SLHMYANR	331.164121339659	noloss	5	y	1	654.302806845502	100	False	sp	P04114	P04114	APOB_HUMAN	Apolipoprotein B-100	Homo sapiens	APOB	1	2	human_uniprot_sprot_2016_06_iRT_fwd	>sp|P04114|APOB_HUMAN Apolipoprotein B-100 OS=Homo sapiens GN=APOB PE=1 SV=2
3	_SLHMYANR_	SLHMYANR	SLHMYANR	-14.625	P04114	True	SLHMYANR	331.164121339659	noloss	3	y	1	360.198993399962	94	False	sp	P04114	P04114	APOB_HUMAN	Apolipoprotein B-100	Homo sapiens	APOB	1	2	human_uniprot_sprot_2016_06_iRT_fwd	>sp|P04114|APOB_HUMAN Apolipoprotein B-100 OS=Homo sapiens GN=APOB PE=1 SV=2
3	_SLHMYANR_	SLHMYANR	SLHMYANR	-14.625	P04114	True	SLHMYANR	331.164121339659	noloss	3	b	1	338.182280706662	89	False	sp	P04114	P04114	APOB_HUMAN	Apolipoprotein B-100	Homo sapiens	APOB	1	2	human_uniprot_sprot_2016_06_iRT_fwd	>sp|P04114|APOB_HUMAN Apolipoprotein B-100 OS=Homo sapiens GN=APOB PE=1 SV=2
3	_SLHMYANR_	SLHMYANR	SLHMYANR	-14.625	P04114	True	SLHMYANR	331.164121339659	noloss	4	y	1	523.262321932512	88	False	sp	P04114	P04114	APOB_HUMAN	Apolipoprotein B-100	Homo sapiens	APOB	1	2	human_uniprot_sprot_2016_06_iRT_fwd	>sp|P04114|APOB_HUMAN Apolipoprotein B-100 OS=Homo sapiens GN=APOB PE=1 SV=2
3	_SLHMYANR_	SLHMYANR	SLHMYANR	-14.625	P04114	True	SLHMYANR	331.164121339659	noloss	6	y	2	396.184497585382	34	False	sp	P04114	P04114	APOB_HUMAN	Apolipoprotein B-100	Homo sapiens	APOB	1	2	human_uniprot_sprot_2016_06_iRT_fwd	>sp|P04114|APOB_HUMAN Apolipoprotein B-100 OS=Homo sapiens GN=APOB PE=1 SV=2
3	_SLHMYANR_	SLHMYANR	SLHMYANR	-14.625	P04114	True	SLHMYANR	331.164121339659	noloss	4	b	1	469.222765619652	14	False	sp	P04114	P04114	APOB_HUMAN	Apolipoprotein B-100	Homo sapiens	APOB	1	2	human_uniprot_sprot_2016_06_iRT_fwd	>sp|P04114|APOB_HUMAN Apolipoprotein B-100 OS=Homo sapiens GN=APOB PE=1 SV=2
3	_SLHMYANR_	SLHMYANR	SLHMYANR	-14.625	P04114	True	SLHMYANR	331.164121339659	noloss	8	b	3	325.160599778425	6	False	sp	P04114	P04114	APOB_HUMAN	Apolipoprotein B-100	Homo sapiens	APOB	1	2	human_uniprot_sprot_2016_06_iRT_fwd	>sp|P04114|APOB_HUMAN Apolipoprotein B-100 OS=Homo sapiens GN=APOB PE=1 SV=2
4	_LKQHIEAIDVR_	LKQHIEAIDVR	LKQHIEAIDVR	02.sep	P04114	True	LKQHIEAIDVR	331.195122423292	noloss	3	y	1	389.214309110932	100	False	sp	P04114	P04114	APOB_HUMAN	Apolipoprotein B-100	Homo sapiens	APOB	1	2	human_uniprot_sprot_2016_06_iRT_fwd	>sp|P04114|APOB_HUMAN Apolipoprotein B-100 OS=Homo sapiens GN=APOB PE=1 SV=2
4	_LKQHIEAIDVR_	LKQHIEAIDVR	LKQHIEAIDVR	02.sep	P04114	True	LKQHIEAIDVR	331.195122423292	noloss	7	b	2	410.737420069147	48.33333	False	sp	P04114	P04114	APOB_HUMAN	Apolipoprotein B-100	Homo sapiens	APOB	1	2	human_uniprot_sprot_2016_06_iRT_fwd	>sp|P04114|APOB_HUMAN Apolipoprotein B-100 OS=Homo sapiens GN=APOB PE=1 SV=2
4	_LKQHIEAIDVR_	LKQHIEAIDVR	LKQHIEAIDVR	02.sep	P04114	True	LKQHIEAIDVR	331.195122423292	noloss	6	b	2	375.218863176792	41.66667	False	sp	P04114	P04114	APOB_HUMAN	Apolipoprotein B-100	Homo sapiens	APOB	1	2	human_uniprot_sprot_2016_06_iRT_fwd	>sp|P04114|APOB_HUMAN Apolipoprotein B-100 OS=Homo sapiens GN=APOB PE=1 SV=2
4	_LKQHIEAIDVR_	LKQHIEAIDVR	LKQHIEAIDVR	02.sep	P04114	True	LKQHIEAIDVR	331.195122423292	noloss	4	b	1	507.303792821672	25	False	sp	P04114	P04114	APOB_HUMAN	Apolipoprotein B-100	Homo sapiens	APOB	1	2	human_uniprot_sprot_2016_06_iRT_fwd	>sp|P04114|APOB_HUMAN Apolipoprotein B-100 OS=Homo sapiens GN=APOB PE=1 SV=2
4	_LKQHIEAIDVR_	LKQHIEAIDVR	LKQHIEAIDVR	02.sep	P04114	True	LKQHIEAIDVR	331.195122423292	noloss	5	b	2	310.697566632807	8.333333	False	sp	P04114	P04114	APOB_HUMAN	Apolipoprotein B-100	Homo sapiens	APOB	1	2	human_uniprot_sprot_2016_06_iRT_fwd	>sp|P04114|APOB_HUMAN Apolipoprotein B-100 OS=Homo sapiens GN=APOB PE=1 SV=2
4	_LKQHIEAIDVR_	LKQHIEAIDVR	LKQHIEAIDVR	02.sep	P04114	True	LKQHIEAIDVR	331.195122423292	noloss	7	b	1	820.467563671482	6.666667	False	sp	P04114	P04114	APOB_HUMAN	Apolipoprotein B-100	Homo sapiens	APOB	1	2	human_uniprot_sprot_2016_06_iRT_fwd	>sp|P04114|APOB_HUMAN Apolipoprotein B-100 OS=Homo sapiens GN=APOB PE=1 SV=2
4	_LKQHIEAIDVR_	LKQHIEAIDVR	LKQHIEAIDVR	02.sep	P04114	True	LKQHIEAIDVR	331.195122423292	noloss	6	b	1	749.430449886772	5	False	sp	P04114	P04114	APOB_HUMAN	Apolipoprotein B-100	Homo sapiens	APOB	1	2	human_uniprot_sprot_2016_06_iRT_fwd	>sp|P04114|APOB_HUMAN Apolipoprotein B-100 OS=Homo sapiens GN=APOB PE=1 SV=2
4	_LKQHIEAIDVR_	LKQHIEAIDVR	LKQHIEAIDVR	02.sep	P04114	True	LKQHIEAIDVR	331.195122423292	noloss	5	b	1	620.387856798802	5	False	sp	P04114	P04114	APOB_HUMAN	Apolipoprotein B-100	Homo sapiens	APOB	1	2	human_uniprot_sprot_2016_06_iRT_fwd	>sp|P04114|APOB_HUMAN Apolipoprotein B-100 OS=Homo sapiens GN=APOB PE=1 SV=2
3	_TPENFPC[+57]K_	TPENFPC[+57.0]K	TPENFPCK	-10.425	P00747	True	TPENFPC[+57.0]K	331.488382070542	noloss	3	y	1	404.196216518642	100	False	sp	P00747	P00747	PLMN_HUMAN	Plasminogen	Homo sapiens	PLG	1	2	human_uniprot_sprot_2016_06_iRT_fwd	>sp|P00747|PLMN_HUMAN Plasminogen OS=Homo sapiens GN=PLG PE=1 SV=2
3	_TPENFPC[+57]K_	TPENFPC[+57.0]K	TPENFPCK	-10.425	P00747	True	TPENFPC[+57.0]K	331.488382070542	noloss	2	y	1	307.143452669792	73	False	sp	P00747	P00747	PLMN_HUMAN	Plasminogen	Homo sapiens	PLG	1	2	human_uniprot_sprot_2016_06_iRT_fwd	>sp|P00747|PLMN_HUMAN Plasminogen OS=Homo sapiens GN=PLG PE=1 SV=2
3	_TPENFPC[+57]K_	TPENFPC[+57.0]K	TPENFPCK	-10.425	P00747	True	TPENFPC[+57.0]K	331.488382070542	noloss	4	b	1	442.193239313182	51	False	sp	P00747	P00747	PLMN_HUMAN	Plasminogen	Homo sapiens	PLG	1	2	human_uniprot_sprot_2016_06_iRT_fwd	>sp|P00747|PLMN_HUMAN Plasminogen OS=Homo sapiens GN=PLG PE=1 SV=2
3	_TPENFPC[+57]K_	TPENFPC[+57.0]K	TPENFPCK	-10.425	P00747	True	TPENFPC[+57.0]K	331.488382070542	noloss	3	b	1	328.150311872042	21	False	sp	P00747	P00747	PLMN_HUMAN	Plasminogen	Homo sapiens	PLG	1	2	human_uniprot_sprot_2016_06_iRT_fwd	>sp|P00747|PLMN_HUMAN Plasminogen OS=Homo sapiens GN=PLG PE=1 SV=2
3	_DSFDIIKR_	DSFDIIKR	DSFDIIKR	24.44	P23142	True	DSFDIIKR	331.850308146972	noloss	3	y	1	416.297979165242	100	False	sp	P23142	P23142	FBLN1_HUMAN	Fibulin-1	Homo sapiens	FBLN1	1	4	human_uniprot_sprot_2016_06_iRT_fwd	>sp|P23142|FBLN1_HUMAN Fibulin-1 OS=Homo sapiens GN=FBLN1 PE=1 SV=4
3	_DSFDIIKR_	DSFDIIKR	DSFDIIKR	24.44	P23142	True	DSFDIIKR	331.850308146972	noloss	5	y	1	644.408986166202	90	False	sp	P23142	P23142	FBLN1_HUMAN	Fibulin-1	Homo sapiens	FBLN1	1	4	human_uniprot_sprot_2016_06_iRT_fwd	>sp|P23142|FBLN1_HUMAN Fibulin-1 OS=Homo sapiens GN=FBLN1 PE=1 SV=4
3	_DSFDIIKR_	DSFDIIKR	DSFDIIKR	24.44	P23142	True	DSFDIIKR	331.850308146972	noloss	5	y	2	322.708131316507	67	False	sp	P23142	P23142	FBLN1_HUMAN	Fibulin-1	Homo sapiens	FBLN1	1	4	human_uniprot_sprot_2016_06_iRT_fwd	>sp|P23142|FBLN1_HUMAN Fibulin-1 OS=Homo sapiens GN=FBLN1 PE=1 SV=4
3	_DSFDIIKR_	DSFDIIKR	DSFDIIKR	24.44	P23142	True	DSFDIIKR	331.850308146972	noloss	2	y	1	303.213915188112	62	False	sp	P23142	P23142	FBLN1_HUMAN	Fibulin-1	Homo sapiens	FBLN1	1	4	human_uniprot_sprot_2016_06_iRT_fwd	>sp|P23142|FBLN1_HUMAN Fibulin-1 OS=Homo sapiens GN=FBLN1 PE=1 SV=4
3	_DSFDIIKR_	DSFDIIKR	DSFDIIKR	24.44	P23142	True	DSFDIIKR	331.850308146972	noloss	4	y	1	529.382043142372	57	False	sp	P23142	P23142	FBLN1_HUMAN	Fibulin-1	Homo sapiens	FBLN1	1	4	human_uniprot_sprot_2016_06_iRT_fwd	>sp|P23142|FBLN1_HUMAN Fibulin-1 OS=Homo sapiens GN=FBLN1 PE=1 SV=4
3	_DSFDIIKR_	DSFDIIKR	DSFDIIKR	24.44	P23142	True	DSFDIIKR	331.850308146972	noloss	6	y	2	396.242338273002	34	False	sp	P23142	P23142	FBLN1_HUMAN	Fibulin-1	Homo sapiens	FBLN1	1	4	human_uniprot_sprot_2016_06_iRT_fwd	>sp|P23142|FBLN1_HUMAN Fibulin-1 OS=Homo sapiens GN=FBLN1 PE=1 SV=4
3	_DSFDIIKR_	DSFDIIKR	DSFDIIKR	24.44	P23142	True	DSFDIIKR	331.850308146972	noloss	3	b	1	350.134661807902	12	False	sp	P23142	P23142	FBLN1_HUMAN	Fibulin-1	Homo sapiens	FBLN1	1	4	human_uniprot_sprot_2016_06_iRT_fwd	>sp|P23142|FBLN1_HUMAN Fibulin-1 OS=Homo sapiens GN=FBLN1 PE=1 SV=4
3	_DSFDIIKR_	DSFDIIKR	DSFDIIKR	24.44	P23142	True	DSFDIIKR	331.850308146972	noloss	7	y	2	439.758352475137	6	False	sp	P23142	P23142	FBLN1_HUMAN	Fibulin-1	Homo sapiens	FBLN1	1	4	human_uniprot_sprot_2016_06_iRT_fwd	>sp|P23142|FBLN1_HUMAN Fibulin-1 OS=Homo sapiens GN=FBLN1 PE=1 SV=4
4	_TDTDGKFLYHK_	TDTDGKFLYHK	TDTDGKFLYHK	-6.91	P02760	True	TDTDGKFLYHK	331.91875539128	noloss	5	y	1	707.387522445632	100	False	sp	P02760	P02760	AMBP_HUMAN	Protein AMBP	Homo sapiens	AMBP	1	1	human_uniprot_sprot_2016_06_iRT_fwd	>sp|P02760|AMBP_HUMAN Protein AMBP OS=Homo sapiens GN=AMBP PE=1 SV=1
4	_TDTDGKFLYHK_	TDTDGKFLYHK	TDTDGKFLYHK	-6.91	P02760	True	TDTDGKFLYHK	331.91875539128	noloss	3	y	1	447.235044555512	95.2381	False	sp	P02760	P02760	AMBP_HUMAN	Protein AMBP	Homo sapiens	AMBP	1	1	human_uniprot_sprot_2016_06_iRT_fwd	>sp|P02760|AMBP_HUMAN Protein AMBP OS=Homo sapiens GN=AMBP PE=1 SV=1
4	_TDTDGKFLYHK_	TDTDGKFLYHK	TDTDGKFLYHK	-6.91	P02760	True	TDTDGKFLYHK	331.91875539128	noloss	7	y	2	446.755612823507	66.66666	False	sp	P02760	P02760	AMBP_HUMAN	Protein AMBP	Homo sapiens	AMBP	1	1	human_uniprot_sprot_2016_06_iRT_fwd	>sp|P02760|AMBP_HUMAN Protein AMBP OS=Homo sapiens GN=AMBP PE=1 SV=1
4	_TDTDGKFLYHK_	TDTDGKFLYHK	TDTDGKFLYHK	-6.91	P02760	True	TDTDGKFLYHK	331.91875539128	noloss	4	y	1	560.319108532642	66.66666	False	sp	P02760	P02760	AMBP_HUMAN	Protein AMBP	Homo sapiens	AMBP	1	1	human_uniprot_sprot_2016_06_iRT_fwd	>sp|P02760|AMBP_HUMAN Protein AMBP OS=Homo sapiens GN=AMBP PE=1 SV=1
4	_TDTDGKFLYHK_	TDTDGKFLYHK	TDTDGKFLYHK	-6.91	P02760	True	TDTDGKFLYHK	331.91875539128	noloss	8	y	2	504.269084335422	57.14286	False	sp	P02760	P02760	AMBP_HUMAN	Protein AMBP	Homo sapiens	AMBP	1	1	human_uniprot_sprot_2016_06_iRT_fwd	>sp|P02760|AMBP_HUMAN Protein AMBP OS=Homo sapiens GN=AMBP PE=1 SV=1
4	_TDTDGKFLYHK_	TDTDGKFLYHK	TDTDGKFLYHK	-6.91	P02760	True	TDTDGKFLYHK	331.91875539128	noloss	5	y	2	354.197399456222	38.09524	False	sp	P02760	P02760	AMBP_HUMAN	Protein AMBP	Homo sapiens	AMBP	1	1	human_uniprot_sprot_2016_06_iRT_fwd	>sp|P02760|AMBP_HUMAN Protein AMBP OS=Homo sapiens GN=AMBP PE=1 SV=1
4	_TDTDGKFLYHK_	TDTDGKFLYHK	TDTDGKFLYHK	-6.91	P02760	True	TDTDGKFLYHK	331.91875539128	noloss	6	y	2	418.244880963222	9.523809	False	sp	P02760	P02760	AMBP_HUMAN	Protein AMBP	Homo sapiens	AMBP	1	1	human_uniprot_sprot_2016_06_iRT_fwd	>sp|P02760|AMBP_HUMAN Protein AMBP OS=Homo sapiens GN=AMBP PE=1 SV=1
3	_TEDTIFLR_	TEDTIFLR	TEDTIFLR	34.8	P02763	False	TEDTIFLR	332.178313341202	noloss	3	y	1	435.271430064232	100	False	sp	P02763	P02763	A1AG1_HUMAN	Alpha-1-acid glycoprotein 1	Homo sapiens	ORM1	1	1	human_uniprot_sprot_2016_06_iRT_fwd	>sp|P02763|A1AG1_HUMAN Alpha-1-acid glycoprotein 1 OS=Homo sapiens GN=ORM1 PE=1 SV=1
3	_TEDTIFLR_	TEDTIFLR	TEDTIFLR	34.8	P02763	False	TEDTIFLR	332.178313341202	noloss	3	b	1	346.124491047022	22	False	sp	P02763	P02763	A1AG1_HUMAN	Alpha-1-acid glycoprotein 1	Homo sapiens	ORM1	1	1	human_uniprot_sprot_2016_06_iRT_fwd	>sp|P02763|A1AG1_HUMAN Alpha-1-acid glycoprotein 1 OS=Homo sapiens GN=ORM1 PE=1 SV=1
3	_TEDTIFLR_	TEDTIFLR	TEDTIFLR	34.8	P02763	False	TEDTIFLR	332.178313341202	noloss	4	b	1	447.172169515432	19	False	sp	P02763	P02763	A1AG1_HUMAN	Alpha-1-acid glycoprotein 1	Homo sapiens	ORM1	1	1	human_uniprot_sprot_2016_06_iRT_fwd	>sp|P02763|A1AG1_HUMAN Alpha-1-acid glycoprotein 1 OS=Homo sapiens GN=ORM1 PE=1 SV=1
3	_TEDTIFLR_	TEDTIFLR	TEDTIFLR	34.8	P02763	False	TEDTIFLR	332.178313341202	noloss	8	b	3	326.174791779969	6	False	sp	P02763	P02763	A1AG1_HUMAN	Alpha-1-acid glycoprotein 1	Homo sapiens	ORM1	1	1	human_uniprot_sprot_2016_06_iRT_fwd	>sp|P02763|A1AG1_HUMAN Alpha-1-acid glycoprotein 1 OS=Homo sapiens GN=ORM1 PE=1 SV=1
3	_LQGEIAHVK_	LQGEIAHVK	LQGEIAHVK	-14.09	P35908	True	LQGEIAHVK	332.194186307455	noloss	4	y	1	454.277243720662	100	False	sp	P35908	P35908	K22E_HUMAN	Keratin, type II cytoskeletal 2 epidermal	Homo sapiens	KRT2	1	2	human_uniprot_sprot_2016_06_iRT_fwd	>sp|P35908|K22E_HUMAN Keratin, type II cytoskeletal 2 epidermal OS=Homo sapiens GN=KRT2 PE=1 SV=2
3	_LQGEIAHVK_	LQGEIAHVK	LQGEIAHVK	-14.09	P35908	True	LQGEIAHVK	332.194186307455	noloss	5	y	1	567.361307697792	55	False	sp	P35908	P35908	K22E_HUMAN	Keratin, type II cytoskeletal 2 epidermal	Homo sapiens	KRT2	1	2	human_uniprot_sprot_2016_06_iRT_fwd	>sp|P35908|K22E_HUMAN Keratin, type II cytoskeletal 2 epidermal OS=Homo sapiens GN=KRT2 PE=1 SV=2
3	_LQGEIAHVK_	LQGEIAHVK	LQGEIAHVK	-14.09	P35908	True	LQGEIAHVK	332.194186307455	noloss	3	y	1	383.240129935952	43	False	sp	P35908	P35908	K22E_HUMAN	Keratin, type II cytoskeletal 2 epidermal	Homo sapiens	KRT2	1	2	human_uniprot_sprot_2016_06_iRT_fwd	>sp|P35908|K22E_HUMAN Keratin, type II cytoskeletal 2 epidermal OS=Homo sapiens GN=KRT2 PE=1 SV=2
3	_LQGEIAHVK_	LQGEIAHVK	LQGEIAHVK	-14.09	P35908	True	LQGEIAHVK	332.194186307455	noloss	7	y	1	753.425364506332	9	False	sp	P35908	P35908	K22E_HUMAN	Keratin, type II cytoskeletal 2 epidermal	Homo sapiens	KRT2	1	2	human_uniprot_sprot_2016_06_iRT_fwd	>sp|P35908|K22E_HUMAN Keratin, type II cytoskeletal 2 epidermal OS=Homo sapiens GN=KRT2 PE=1 SV=2
3	_LQGEIAHVK_	LQGEIAHVK	LQGEIAHVK	-14.09	P35908	True	LQGEIAHVK	332.194186307455	noloss	6	y	1	696.403900785762	7	False	sp	P35908	P35908	K22E_HUMAN	Keratin, type II cytoskeletal 2 epidermal	Homo sapiens	KRT2	1	2	human_uniprot_sprot_2016_06_iRT_fwd	>sp|P35908|K22E_HUMAN Keratin, type II cytoskeletal 2 epidermal OS=Homo sapiens GN=KRT2 PE=1 SV=2
3	_LQGEIAHVK_	LQGEIAHVK	LQGEIAHVK	-14.09	P35908	True	LQGEIAHVK	332.194186307455	noloss	7	y	2	377.216320486572	6	False	sp	P35908	P35908	K22E_HUMAN	Keratin, type II cytoskeletal 2 epidermal	Homo sapiens	KRT2	1	2	human_uniprot_sprot_2016_06_iRT_fwd	>sp|P35908|K22E_HUMAN Keratin, type II cytoskeletal 2 epidermal OS=Homo sapiens GN=KRT2 PE=1 SV=2
4	_RTHLPEVFLSK_	RTHLPEVFLSK	RTHLPEVFLSK	34.7	P02774	True	RTHLPEVFLSK	332.443669009185	noloss	4	b	1	508.299041794402	100	False	sp	P02774	P02774	VTDB_HUMAN	Vitamin D-binding protein	Homo sapiens	GC	1	1	human_uniprot_sprot_2016_06_iRT_fwd	>sp|P02774|VTDB_HUMAN Vitamin D-binding protein OS=Homo sapiens GN=GC PE=1 SV=1
4	_RTHLPEVFLSK_	RTHLPEVFLSK	RTHLPEVFLSK	34.7	P02774	True	RTHLPEVFLSK	332.443669009185	noloss	6	b	2	367.700837599017	68	False	sp	P02774	P02774	VTDB_HUMAN	Vitamin D-binding protein	Homo sapiens	GC	1	1	human_uniprot_sprot_2016_06_iRT_fwd	>sp|P02774|VTDB_HUMAN Vitamin D-binding protein OS=Homo sapiens GN=GC PE=1 SV=1
4	_RTHLPEVFLSK_	RTHLPEVFLSK	RTHLPEVFLSK	34.7	P02774	True	RTHLPEVFLSK	332.443669009185	noloss	3	y	1	347.228896545912	47	False	sp	P02774	P02774	VTDB_HUMAN	Vitamin D-binding protein	Homo sapiens	GC	1	1	human_uniprot_sprot_2016_06_iRT_fwd	>sp|P02774|VTDB_HUMAN Vitamin D-binding protein OS=Homo sapiens GN=GC PE=1 SV=1
4	_RTHLPEVFLSK_	RTHLPEVFLSK	RTHLPEVFLSK	34.7	P02774	True	RTHLPEVFLSK	332.443669009185	noloss	3	b	1	395.214977817272	43	False	sp	P02774	P02774	VTDB_HUMAN	Vitamin D-binding protein	Homo sapiens	GC	1	1	human_uniprot_sprot_2016_06_iRT_fwd	>sp|P02774|VTDB_HUMAN Vitamin D-binding protein OS=Homo sapiens GN=GC PE=1 SV=1
4	_RTHLPEVFLSK_	RTHLPEVFLSK	RTHLPEVFLSK	34.7	P02774	True	RTHLPEVFLSK	332.443669009185	noloss	6	b	1	734.394398731222	35	False	sp	P02774	P02774	VTDB_HUMAN	Vitamin D-binding protein	Homo sapiens	GC	1	1	human_uniprot_sprot_2016_06_iRT_fwd	>sp|P02774|VTDB_HUMAN Vitamin D-binding protein OS=Homo sapiens GN=GC PE=1 SV=1
4	_RTHLPEVFLSK_	RTHLPEVFLSK	RTHLPEVFLSK	34.7	P02774	True	RTHLPEVFLSK	332.443669009185	noloss	5	b	2	303.179541055032	19	False	sp	P02774	P02774	VTDB_HUMAN	Vitamin D-binding protein	Homo sapiens	GC	1	1	human_uniprot_sprot_2016_06_iRT_fwd	>sp|P02774|VTDB_HUMAN Vitamin D-binding protein OS=Homo sapiens GN=GC PE=1 SV=1
4	_RTHLPEVFLSK_	RTHLPEVFLSK	RTHLPEVFLSK	34.7	P02774	True	RTHLPEVFLSK	332.443669009185	noloss	7	b	2	417.235044555512	13	False	sp	P02774	P02774	VTDB_HUMAN	Vitamin D-binding protein	Homo sapiens	GC	1	1	human_uniprot_sprot_2016_06_iRT_fwd	>sp|P02774|VTDB_HUMAN Vitamin D-binding protein OS=Homo sapiens GN=GC PE=1 SV=1
4	_RTHLPEVFLSK_	RTHLPEVFLSK	RTHLPEVFLSK	34.7	P02774	True	RTHLPEVFLSK	332.443669009185	noloss	4	y	1	494.297310458902	11	False	sp	P02774	P02774	VTDB_HUMAN	Vitamin D-binding protein	Homo sapiens	GC	1	1	human_uniprot_sprot_2016_06_iRT_fwd	>sp|P02774|VTDB_HUMAN Vitamin D-binding protein OS=Homo sapiens GN=GC PE=1 SV=1
4	_RTHLPEVFLSK_	RTHLPEVFLSK	RTHLPEVFLSK	34.7	P02774	True	RTHLPEVFLSK	332.443669009185	noloss	10	b	3	394.220623957409	6	False	sp	P02774	P02774	VTDB_HUMAN	Vitamin D-binding protein	Homo sapiens	GC	1	1	human_uniprot_sprot_2016_06_iRT_fwd	>sp|P02774|VTDB_HUMAN Vitamin D-binding protein OS=Homo sapiens GN=GC PE=1 SV=1
3	_IKEWYEK_	IKEWYEK	IKEWYEK	0.635	P13645	True	IKEWYEK	332.511403915872	noloss	5	y	1	754.340631822862	100	False	sp	P13645	P13645	K1C10_HUMAN	Keratin, type I cytoskeletal 10	Homo sapiens	KRT10	1	6	human_uniprot_sprot_2016_06_iRT_fwd	>sp|P13645|K1C10_HUMAN Keratin, type I cytoskeletal 10 OS=Homo sapiens GN=KRT10 PE=1 SV=6
3	_IKEWYEK_	IKEWYEK	IKEWYEK	0.635	P13645	True	IKEWYEK	332.511403915872	noloss	3	y	1	439.218725785032	84.88372	False	sp	P13645	P13645	K1C10_HUMAN	Keratin, type I cytoskeletal 10	Homo sapiens	KRT10	1	6	human_uniprot_sprot_2016_06_iRT_fwd	>sp|P13645|K1C10_HUMAN Keratin, type I cytoskeletal 10 OS=Homo sapiens GN=KRT10 PE=1 SV=6
3	_IKEWYEK_	IKEWYEK	IKEWYEK	0.635	P13645	True	IKEWYEK	332.511403915872	noloss	6	y	2	441.721435651837	79.06977	False	sp	P13645	P13645	K1C10_HUMAN	Keratin, type I cytoskeletal 10	Homo sapiens	KRT10	1	6	human_uniprot_sprot_2016_06_iRT_fwd	>sp|P13645|K1C10_HUMAN Keratin, type I cytoskeletal 10 OS=Homo sapiens GN=KRT10 PE=1 SV=6
3	_IKEWYEK_	IKEWYEK	IKEWYEK	0.635	P13645	True	IKEWYEK	332.511403915872	noloss	4	y	1	625.298038734892	72.09303	False	sp	P13645	P13645	K1C10_HUMAN	Keratin, type I cytoskeletal 10	Homo sapiens	KRT10	1	6	human_uniprot_sprot_2016_06_iRT_fwd	>sp|P13645|K1C10_HUMAN Keratin, type I cytoskeletal 10 OS=Homo sapiens GN=KRT10 PE=1 SV=6
3	_IKEWYEK_	IKEWYEK	IKEWYEK	0.635	P13645	True	IKEWYEK	332.511403915872	noloss	3	b	1	371.228896545912	10.46512	False	sp	P13645	P13645	K1C10_HUMAN	Keratin, type I cytoskeletal 10	Homo sapiens	KRT10	1	6	human_uniprot_sprot_2016_06_iRT_fwd	>sp|P13645|K1C10_HUMAN Keratin, type I cytoskeletal 10 OS=Homo sapiens GN=KRT10 PE=1 SV=6
3	_VLVENEHR_	VLVENEHR	VLVENEHR	-17.32	Q9Y6R7	True	VLVENEHR	332.513807462125	noloss	5	y	1	684.305977649642	100	False	sp	Q9Y6R7	Q9Y6R7	FCGBP_HUMAN	IgGFc-binding protein	Homo sapiens	FCGBP	1	3	human_uniprot_sprot_2016_06_iRT_fwd	>sp|Q9Y6R7|FCGBP_HUMAN IgGFc-binding protein OS=Homo sapiens GN=FCGBP PE=1 SV=3
3	_VLVENEHR_	VLVENEHR	VLVENEHR	-17.32	Q9Y6R7	True	VLVENEHR	332.513807462125	noloss	4	y	1	555.263384561672	76	False	sp	Q9Y6R7	Q9Y6R7	FCGBP_HUMAN	IgGFc-binding protein	Homo sapiens	FCGBP	1	3	human_uniprot_sprot_2016_06_iRT_fwd	>sp|Q9Y6R7|FCGBP_HUMAN IgGFc-binding protein OS=Homo sapiens GN=FCGBP PE=1 SV=3
3	_VLVENEHR_	VLVENEHR	VLVENEHR	-17.32	Q9Y6R7	True	VLVENEHR	332.513807462125	noloss	2	y	1	312.177864032562	35	False	sp	Q9Y6R7	Q9Y6R7	FCGBP_HUMAN	IgGFc-binding protein	Homo sapiens	FCGBP	1	3	human_uniprot_sprot_2016_06_iRT_fwd	>sp|Q9Y6R7|FCGBP_HUMAN IgGFc-binding protein OS=Homo sapiens GN=FCGBP PE=1 SV=3
3	_VLVENEHR_	VLVENEHR	VLVENEHR	-17.32	Q9Y6R7	True	VLVENEHR	332.513807462125	noloss	6	y	2	392.190834014722	22	False	sp	Q9Y6R7	Q9Y6R7	FCGBP_HUMAN	IgGFc-binding protein	Homo sapiens	FCGBP	1	3	human_uniprot_sprot_2016_06_iRT_fwd	>sp|Q9Y6R7|FCGBP_HUMAN IgGFc-binding protein OS=Homo sapiens GN=FCGBP PE=1 SV=3
3	_VLVENEHR_	VLVENEHR	VLVENEHR	-17.32	Q9Y6R7	True	VLVENEHR	332.513807462125	noloss	6	y	1	783.374391562632	17	False	sp	Q9Y6R7	Q9Y6R7	FCGBP_HUMAN	IgGFc-binding protein	Homo sapiens	FCGBP	1	3	human_uniprot_sprot_2016_06_iRT_fwd	>sp|Q9Y6R7|FCGBP_HUMAN IgGFc-binding protein OS=Homo sapiens GN=FCGBP PE=1 SV=3
3	_VLVENEHR_	VLVENEHR	VLVENEHR	-17.32	Q9Y6R7	True	VLVENEHR	332.513807462125	noloss	5	y	2	342.656627058227	12	False	sp	Q9Y6R7	Q9Y6R7	FCGBP_HUMAN	IgGFc-binding protein	Homo sapiens	FCGBP	1	3	human_uniprot_sprot_2016_06_iRT_fwd	>sp|Q9Y6R7|FCGBP_HUMAN IgGFc-binding protein OS=Homo sapiens GN=FCGBP PE=1 SV=3
3	_VLVENEHR_	VLVENEHR	VLVENEHR	-17.32	Q9Y6R7	True	VLVENEHR	332.513807462125	noloss	3	y	1	441.220457120532	12	False	sp	Q9Y6R7	Q9Y6R7	FCGBP_HUMAN	IgGFc-binding protein	Homo sapiens	FCGBP	1	3	human_uniprot_sprot_2016_06_iRT_fwd	>sp|Q9Y6R7|FCGBP_HUMAN IgGFc-binding protein OS=Homo sapiens GN=FCGBP PE=1 SV=3
3	_FRQELFR_	FRQELFR	FRQELFR	15	Q96KN2	True	FRQELFR	332.518892842565	noloss	2	y	1	322.187366087102	100	False	sp	Q96KN2	Q96KN2	CNDP1_HUMAN	Beta-Ala-His dipeptidase	Homo sapiens	CNDP1	1	4	human_uniprot_sprot_2016_06_iRT_fwd	>sp|Q96KN2|CNDP1_HUMAN Beta-Ala-His dipeptidase OS=Homo sapiens GN=CNDP1 PE=1 SV=4
3	_FRQELFR_	FRQELFR	FRQELFR	15	Q96KN2	True	FRQELFR	332.518892842565	noloss	2	b	1	304.176801403402	29	False	sp	Q96KN2	Q96KN2	CNDP1_HUMAN	Beta-Ala-His dipeptidase	Homo sapiens	CNDP1	1	4	human_uniprot_sprot_2016_06_iRT_fwd	>sp|Q96KN2|CNDP1_HUMAN Beta-Ala-His dipeptidase OS=Homo sapiens GN=CNDP1 PE=1 SV=4
3	_FRQELFR_	FRQELFR	FRQELFR	15	Q96KN2	True	FRQELFR	332.518892842565	noloss	3	y	1	435.271430064232	27	False	sp	Q96KN2	Q96KN2	CNDP1_HUMAN	Beta-Ala-His dipeptidase	Homo sapiens	CNDP1	1	4	human_uniprot_sprot_2016_06_iRT_fwd	>sp|Q96KN2|CNDP1_HUMAN Beta-Ala-His dipeptidase OS=Homo sapiens GN=CNDP1 PE=1 SV=4
3	_FRQELFR_	FRQELFR	FRQELFR	15	Q96KN2	True	FRQELFR	332.518892842565	noloss	4	b	1	561.277971996652	27	False	sp	Q96KN2	Q96KN2	CNDP1_HUMAN	Beta-Ala-His dipeptidase	Homo sapiens	CNDP1	1	4	human_uniprot_sprot_2016_06_iRT_fwd	>sp|Q96KN2|CNDP1_HUMAN Beta-Ala-His dipeptidase OS=Homo sapiens GN=CNDP1 PE=1 SV=4
3	_FRQELFR_	FRQELFR	FRQELFR	15	Q96KN2	True	FRQELFR	332.518892842565	noloss	3	b	1	432.235378908682	20	False	sp	Q96KN2	Q96KN2	CNDP1_HUMAN	Beta-Ala-His dipeptidase	Homo sapiens	CNDP1	1	4	human_uniprot_sprot_2016_06_iRT_fwd	>sp|Q96KN2|CNDP1_HUMAN Beta-Ala-His dipeptidase OS=Homo sapiens GN=CNDP1 PE=1 SV=4
3	_FRQELFR_	FRQELFR	FRQELFR	15	Q96KN2	True	FRQELFR	332.518892842565	noloss	6	y	2	424.740494073947	18	False	sp	Q96KN2	Q96KN2	CNDP1_HUMAN	Beta-Ala-His dipeptidase	Homo sapiens	CNDP1	1	4	human_uniprot_sprot_2016_06_iRT_fwd	>sp|Q96KN2|CNDP1_HUMAN Beta-Ala-His dipeptidase OS=Homo sapiens GN=CNDP1 PE=1 SV=4
3	_FRQELFR_	FRQELFR	FRQELFR	15	Q96KN2	True	FRQELFR	332.518892842565	noloss	4	y	1	564.314023152202	5	False	sp	Q96KN2	Q96KN2	CNDP1_HUMAN	Beta-Ala-His dipeptidase	Homo sapiens	CNDP1	1	4	human_uniprot_sprot_2016_06_iRT_fwd	>sp|Q96KN2|CNDP1_HUMAN Beta-Ala-His dipeptidase OS=Homo sapiens GN=CNDP1 PE=1 SV=4
3	_ASYLDC[+57]IR_	ASYLDC[+57.0]IR	ASYLDCIR	26.475	P02787	True	ASYLDC[+57.0]IR	333.163898437545	noloss	3	y	1	448.233664656522	100	False	sp	P02787	P02787	TRFE_HUMAN	Serotransferrin	Homo sapiens	TF	1	3	human_uniprot_sprot_2016_06_iRT_fwd	>sp|P02787|TRFE_HUMAN Serotransferrin OS=Homo sapiens GN=TF PE=1 SV=3
3	_ASYLDC[+57]IR_	ASYLDC[+57.0]IR	ASYLDCIR	26.475	P02787	True	ASYLDC[+57.0]IR	333.163898437545	noloss	3	b	1	322.139747188342	33.8983	False	sp	P02787	P02787	TRFE_HUMAN	Serotransferrin	Homo sapiens	TF	1	3	human_uniprot_sprot_2016_06_iRT_fwd	>sp|P02787|TRFE_HUMAN Serotransferrin OS=Homo sapiens GN=TF PE=1 SV=3
3	_ASYLDC[+57]IR_	ASYLDC[+57.0]IR	ASYLDCIR	26.475	P02787	True	ASYLDC[+57.0]IR	333.163898437545	noloss	4	y	1	563.260607680352	32.20339	False	sp	P02787	P02787	TRFE_HUMAN	Serotransferrin	Homo sapiens	TF	1	3	human_uniprot_sprot_2016_06_iRT_fwd	>sp|P02787|TRFE_HUMAN Serotransferrin OS=Homo sapiens GN=TF PE=1 SV=3
3	_ASYLDC[+57]IR_	ASYLDC[+57.0]IR	ASYLDCIR	26.475	P02787	True	ASYLDC[+57.0]IR	333.163898437545	noloss	5	y	1	676.344671657482	20.33898	False	sp	P02787	P02787	TRFE_HUMAN	Serotransferrin	Homo sapiens	TF	1	3	human_uniprot_sprot_2016_06_iRT_fwd	>sp|P02787|TRFE_HUMAN Serotransferrin OS=Homo sapiens GN=TF PE=1 SV=3
5	_GETHEQVHSILHFK_	GETHEQVHSILHFK	GETHEQVHSILHFK	14.44	P05546	True	GETHEQVHSILHFK	333.173707132364	noloss	3	y	1	431.240129935952	100	False	sp	P05546	P05546	HEP2_HUMAN	Heparin cofactor 2	Homo sapiens	SERPIND1	1	3	human_uniprot_sprot_2016_06_iRT_fwd	>sp|P05546|HEP2_HUMAN Heparin cofactor 2 OS=Homo sapiens GN=SERPIND1 PE=1 SV=3
5	_GETHEQVHSILHFK_	GETHEQVHSILHFK	GETHEQVHSILHFK	14.44	P05546	True	GETHEQVHSILHFK	333.173707132364	noloss	4	y	1	544.324193913082	91.07143	False	sp	P05546	P05546	HEP2_HUMAN	Heparin cofactor 2	Homo sapiens	SERPIND1	1	3	human_uniprot_sprot_2016_06_iRT_fwd	>sp|P05546|HEP2_HUMAN Heparin cofactor 2 OS=Homo sapiens GN=SERPIND1 PE=1 SV=3
5	_GETHEQVHSILHFK_	GETHEQVHSILHFK	GETHEQVHSILHFK	14.44	P05546	True	GETHEQVHSILHFK	333.173707132364	noloss	7	y	2	441.253237309872	57.14286	False	sp	P05546	P05546	HEP2_HUMAN	Heparin cofactor 2	Homo sapiens	SERPIND1	1	3	human_uniprot_sprot_2016_06_iRT_fwd	>sp|P05546|HEP2_HUMAN Heparin cofactor 2 OS=Homo sapiens GN=SERPIND1 PE=1 SV=3
5	_GETHEQVHSILHFK_	GETHEQVHSILHFK	GETHEQVHSILHFK	14.44	P05546	True	GETHEQVHSILHFK	333.173707132364	noloss	6	y	1	744.440286294482	39.28571	False	sp	P05546	P05546	HEP2_HUMAN	Heparin cofactor 2	Homo sapiens	SERPIND1	1	3	human_uniprot_sprot_2016_06_iRT_fwd	>sp|P05546|HEP2_HUMAN Heparin cofactor 2 OS=Homo sapiens GN=SERPIND1 PE=1 SV=3
5	_GETHEQVHSILHFK_	GETHEQVHSILHFK	GETHEQVHSILHFK	14.44	P05546	True	GETHEQVHSILHFK	333.173707132364	noloss	6	y	2	372.723781380647	16.07143	False	sp	P05546	P05546	HEP2_HUMAN	Heparin cofactor 2	Homo sapiens	SERPIND1	1	3	human_uniprot_sprot_2016_06_iRT_fwd	>sp|P05546|HEP2_HUMAN Heparin cofactor 2 OS=Homo sapiens GN=SERPIND1 PE=1 SV=3
5	_GETHEQVHSILHFK_	GETHEQVHSILHFK	GETHEQVHSILHFK	14.44	P05546	True	GETHEQVHSILHFK	333.173707132364	noloss	5	y	1	657.408257890212	16.07143	False	sp	P05546	P05546	HEP2_HUMAN	Heparin cofactor 2	Homo sapiens	SERPIND1	1	3	human_uniprot_sprot_2016_06_iRT_fwd	>sp|P05546|HEP2_HUMAN Heparin cofactor 2 OS=Homo sapiens GN=SERPIND1 PE=1 SV=3
5	_GETHEQVHSILHFK_	GETHEQVHSILHFK	GETHEQVHSILHFK	14.44	P05546	True	GETHEQVHSILHFK	333.173707132364	noloss	11	y	3	458.914082483749	8.928572	False	sp	P05546	P05546	HEP2_HUMAN	Heparin cofactor 2	Homo sapiens	SERPIND1	1	3	human_uniprot_sprot_2016_06_iRT_fwd	>sp|P05546|HEP2_HUMAN Heparin cofactor 2 OS=Homo sapiens GN=SERPIND1 PE=1 SV=3
5	_GETHEQVHSILHFK_	GETHEQVHSILHFK	GETHEQVHSILHFK	14.44	P05546	True	GETHEQVHSILHFK	333.173707132364	noloss	10	y	3	413.227778530932	7.142857	False	sp	P05546	P05546	HEP2_HUMAN	Heparin cofactor 2	Homo sapiens	SERPIND1	1	3	human_uniprot_sprot_2016_06_iRT_fwd	>sp|P05546|HEP2_HUMAN Heparin cofactor 2 OS=Homo sapiens GN=SERPIND1 PE=1 SV=3
5	_GETHEQVHSILHFK_	GETHEQVHSILHFK	GETHEQVHSILHFK	14.44	P05546	True	GETHEQVHSILHFK	333.173707132364	noloss	5	y	2	329.207767178512	7.142857	False	sp	P05546	P05546	HEP2_HUMAN	Heparin cofactor 2	Homo sapiens	SERPIND1	1	3	human_uniprot_sprot_2016_06_iRT_fwd	>sp|P05546|HEP2_HUMAN Heparin cofactor 2 OS=Homo sapiens GN=SERPIND1 PE=1 SV=3
2	_FSLDGK_	FSLDGK	FSLDGK	aug.45	P04114	True	FSLDGK	333.676496835057	noloss	5	y	1	519.277303290312	100	False	sp	P04114	P04114	APOB_HUMAN	Apolipoprotein B-100	Homo sapiens	APOB	1	2	human_uniprot_sprot_2016_06_iRT_fwd	>sp|P04114|APOB_HUMAN Apolipoprotein B-100 OS=Homo sapiens GN=APOB PE=1 SV=2
2	_FSLDGK_	FSLDGK	FSLDGK	aug.45	P04114	True	FSLDGK	333.676496835057	noloss	3	y	1	319.161210908912	71.60493	False	sp	P04114	P04114	APOB_HUMAN	Apolipoprotein B-100	Homo sapiens	APOB	1	2	human_uniprot_sprot_2016_06_iRT_fwd	>sp|P04114|APOB_HUMAN Apolipoprotein B-100 OS=Homo sapiens GN=APOB PE=1 SV=2
2	_FSLDGK_	FSLDGK	FSLDGK	aug.45	P04114	True	FSLDGK	333.676496835057	noloss	4	y	1	432.245274886042	34.5679	False	sp	P04114	P04114	APOB_HUMAN	Apolipoprotein B-100	Homo sapiens	APOB	1	2	human_uniprot_sprot_2016_06_iRT_fwd	>sp|P04114|APOB_HUMAN Apolipoprotein B-100 OS=Homo sapiens GN=APOB PE=1 SV=2
3	_C[+57]LEVEGHR_	C[+57.0]LEVEGHR	CLEVEGHR	-20.065	P00748	True	C[+57.0]LEVEGHR	333.827397752699	noloss	3	y	1	369.199327753132	100	False	sp	P00748	P00748	FA12_HUMAN	Coagulation factor XII	Homo sapiens	F12	1	3	human_uniprot_sprot_2016_06_iRT_fwd	>sp|P00748|FA12_HUMAN Coagulation factor XII OS=Homo sapiens GN=F12 PE=1 SV=3
3	_C[+57]LEVEGHR_	C[+57.0]LEVEGHR	CLEVEGHR	-20.065	P00748	True	C[+57.0]LEVEGHR	333.827397752699	noloss	4	y	1	498.241920841102	92	False	sp	P00748	P00748	FA12_HUMAN	Coagulation factor XII	Homo sapiens	F12	1	3	human_uniprot_sprot_2016_06_iRT_fwd	>sp|P00748|FA12_HUMAN Coagulation factor XII OS=Homo sapiens GN=F12 PE=1 SV=3
3	_C[+57]LEVEGHR_	C[+57.0]LEVEGHR	CLEVEGHR	-20.065	P00748	True	C[+57.0]LEVEGHR	333.827397752699	noloss	5	y	1	597.310334754092	40	False	sp	P00748	P00748	FA12_HUMAN	Coagulation factor XII	Homo sapiens	F12	1	3	human_uniprot_sprot_2016_06_iRT_fwd	>sp|P00748|FA12_HUMAN Coagulation factor XII OS=Homo sapiens GN=F12 PE=1 SV=3
3	_C[+57]LEVEGHR_	C[+57.0]LEVEGHR	CLEVEGHR	-20.065	P00748	True	C[+57.0]LEVEGHR	333.827397752699	noloss	2	y	1	312.177864032562	24	False	sp	P00748	P00748	FA12_HUMAN	Coagulation factor XII	Homo sapiens	F12	1	3	human_uniprot_sprot_2016_06_iRT_fwd	>sp|P00748|FA12_HUMAN Coagulation factor XII OS=Homo sapiens GN=F12 PE=1 SV=3
3	_C[+57]LEVEGHR_	C[+57.0]LEVEGHR	CLEVEGHR	-20.065	P00748	True	C[+57.0]LEVEGHR	333.827397752699	noloss	3	b	1	403.164582037192	24	False	sp	P00748	P00748	FA12_HUMAN	Coagulation factor XII	Homo sapiens	F12	1	3	human_uniprot_sprot_2016_06_iRT_fwd	>sp|P00748|FA12_HUMAN Coagulation factor XII OS=Homo sapiens GN=F12 PE=1 SV=3
3	_C[+57]LEVEGHR_	C[+57.0]LEVEGHR	CLEVEGHR	-20.065	P00748	True	C[+57.0]LEVEGHR	333.827397752699	noloss	6	y	1	726.352927842062	12	False	sp	P00748	P00748	FA12_HUMAN	Coagulation factor XII	Homo sapiens	F12	1	3	human_uniprot_sprot_2016_06_iRT_fwd	>sp|P00748|FA12_HUMAN Coagulation factor XII OS=Homo sapiens GN=F12 PE=1 SV=3
3	_SVGFHLPSR_	SVGFHLPSR	SVGFHLPSR	21.815	P04114	True	SVGFHLPSR	333.850531049085	noloss	3	y	1	359.203744427232	100	False	sp	P04114	P04114	APOB_HUMAN	Apolipoprotein B-100	Homo sapiens	APOB	1	2	human_uniprot_sprot_2016_06_iRT_fwd	>sp|P04114|APOB_HUMAN Apolipoprotein B-100 OS=Homo sapiens GN=APOB PE=1 SV=2
3	_SVGFHLPSR_	SVGFHLPSR	SVGFHLPSR	21.815	P04114	True	SVGFHLPSR	333.850531049085	noloss	4	y	1	472.287808404362	58	False	sp	P04114	P04114	APOB_HUMAN	Apolipoprotein B-100	Homo sapiens	APOB	1	2	human_uniprot_sprot_2016_06_iRT_fwd	>sp|P04114|APOB_HUMAN Apolipoprotein B-100 OS=Homo sapiens GN=APOB PE=1 SV=2
3	_SVGFHLPSR_	SVGFHLPSR	SVGFHLPSR	21.815	P04114	True	SVGFHLPSR	333.850531049085	noloss	5	y	2	305.176998364812	31	False	sp	P04114	P04114	APOB_HUMAN	Apolipoprotein B-100	Homo sapiens	APOB	1	2	human_uniprot_sprot_2016_06_iRT_fwd	>sp|P04114|APOB_HUMAN Apolipoprotein B-100 OS=Homo sapiens GN=APOB PE=1 SV=2
3	_SVGFHLPSR_	SVGFHLPSR	SVGFHLPSR	21.815	P04114	True	SVGFHLPSR	333.850531049085	noloss	5	y	1	609.346720262812	25	False	sp	P04114	P04114	APOB_HUMAN	Apolipoprotein B-100	Homo sapiens	APOB	1	2	human_uniprot_sprot_2016_06_iRT_fwd	>sp|P04114|APOB_HUMAN Apolipoprotein B-100 OS=Homo sapiens GN=APOB PE=1 SV=2
3	_SVGFHLPSR_	SVGFHLPSR	SVGFHLPSR	21.815	P04114	True	SVGFHLPSR	333.850531049085	noloss	7	y	2	407.221937181592	9	False	sp	P04114	P04114	APOB_HUMAN	Apolipoprotein B-100	Homo sapiens	APOB	1	2	human_uniprot_sprot_2016_06_iRT_fwd	>sp|P04114|APOB_HUMAN Apolipoprotein B-100 OS=Homo sapiens GN=APOB PE=1 SV=2
3	_QGALELIKK_	QGALELIKK	QGALELIKK	13.055	P01024	True	QGALELIKK	333.878086714019	noloss	4	y	1	501.375895132772	100	False	sp	P01024	P01024	CO3_HUMAN	Complement C3	Homo sapiens	C3	1	2	human_uniprot_sprot_2016_06_iRT_fwd	>sp|P01024|CO3_HUMAN Complement C3 OS=Homo sapiens GN=C3 PE=1 SV=2
3	_QGALELIKK_	QGALELIKK	QGALELIKK	13.055	P01024	True	QGALELIKK	333.878086714019	noloss	3	y	1	388.291831155642	93.65079	False	sp	P01024	P01024	CO3_HUMAN	Complement C3	Homo sapiens	C3	1	2	human_uniprot_sprot_2016_06_iRT_fwd	>sp|P01024|CO3_HUMAN Complement C3 OS=Homo sapiens GN=C3 PE=1 SV=2
3	_QGALELIKK_	QGALELIKK	QGALELIKK	13.055	P01024	True	QGALELIKK	333.878086714019	noloss	5	y	1	630.418488220742	74.60317	False	sp	P01024	P01024	CO3_HUMAN	Complement C3	Homo sapiens	C3	1	2	human_uniprot_sprot_2016_06_iRT_fwd	>sp|P01024|CO3_HUMAN Complement C3 OS=Homo sapiens GN=C3 PE=1 SV=2
3	_QGALELIKK_	QGALELIKK	QGALELIKK	13.055	P01024	True	QGALELIKK	333.878086714019	noloss	6	y	2	372.254914332342	61.90476	False	sp	P01024	P01024	CO3_HUMAN	Complement C3	Homo sapiens	C3	1	2	human_uniprot_sprot_2016_06_iRT_fwd	>sp|P01024|CO3_HUMAN Complement C3 OS=Homo sapiens GN=C3 PE=1 SV=2
3	_QGALELIKK_	QGALELIKK	QGALELIKK	13.055	P01024	True	QGALELIKK	333.878086714019	noloss	9	b	3	327.874565152785	36.50794	False	sp	P01024	P01024	CO3_HUMAN	Complement C3	Homo sapiens	C3	1	2	human_uniprot_sprot_2016_06_iRT_fwd	>sp|P01024|CO3_HUMAN Complement C3 OS=Homo sapiens GN=C3 PE=1 SV=2
3	_QGALELIKK_	QGALELIKK	QGALELIKK	13.055	P01024	True	QGALELIKK	333.878086714019	noloss	6	b	2	306.671214493207	30.15873	False	sp	P01024	P01024	CO3_HUMAN	Complement C3	Homo sapiens	C3	1	2	human_uniprot_sprot_2016_06_iRT_fwd	>sp|P01024|CO3_HUMAN Complement C3 OS=Homo sapiens GN=C3 PE=1 SV=2
3	_QGALELIKK_	QGALELIKK	QGALELIKK	13.055	P01024	True	QGALELIKK	333.878086714019	noloss	8	y	2	436.284203084982	14.28571	False	sp	P01024	P01024	CO3_HUMAN	Complement C3	Homo sapiens	C3	1	2	human_uniprot_sprot_2016_06_iRT_fwd	>sp|P01024|CO3_HUMAN Complement C3 OS=Homo sapiens GN=C3 PE=1 SV=2
3	_QGALELIKK_	QGALELIKK	QGALELIKK	13.055	P01024	True	QGALELIKK	333.878086714019	noloss	7	y	2	407.773471224697	11.11111	False	sp	P01024	P01024	CO3_HUMAN	Complement C3	Homo sapiens	C3	1	2	human_uniprot_sprot_2016_06_iRT_fwd	>sp|P01024|CO3_HUMAN Complement C3 OS=Homo sapiens GN=C3 PE=1 SV=2
3	_QGALELIKK_	QGALELIKK	QGALELIKK	13.055	P01024	True	QGALELIKK	333.878086714019	noloss	5	y	2	315.712882343777	9.523809	False	sp	P01024	P01024	CO3_HUMAN	Complement C3	Homo sapiens	C3	1	2	human_uniprot_sprot_2016_06_iRT_fwd	>sp|P01024|CO3_HUMAN Complement C3 OS=Homo sapiens GN=C3 PE=1 SV=2
3	_YLGEEYVK_	YLGEEYVK	YLGEEYVK	20.325	P02787	True	YLGEEYVK	334.171047316622	noloss	3	b	1	334.176132697062	100	False	sp	P02787	P02787	TRFE_HUMAN	Serotransferrin	Homo sapiens	TF	1	3	human_uniprot_sprot_2016_06_iRT_fwd	>sp|P02787|TRFE_HUMAN Serotransferrin OS=Homo sapiens GN=TF PE=1 SV=3
3	_YLGEEYVK_	YLGEEYVK	YLGEEYVK	20.325	P02787	True	YLGEEYVK	334.171047316622	noloss	3	y	1	409.244546610052	52.5	False	sp	P02787	P02787	TRFE_HUMAN	Serotransferrin	Homo sapiens	TF	1	3	human_uniprot_sprot_2016_06_iRT_fwd	>sp|P02787|TRFE_HUMAN Serotransferrin OS=Homo sapiens GN=TF PE=1 SV=3
3	_YLGEEYVK_	YLGEEYVK	YLGEEYVK	20.325	P02787	True	YLGEEYVK	334.171047316622	noloss	6	y	1	724.351196506562	5	False	sp	P02787	P02787	TRFE_HUMAN	Serotransferrin	Homo sapiens	TF	1	3	human_uniprot_sprot_2016_06_iRT_fwd	>sp|P02787|TRFE_HUMAN Serotransferrin OS=Homo sapiens GN=TF PE=1 SV=3
3	_YLGEEYVK_	YLGEEYVK	YLGEEYVK	20.325	P02787	True	YLGEEYVK	334.171047316622	noloss	4	y	1	538.287139698022	5	False	sp	P02787	P02787	TRFE_HUMAN	Serotransferrin	Homo sapiens	TF	1	3	human_uniprot_sprot_2016_06_iRT_fwd	>sp|P02787|TRFE_HUMAN Serotransferrin OS=Homo sapiens GN=TF PE=1 SV=3
3	_YLGEEYVK_	YLGEEYVK	YLGEEYVK	20.325	P02787	True	YLGEEYVK	334.171047316622	noloss	4	b	1	463.218725785032	5	False	sp	P02787	P02787	TRFE_HUMAN	Serotransferrin	Homo sapiens	TF	1	3	human_uniprot_sprot_2016_06_iRT_fwd	>sp|P02787|TRFE_HUMAN Serotransferrin OS=Homo sapiens GN=TF PE=1 SV=3
4	_LVDKFLEDVKK_	LVDKFLEDVKK	LVDKFLEDVKK	32.21	P01009	True	LVDKFLEDVKK	334.198602105452	noloss	7	y	1	878.498195093422	100	False	sp	P01009	P01009	A1AT_HUMAN	Alpha-1-antitrypsin	Homo sapiens	SERPINA1	1	3	human_uniprot_sprot_2016_06_iRT_fwd	>sp|P01009|A1AT_HUMAN Alpha-1-antitrypsin OS=Homo sapiens GN=SERPINA1 PE=1 SV=3
4	_LVDKFLEDVKK_	LVDKFLEDVKK	LVDKFLEDVKK	32.21	P01009	True	LVDKFLEDVKK	334.198602105452	noloss	5	y	1	618.345717203302	94	False	sp	P01009	P01009	A1AT_HUMAN	Alpha-1-antitrypsin	Homo sapiens	SERPINA1	1	3	human_uniprot_sprot_2016_06_iRT_fwd	>sp|P01009|A1AT_HUMAN Alpha-1-antitrypsin OS=Homo sapiens GN=SERPINA1 PE=1 SV=3
4	_LVDKFLEDVKK_	LVDKFLEDVKK	LVDKFLEDVKK	32.21	P01009	True	LVDKFLEDVKK	334.198602105452	noloss	6	y	1	731.429781180432	84	False	sp	P01009	P01009	A1AT_HUMAN	Alpha-1-antitrypsin	Homo sapiens	SERPINA1	1	3	human_uniprot_sprot_2016_06_iRT_fwd	>sp|P01009|A1AT_HUMAN Alpha-1-antitrypsin OS=Homo sapiens GN=SERPINA1 PE=1 SV=3
4	_LVDKFLEDVKK_	LVDKFLEDVKK	LVDKFLEDVKK	32.21	P01009	True	LVDKFLEDVKK	334.198602105452	noloss	4	y	1	489.303124115332	72	False	sp	P01009	P01009	A1AT_HUMAN	Alpha-1-antitrypsin	Homo sapiens	SERPINA1	1	3	human_uniprot_sprot_2016_06_iRT_fwd	>sp|P01009|A1AT_HUMAN Alpha-1-antitrypsin OS=Homo sapiens GN=SERPINA1 PE=1 SV=3
4	_LVDKFLEDVKK_	LVDKFLEDVKK	LVDKFLEDVKK	32.21	P01009	True	LVDKFLEDVKK	334.198602105452	noloss	9	y	2	561.313688799032	56	False	sp	P01009	P01009	A1AT_HUMAN	Alpha-1-antitrypsin	Homo sapiens	SERPINA1	1	3	human_uniprot_sprot_2016_06_iRT_fwd	>sp|P01009|A1AT_HUMAN Alpha-1-antitrypsin OS=Homo sapiens GN=SERPINA1 PE=1 SV=3
4	_LVDKFLEDVKK_	LVDKFLEDVKK	LVDKFLEDVKK	32.21	P01009	True	LVDKFLEDVKK	334.198602105452	noloss	3	y	1	374.276181091502	56	False	sp	P01009	P01009	A1AT_HUMAN	Alpha-1-antitrypsin	Homo sapiens	SERPINA1	1	3	human_uniprot_sprot_2016_06_iRT_fwd	>sp|P01009|A1AT_HUMAN Alpha-1-antitrypsin OS=Homo sapiens GN=SERPINA1 PE=1 SV=3
4	_LVDKFLEDVKK_	LVDKFLEDVKK	LVDKFLEDVKK	32.21	P01009	True	LVDKFLEDVKK	334.198602105452	noloss	8	y	2	503.800217287117	26	False	sp	P01009	P01009	A1AT_HUMAN	Alpha-1-antitrypsin	Homo sapiens	SERPINA1	1	3	human_uniprot_sprot_2016_06_iRT_fwd	>sp|P01009|A1AT_HUMAN Alpha-1-antitrypsin OS=Homo sapiens GN=SERPINA1 PE=1 SV=3
4	_LVDKFLEDVKK_	LVDKFLEDVKK	LVDKFLEDVKK	32.21	P01009	True	LVDKFLEDVKK	334.198602105452	noloss	5	b	1	603.350074307752	22	False	sp	P01009	P01009	A1AT_HUMAN	Alpha-1-antitrypsin	Homo sapiens	SERPINA1	1	3	human_uniprot_sprot_2016_06_iRT_fwd	>sp|P01009|A1AT_HUMAN Alpha-1-antitrypsin OS=Homo sapiens GN=SERPINA1 PE=1 SV=3
4	_LVDKFLEDVKK_	LVDKFLEDVKK	LVDKFLEDVKK	32.21	P01009	True	LVDKFLEDVKK	334.198602105452	noloss	7	y	2	439.752735780117	8	False	sp	P01009	P01009	A1AT_HUMAN	Alpha-1-antitrypsin	Homo sapiens	SERPINA1	1	3	human_uniprot_sprot_2016_06_iRT_fwd	>sp|P01009|A1AT_HUMAN Alpha-1-antitrypsin OS=Homo sapiens GN=SERPINA1 PE=1 SV=3
3	_QTALVELVK_	QTALVELVK	QTALVELVK	38.83	P02768	True	QTALVELVK	334.206091908249	noloss	3	b	1	301.150646225212	100	False	sp	P02768	P02768	ALBU_HUMAN	Serum albumin	Homo sapiens	ALB	1	2	human_uniprot_sprot_2016_06_iRT_fwd	>sp|P02768|ALBU_HUMAN Serum albumin OS=Homo sapiens GN=ALB PE=1 SV=2
3	_QTALVELVK_	QTALVELVK	QTALVELVK	38.83	P02768	True	QTALVELVK	334.206091908249	noloss	4	b	1	414.234710202342	65.95744	False	sp	P02768	P02768	ALBU_HUMAN	Serum albumin	Homo sapiens	ALB	1	2	human_uniprot_sprot_2016_06_iRT_fwd	>sp|P02768|ALBU_HUMAN Serum albumin OS=Homo sapiens GN=ALB PE=1 SV=2
3	_QTALVELVK_	QTALVELVK	QTALVELVK	38.83	P02768	True	QTALVELVK	334.206091908249	noloss	4	y	1	488.307875142602	57.44681	False	sp	P02768	P02768	ALBU_HUMAN	Serum albumin	Homo sapiens	ALB	1	2	human_uniprot_sprot_2016_06_iRT_fwd	>sp|P02768|ALBU_HUMAN Serum albumin OS=Homo sapiens GN=ALB PE=1 SV=2
3	_QTALVELVK_	QTALVELVK	QTALVELVK	38.83	P02768	True	QTALVELVK	334.206091908249	noloss	3	y	1	359.265282054632	53.19149	False	sp	P02768	P02768	ALBU_HUMAN	Serum albumin	Homo sapiens	ALB	1	2	human_uniprot_sprot_2016_06_iRT_fwd	>sp|P02768|ALBU_HUMAN Serum albumin OS=Homo sapiens GN=ALB PE=1 SV=2
3	_QTALVELVK_	QTALVELVK	QTALVELVK	38.83	P02768	True	QTALVELVK	334.206091908249	noloss	5	y	1	587.376289055592	8.510638	False	sp	P02768	P02768	ALBU_HUMAN	Serum albumin	Homo sapiens	ALB	1	2	human_uniprot_sprot_2016_06_iRT_fwd	>sp|P02768|ALBU_HUMAN Serum albumin OS=Homo sapiens GN=ALB PE=1 SV=2
3	_SRIEVLKR_	SRIEVLKR	SRIEVLKR	-8.95	P02671	True	SRIEVLKR	334.213580834942	noloss	4	b	1	486.267072959782	100	False	sp	P02671	P02671	FIBA_HUMAN	Fibrinogen alpha chain	Homo sapiens	FGA	1	2	human_uniprot_sprot_2016_06_iRT_fwd	>sp|P02671|FIBA_HUMAN Fibrinogen alpha chain OS=Homo sapiens GN=FGA PE=1 SV=2
3	_SRIEVLKR_	SRIEVLKR	SRIEVLKR	-8.95	P02671	True	SRIEVLKR	334.213580834942	noloss	2	y	1	303.213915188112	77	False	sp	P02671	P02671	FIBA_HUMAN	Fibrinogen alpha chain	Homo sapiens	FGA	1	2	human_uniprot_sprot_2016_06_iRT_fwd	>sp|P02671|FIBA_HUMAN Fibrinogen alpha chain OS=Homo sapiens GN=FGA PE=1 SV=2
3	_SRIEVLKR_	SRIEVLKR	SRIEVLKR	-8.95	P02671	True	SRIEVLKR	334.213580834942	noloss	3	y	1	416.297979165242	73	False	sp	P02671	P02671	FIBA_HUMAN	Fibrinogen alpha chain	Homo sapiens	FGA	1	2	human_uniprot_sprot_2016_06_iRT_fwd	>sp|P02671|FIBA_HUMAN Fibrinogen alpha chain OS=Homo sapiens GN=FGA PE=1 SV=2
3	_SRIEVLKR_	SRIEVLKR	SRIEVLKR	-8.95	P02671	True	SRIEVLKR	334.213580834942	noloss	8	y	3	334.213580834942	67	False	sp	P02671	P02671	FIBA_HUMAN	Fibrinogen alpha chain	Homo sapiens	FGA	1	2	human_uniprot_sprot_2016_06_iRT_fwd	>sp|P02671|FIBA_HUMAN Fibrinogen alpha chain OS=Homo sapiens GN=FGA PE=1 SV=2
3	_SRIEVLKR_	SRIEVLKR	SRIEVLKR	-8.95	P02671	True	SRIEVLKR	334.213580834942	noloss	5	b	1	585.335486872772	31	False	sp	P02671	P02671	FIBA_HUMAN	Fibrinogen alpha chain	Homo sapiens	FGA	1	2	human_uniprot_sprot_2016_06_iRT_fwd	>sp|P02671|FIBA_HUMAN Fibrinogen alpha chain OS=Homo sapiens GN=FGA PE=1 SV=2
3	_SRIEVLKR_	SRIEVLKR	SRIEVLKR	-8.95	P02671	True	SRIEVLKR	334.213580834942	noloss	3	b	1	357.224479871812	23	False	sp	P02671	P02671	FIBA_HUMAN	Fibrinogen alpha chain	Homo sapiens	FGA	1	2	human_uniprot_sprot_2016_06_iRT_fwd	>sp|P02671|FIBA_HUMAN Fibrinogen alpha chain OS=Homo sapiens GN=FGA PE=1 SV=2
3	_SRIEVLKR_	SRIEVLKR	SRIEVLKR	-8.95	P02671	True	SRIEVLKR	334.213580834942	noloss	4	y	1	515.366393078232	20	False	sp	P02671	P02671	FIBA_HUMAN	Fibrinogen alpha chain	Homo sapiens	FGA	1	2	human_uniprot_sprot_2016_06_iRT_fwd	>sp|P02671|FIBA_HUMAN Fibrinogen alpha chain OS=Homo sapiens GN=FGA PE=1 SV=2
4	_LSFVKVDSHFR_	LSFVKVDSHFR	LSFVKVDSHFR	35.19	P01023	True	LSFVKVDSHFR	334.435843977115	noloss	5	y	1	661.305249373652	100	False	sp	P01023	P01023	A2MG_HUMAN	Alpha-2-macroglobulin	Homo sapiens	A2M	1	3	human_uniprot_sprot_2016_06_iRT_fwd	>sp|P01023|A2MG_HUMAN Alpha-2-macroglobulin OS=Homo sapiens GN=A2M PE=1 SV=3
4	_LSFVKVDSHFR_	LSFVKVDSHFR	LSFVKVDSHFR	35.19	P01023	True	LSFVKVDSHFR	334.435843977115	noloss	6	y	1	760.373663286642	88	False	sp	P01023	P01023	A2MG_HUMAN	Alpha-2-macroglobulin	Homo sapiens	A2M	1	3	human_uniprot_sprot_2016_06_iRT_fwd	>sp|P01023|A2MG_HUMAN Alpha-2-macroglobulin OS=Homo sapiens GN=A2M PE=1 SV=3
4	_LSFVKVDSHFR_	LSFVKVDSHFR	LSFVKVDSHFR	35.19	P01023	True	LSFVKVDSHFR	334.435843977115	noloss	4	y	1	546.278306349822	88	False	sp	P01023	P01023	A2MG_HUMAN	Alpha-2-macroglobulin	Homo sapiens	A2M	1	3	human_uniprot_sprot_2016_06_iRT_fwd	>sp|P01023|A2MG_HUMAN Alpha-2-macroglobulin OS=Homo sapiens GN=A2M PE=1 SV=3
4	_LSFVKVDSHFR_	LSFVKVDSHFR	LSFVKVDSHFR	35.19	P01023	True	LSFVKVDSHFR	334.435843977115	noloss	7	y	2	444.737951383727	86	False	sp	P01023	P01023	A2MG_HUMAN	Alpha-2-macroglobulin	Homo sapiens	A2M	1	3	human_uniprot_sprot_2016_06_iRT_fwd	>sp|P01023|A2MG_HUMAN Alpha-2-macroglobulin OS=Homo sapiens GN=A2M PE=1 SV=3
4	_LSFVKVDSHFR_	LSFVKVDSHFR	LSFVKVDSHFR	35.19	P01023	True	LSFVKVDSHFR	334.435843977115	noloss	2	y	1	322.187366087102	84	False	sp	P01023	P01023	A2MG_HUMAN	Alpha-2-macroglobulin	Homo sapiens	A2M	1	3	human_uniprot_sprot_2016_06_iRT_fwd	>sp|P01023|A2MG_HUMAN Alpha-2-macroglobulin OS=Homo sapiens GN=A2M PE=1 SV=3
4	_LSFVKVDSHFR_	LSFVKVDSHFR	LSFVKVDSHFR	35.19	P01023	True	LSFVKVDSHFR	334.435843977115	noloss	3	y	1	459.246277945552	30	False	sp	P01023	P01023	A2MG_HUMAN	Alpha-2-macroglobulin	Homo sapiens	A2M	1	3	human_uniprot_sprot_2016_06_iRT_fwd	>sp|P01023|A2MG_HUMAN Alpha-2-macroglobulin OS=Homo sapiens GN=A2M PE=1 SV=3
4	_LSFVKVDSHFR_	LSFVKVDSHFR	LSFVKVDSHFR	35.19	P01023	True	LSFVKVDSHFR	334.435843977115	noloss	8	y	2	494.272158340222	12	False	sp	P01023	P01023	A2MG_HUMAN	Alpha-2-macroglobulin	Homo sapiens	A2M	1	3	human_uniprot_sprot_2016_06_iRT_fwd	>sp|P01023|A2MG_HUMAN Alpha-2-macroglobulin OS=Homo sapiens GN=A2M PE=1 SV=3
4	_LSFVKVDSHFR_	LSFVKVDSHFR	LSFVKVDSHFR	35.19	P01023	True	LSFVKVDSHFR	334.435843977115	noloss	10	y	3	407.884011821505	10	False	sp	P01023	P01023	A2MG_HUMAN	Alpha-2-macroglobulin	Homo sapiens	A2M	1	3	human_uniprot_sprot_2016_06_iRT_fwd	>sp|P01023|A2MG_HUMAN Alpha-2-macroglobulin OS=Homo sapiens GN=A2M PE=1 SV=3
4	_LSFVKVDSHFR_	LSFVKVDSHFR	LSFVKVDSHFR	35.19	P01023	True	LSFVKVDSHFR	334.435843977115	noloss	9	y	3	378.873335686749	10	False	sp	P01023	P01023	A2MG_HUMAN	Alpha-2-macroglobulin	Homo sapiens	A2M	1	3	human_uniprot_sprot_2016_06_iRT_fwd	>sp|P01023|A2MG_HUMAN Alpha-2-macroglobulin OS=Homo sapiens GN=A2M PE=1 SV=3
4	_LSHNAIASLRPR_	LSHNAIASLRPR	LSHNAIASLRPR	mar.35	P35858	True	LSHNAIASLRPR	334.446743013984	noloss	9	y	2	499.298707441232	100	False	sp	P35858	P35858	ALS_HUMAN	Insulin-like growth factor-binding protein complex acid labile subunit	Homo sapiens	IGFALS	1	1	human_uniprot_sprot_2016_06_iRT_fwd	>sp|P35858|ALS_HUMAN Insulin-like growth factor-binding protein complex acid labile subunit OS=Homo sapiens GN=IGFALS PE=1 SV=1
4	_LSHNAIASLRPR_	LSHNAIASLRPR	LSHNAIASLRPR	mar.35	P35858	True	LSHNAIASLRPR	334.446743013984	noloss	6	y	2	350.216654839742	57.29167	False	sp	P35858	P35858	ALS_HUMAN	Insulin-like growth factor-binding protein complex acid labile subunit	Homo sapiens	IGFALS	1	1	human_uniprot_sprot_2016_06_iRT_fwd	>sp|P35858|ALS_HUMAN Insulin-like growth factor-binding protein complex acid labile subunit OS=Homo sapiens GN=IGFALS PE=1 SV=1
4	_LSHNAIASLRPR_	LSHNAIASLRPR	LSHNAIASLRPR	mar.35	P35858	True	LSHNAIASLRPR	334.446743013984	noloss	10	y	3	378.887867735909	39.58333	False	sp	P35858	P35858	ALS_HUMAN	Insulin-like growth factor-binding protein complex acid labile subunit	Homo sapiens	IGFALS	1	1	human_uniprot_sprot_2016_06_iRT_fwd	>sp|P35858|ALS_HUMAN Insulin-like growth factor-binding protein complex acid labile subunit OS=Homo sapiens GN=IGFALS PE=1 SV=1
4	_LSHNAIASLRPR_	LSHNAIASLRPR	LSHNAIASLRPR	mar.35	P35858	True	LSHNAIASLRPR	334.446743013984	noloss	8	y	2	442.277243720662	37.5	False	sp	P35858	P35858	ALS_HUMAN	Insulin-like growth factor-binding protein complex acid labile subunit	Homo sapiens	IGFALS	1	1	human_uniprot_sprot_2016_06_iRT_fwd	>sp|P35858|ALS_HUMAN Insulin-like growth factor-binding protein complex acid labile subunit OS=Homo sapiens GN=IGFALS PE=1 SV=1
4	_LSHNAIASLRPR_	LSHNAIASLRPR	LSHNAIASLRPR	mar.35	P35858	True	LSHNAIASLRPR	334.446743013984	noloss	7	y	2	406.758686828307	28.125	False	sp	P35858	P35858	ALS_HUMAN	Insulin-like growth factor-binding protein complex acid labile subunit	Homo sapiens	IGFALS	1	1	human_uniprot_sprot_2016_06_iRT_fwd	>sp|P35858|ALS_HUMAN Insulin-like growth factor-binding protein complex acid labile subunit OS=Homo sapiens GN=IGFALS PE=1 SV=1
4	_LSHNAIASLRPR_	LSHNAIASLRPR	LSHNAIASLRPR	mar.35	P35858	True	LSHNAIASLRPR	334.446743013984	noloss	11	y	3	407.898543870665	11.45833	False	sp	P35858	P35858	ALS_HUMAN	Insulin-like growth factor-binding protein complex acid labile subunit	Homo sapiens	IGFALS	1	1	human_uniprot_sprot_2016_06_iRT_fwd	>sp|P35858|ALS_HUMAN Insulin-like growth factor-binding protein complex acid labile subunit OS=Homo sapiens GN=IGFALS PE=1 SV=1
4	_LSHNAIASLRPR_	LSHNAIASLRPR	LSHNAIASLRPR	mar.35	P35858	True	LSHNAIASLRPR	334.446743013984	noloss	5	b	1	523.262321932512	9.375	False	sp	P35858	P35858	ALS_HUMAN	Insulin-like growth factor-binding protein complex acid labile subunit	Homo sapiens	IGFALS	1	1	human_uniprot_sprot_2016_06_iRT_fwd	>sp|P35858|ALS_HUMAN Insulin-like growth factor-binding protein complex acid labile subunit OS=Homo sapiens GN=IGFALS PE=1 SV=1
4	_LSHNAIASLRPR_	LSHNAIASLRPR	LSHNAIASLRPR	mar.35	P35858	True	LSHNAIASLRPR	334.446743013984	noloss	5	y	2	314.698097947387	8.333333	False	sp	P35858	P35858	ALS_HUMAN	Insulin-like growth factor-binding protein complex acid labile subunit	Homo sapiens	IGFALS	1	1	human_uniprot_sprot_2016_06_iRT_fwd	>sp|P35858|ALS_HUMAN Insulin-like growth factor-binding protein complex acid labile subunit OS=Homo sapiens GN=IGFALS PE=1 SV=1
4	_LSHNAIASLRPR_	LSHNAIASLRPR	LSHNAIASLRPR	mar.35	P35858	True	LSHNAIASLRPR	334.446743013984	noloss	6	y	1	699.426033212672	jun.25	False	sp	P35858	P35858	ALS_HUMAN	Insulin-like growth factor-binding protein complex acid labile subunit	Homo sapiens	IGFALS	1	1	human_uniprot_sprot_2016_06_iRT_fwd	>sp|P35858|ALS_HUMAN Insulin-like growth factor-binding protein complex acid labile subunit OS=Homo sapiens GN=IGFALS PE=1 SV=1
3	_NRWEDPGK_	NRWEDPGK	NRWEDPGK	-20.565	P01024	True	NRWEDPGK	334.498157397985	noloss	3	y	1	301.187031733932	100	False	sp	P01024	P01024	CO3_HUMAN	Complement C3	Homo sapiens	C3	1	2	human_uniprot_sprot_2016_06_iRT_fwd	>sp|P01024|CO3_HUMAN Complement C3 OS=Homo sapiens GN=C3 PE=1 SV=2
3	_NRWEDPGK_	NRWEDPGK	NRWEDPGK	-20.565	P01024	True	NRWEDPGK	334.498157397985	noloss	3	b	1	457.230627881412	15	False	sp	P01024	P01024	CO3_HUMAN	Complement C3	Homo sapiens	C3	1	2	human_uniprot_sprot_2016_06_iRT_fwd	>sp|P01024|CO3_HUMAN Complement C3 OS=Homo sapiens GN=C3 PE=1 SV=2
3	_NRWEDPGK_	NRWEDPGK	NRWEDPGK	-20.565	P01024	True	NRWEDPGK	334.498157397985	noloss	4	b	1	586.273220969382	10	False	sp	P01024	P01024	CO3_HUMAN	Complement C3	Homo sapiens	C3	1	2	human_uniprot_sprot_2016_06_iRT_fwd	>sp|P01024|CO3_HUMAN Complement C3 OS=Homo sapiens GN=C3 PE=1 SV=2
3	_ELAAQTIKK_	ELAAQTIKK	ELAAQTIKK	-18.91	P19827	True	ELAAQTIKK	334.537841565825	noloss	4	y	1	489.339509624052	100	False	sp	P19827	P19827	ITIH1_HUMAN	Inter-alpha-trypsin inhibitor heavy chain H1	Homo sapiens	ITIH1	1	3	human_uniprot_sprot_2016_06_iRT_fwd	>sp|P19827|ITIH1_HUMAN Inter-alpha-trypsin inhibitor heavy chain H1 OS=Homo sapiens GN=ITIH1 PE=1 SV=3
3	_ELAAQTIKK_	ELAAQTIKK	ELAAQTIKK	-18.91	P19827	True	ELAAQTIKK	334.537841565825	noloss	7	y	2	380.239795582782	85.36585	False	sp	P19827	P19827	ITIH1_HUMAN	Inter-alpha-trypsin inhibitor heavy chain H1	Homo sapiens	ITIH1	1	3	human_uniprot_sprot_2016_06_iRT_fwd	>sp|P19827|ITIH1_HUMAN Inter-alpha-trypsin inhibitor heavy chain H1 OS=Homo sapiens GN=ITIH1 PE=1 SV=3
3	_ELAAQTIKK_	ELAAQTIKK	ELAAQTIKK	-18.91	P19827	True	ELAAQTIKK	334.537841565825	noloss	6	y	2	344.721238690427	75.60976	False	sp	P19827	P19827	ITIH1_HUMAN	Inter-alpha-trypsin inhibitor heavy chain H1	Homo sapiens	ITIH1	1	3	human_uniprot_sprot_2016_06_iRT_fwd	>sp|P19827|ITIH1_HUMAN Inter-alpha-trypsin inhibitor heavy chain H1 OS=Homo sapiens GN=ITIH1 PE=1 SV=3
3	_ELAAQTIKK_	ELAAQTIKK	ELAAQTIKK	-18.91	P19827	True	ELAAQTIKK	334.537841565825	noloss	5	y	1	617.398087129332	63.41463	False	sp	P19827	P19827	ITIH1_HUMAN	Inter-alpha-trypsin inhibitor heavy chain H1	Homo sapiens	ITIH1	1	3	human_uniprot_sprot_2016_06_iRT_fwd	>sp|P19827|ITIH1_HUMAN Inter-alpha-trypsin inhibitor heavy chain H1 OS=Homo sapiens GN=ITIH1 PE=1 SV=3
3	_ELAAQTIKK_	ELAAQTIKK	ELAAQTIKK	-18.91	P19827	True	ELAAQTIKK	334.537841565825	noloss	6	y	1	688.435200914042	36.58537	False	sp	P19827	P19827	ITIH1_HUMAN	Inter-alpha-trypsin inhibitor heavy chain H1	Homo sapiens	ITIH1	1	3	human_uniprot_sprot_2016_06_iRT_fwd	>sp|P19827|ITIH1_HUMAN Inter-alpha-trypsin inhibitor heavy chain H1 OS=Homo sapiens GN=ITIH1 PE=1 SV=3
3	_ELAAQTIKK_	ELAAQTIKK	ELAAQTIKK	-18.91	P19827	True	ELAAQTIKK	334.537841565825	noloss	5	y	2	309.202681798072	21.95122	False	sp	P19827	P19827	ITIH1_HUMAN	Inter-alpha-trypsin inhibitor heavy chain H1	Homo sapiens	ITIH1	1	3	human_uniprot_sprot_2016_06_iRT_fwd	>sp|P19827|ITIH1_HUMAN Inter-alpha-trypsin inhibitor heavy chain H1 OS=Homo sapiens GN=ITIH1 PE=1 SV=3
3	_ELAAQTIKK_	ELAAQTIKK	ELAAQTIKK	-18.91	P19827	True	ELAAQTIKK	334.537841565825	noloss	3	y	1	388.291831155642	21.95122	False	sp	P19827	P19827	ITIH1_HUMAN	Inter-alpha-trypsin inhibitor heavy chain H1	Homo sapiens	ITIH1	1	3	human_uniprot_sprot_2016_06_iRT_fwd	>sp|P19827|ITIH1_HUMAN Inter-alpha-trypsin inhibitor heavy chain H1 OS=Homo sapiens GN=ITIH1 PE=1 SV=3
3	_SEITELRR_	SEITELRR	SEITELRR	-8.57	P13645	True	SEITELRR	335.189212378072	noloss	6	y	2	394.242869587582	100	False	sp	P13645	P13645	K1C10_HUMAN	Keratin, type I cytoskeletal 10	Homo sapiens	KRT10	1	6	human_uniprot_sprot_2016_06_iRT_fwd	>sp|P13645|K1C10_HUMAN Keratin, type I cytoskeletal 10 OS=Homo sapiens GN=KRT10 PE=1 SV=6
3	_SEITELRR_	SEITELRR	SEITELRR	-8.57	P13645	True	SEITELRR	335.189212378072	noloss	5	y	2	337.700837599017	50	False	sp	P13645	P13645	K1C10_HUMAN	Keratin, type I cytoskeletal 10	Homo sapiens	KRT10	1	6	human_uniprot_sprot_2016_06_iRT_fwd	>sp|P13645|K1C10_HUMAN Keratin, type I cytoskeletal 10 OS=Homo sapiens GN=KRT10 PE=1 SV=6
3	_SEITELRR_	SEITELRR	SEITELRR	-8.57	P13645	True	SEITELRR	335.189212378072	noloss	7	y	2	458.764166131567	21	False	sp	P13645	P13645	K1C10_HUMAN	Keratin, type I cytoskeletal 10	Homo sapiens	KRT10	1	6	human_uniprot_sprot_2016_06_iRT_fwd	>sp|P13645|K1C10_HUMAN Keratin, type I cytoskeletal 10 OS=Homo sapiens GN=KRT10 PE=1 SV=6
3	_SEITELRR_	SEITELRR	SEITELRR	-8.57	P13645	True	SEITELRR	335.189212378072	noloss	4	y	1	573.346720262812	20	False	sp	P13645	P13645	K1C10_HUMAN	Keratin, type I cytoskeletal 10	Homo sapiens	KRT10	1	6	human_uniprot_sprot_2016_06_iRT_fwd	>sp|P13645|K1C10_HUMAN Keratin, type I cytoskeletal 10 OS=Homo sapiens GN=KRT10 PE=1 SV=6
3	_SEITELRR_	SEITELRR	SEITELRR	-8.57	P13645	True	SEITELRR	335.189212378072	noloss	5	y	1	674.394398731222	13	False	sp	P13645	P13645	K1C10_HUMAN	Keratin, type I cytoskeletal 10	Homo sapiens	KRT10	1	6	human_uniprot_sprot_2016_06_iRT_fwd	>sp|P13645|K1C10_HUMAN Keratin, type I cytoskeletal 10 OS=Homo sapiens GN=KRT10 PE=1 SV=6
3	_QVVAGLNFR_	QVVAGLNFR	QVVAGLNFR	34.675	P01042	True	QVVAGLNFR	335.194297758512	noloss	3	y	1	436.230293528242	100	False	sp	P01042	P01042	KNG1_HUMAN	Kininogen-1	Homo sapiens	KNG1	1	2	human_uniprot_sprot_2016_06_iRT_fwd	>sp|P01042|KNG1_HUMAN Kininogen-1 OS=Homo sapiens GN=KNG1 PE=1 SV=2
3	_QVVAGLNFR_	QVVAGLNFR	QVVAGLNFR	34.675	P01042	True	QVVAGLNFR	335.194297758512	noloss	2	y	1	322.187366087102	49	False	sp	P01042	P01042	KNG1_HUMAN	Kininogen-1	Homo sapiens	KNG1	1	2	human_uniprot_sprot_2016_06_iRT_fwd	>sp|P01042|KNG1_HUMAN Kininogen-1 OS=Homo sapiens GN=KNG1 PE=1 SV=2
3	_QVVAGLNFR_	QVVAGLNFR	QVVAGLNFR	34.675	P01042	True	QVVAGLNFR	335.194297758512	noloss	3	b	1	327.202681798072	13	False	sp	P01042	P01042	KNG1_HUMAN	Kininogen-1	Homo sapiens	KNG1	1	2	human_uniprot_sprot_2016_06_iRT_fwd	>sp|P01042|KNG1_HUMAN Kininogen-1 OS=Homo sapiens GN=KNG1 PE=1 SV=2
3	_QVVAGLNFR_	QVVAGLNFR	QVVAGLNFR	34.675	P01042	True	QVVAGLNFR	335.194297758512	noloss	5	b	1	455.261259303352	11	False	sp	P01042	P01042	KNG1_HUMAN	Kininogen-1	Homo sapiens	KNG1	1	2	human_uniprot_sprot_2016_06_iRT_fwd	>sp|P01042|KNG1_HUMAN Kininogen-1 OS=Homo sapiens GN=KNG1 PE=1 SV=2
3	_QVVAGLNFR_	QVVAGLNFR	QVVAGLNFR	34.675	P01042	True	QVVAGLNFR	335.194297758512	noloss	5	y	1	606.335821225942	8	False	sp	P01042	P01042	KNG1_HUMAN	Kininogen-1	Homo sapiens	KNG1	1	2	human_uniprot_sprot_2016_06_iRT_fwd	>sp|P01042|KNG1_HUMAN Kininogen-1 OS=Homo sapiens GN=KNG1 PE=1 SV=2
3	_IKQSELSAK_	IKQSELSAK	IKQSELSAK	-18.28	P02654	True	IKQSELSAK	335.197596417632	noloss	3	y	1	305.181946353492	100	False	sp	P02654	P02654	APOC1_HUMAN	Apolipoprotein C-I	Homo sapiens	APOC1	1	1	human_uniprot_sprot_2016_06_iRT_fwd	>sp|P02654|APOC1_HUMAN Apolipoprotein C-I OS=Homo sapiens GN=APOC1 PE=1 SV=1
3	_IKQSELSAK_	IKQSELSAK	IKQSELSAK	-18.28	P02654	True	IKQSELSAK	335.197596417632	noloss	4	y	1	418.266010330622	46.23656	False	sp	P02654	P02654	APOC1_HUMAN	Apolipoprotein C-I	Homo sapiens	APOC1	1	1	human_uniprot_sprot_2016_06_iRT_fwd	>sp|P02654|APOC1_HUMAN Apolipoprotein C-I OS=Homo sapiens GN=APOC1 PE=1 SV=1
3	_IKQSELSAK_	IKQSELSAK	IKQSELSAK	-18.28	P02654	True	IKQSELSAK	335.197596417632	noloss	8	y	2	445.750724404477	32.25806	False	sp	P02654	P02654	APOC1_HUMAN	Apolipoprotein C-I	Homo sapiens	APOC1	1	1	human_uniprot_sprot_2016_06_iRT_fwd	>sp|P02654|APOC1_HUMAN Apolipoprotein C-I OS=Homo sapiens GN=APOC1 PE=1 SV=1
3	_IKQSELSAK_	IKQSELSAK	IKQSELSAK	-18.28	P02654	True	IKQSELSAK	335.197596417632	noloss	6	y	1	634.340631822862	21.50538	False	sp	P02654	P02654	APOC1_HUMAN	Apolipoprotein C-I	Homo sapiens	APOC1	1	1	human_uniprot_sprot_2016_06_iRT_fwd	>sp|P02654|APOC1_HUMAN Apolipoprotein C-I OS=Homo sapiens GN=APOC1 PE=1 SV=1
3	_IKQSELSAK_	IKQSELSAK	IKQSELSAK	-18.28	P02654	True	IKQSELSAK	335.197596417632	noloss	5	b	1	586.319502455462	16.12903	False	sp	P02654	P02654	APOC1_HUMAN	Apolipoprotein C-I	Homo sapiens	APOC1	1	1	human_uniprot_sprot_2016_06_iRT_fwd	>sp|P02654|APOC1_HUMAN Apolipoprotein C-I OS=Homo sapiens GN=APOC1 PE=1 SV=1
3	_IKQSELSAK_	IKQSELSAK	IKQSELSAK	-18.28	P02654	True	IKQSELSAK	335.197596417632	noloss	7	y	1	762.399209328142	13.97849	False	sp	P02654	P02654	APOC1_HUMAN	Apolipoprotein C-I	Homo sapiens	APOC1	1	1	human_uniprot_sprot_2016_06_iRT_fwd	>sp|P02654|APOC1_HUMAN Apolipoprotein C-I OS=Homo sapiens GN=APOC1 PE=1 SV=1
3	_IKQSELSAK_	IKQSELSAK	IKQSELSAK	-18.28	P02654	True	IKQSELSAK	335.197596417632	noloss	3	b	1	370.244880963222	8.602151	False	sp	P02654	P02654	APOC1_HUMAN	Apolipoprotein C-I	Homo sapiens	APOC1	1	1	human_uniprot_sprot_2016_06_iRT_fwd	>sp|P02654|APOC1_HUMAN Apolipoprotein C-I OS=Homo sapiens GN=APOC1 PE=1 SV=1
3	_IKQSELSAK_	IKQSELSAK	IKQSELSAK	-18.28	P02654	True	IKQSELSAK	335.197596417632	noloss	5	y	1	547.308603418592	7.526882	False	sp	P02654	P02654	APOC1_HUMAN	Apolipoprotein C-I	Homo sapiens	APOC1	1	1	human_uniprot_sprot_2016_06_iRT_fwd	>sp|P02654|APOC1_HUMAN Apolipoprotein C-I OS=Homo sapiens GN=APOC1 PE=1 SV=1
3	_IKQSELSAK_	IKQSELSAK	IKQSELSAK	-18.28	P02654	True	IKQSELSAK	335.197596417632	noloss	4	b	1	457.276909367492	6.451613	False	sp	P02654	P02654	APOC1_HUMAN	Apolipoprotein C-I	Homo sapiens	APOC1	1	1	human_uniprot_sprot_2016_06_iRT_fwd	>sp|P02654|APOC1_HUMAN Apolipoprotein C-I OS=Homo sapiens GN=APOC1 PE=1 SV=1
3	_LFLEPTRK_	LFLEPTRK	LFLEPTRK	14.675	P00747	True	LFLEPTRK	335.202681798072	noloss	4	y	1	501.314357505372	100	False	sp	P00747	P00747	PLMN_HUMAN	Plasminogen	Homo sapiens	PLG	1	2	human_uniprot_sprot_2016_06_iRT_fwd	>sp|P00747|PLMN_HUMAN Plasminogen OS=Homo sapiens GN=PLG PE=1 SV=2
3	_LFLEPTRK_	LFLEPTRK	LFLEPTRK	14.675	P00747	True	LFLEPTRK	335.202681798072	noloss	5	y	1	630.356950593342	43	False	sp	P00747	P00747	PLMN_HUMAN	Plasminogen	Homo sapiens	PLG	1	2	human_uniprot_sprot_2016_06_iRT_fwd	>sp|P00747|PLMN_HUMAN Plasminogen OS=Homo sapiens GN=PLG PE=1 SV=2
3	_LFLEPTRK_	LFLEPTRK	LFLEPTRK	14.675	P00747	True	LFLEPTRK	335.202681798072	noloss	6	y	1	743.441014570472	12	False	sp	P00747	P00747	PLMN_HUMAN	Plasminogen	Homo sapiens	PLG	1	2	human_uniprot_sprot_2016_06_iRT_fwd	>sp|P00747|PLMN_HUMAN Plasminogen OS=Homo sapiens GN=PLG PE=1 SV=2
3	_LFLEPTRK_	LFLEPTRK	LFLEPTRK	14.675	P00747	True	LFLEPTRK	335.202681798072	noloss	3	y	1	404.261593656522	9	False	sp	P00747	P00747	PLMN_HUMAN	Plasminogen	Homo sapiens	PLG	1	2	human_uniprot_sprot_2016_06_iRT_fwd	>sp|P00747|PLMN_HUMAN Plasminogen OS=Homo sapiens GN=PLG PE=1 SV=2
3	_FALVREDR_	FALVREDR	FALVREDR	mai.88	P04217	True	FALVREDR	335.854052610319	noloss	7	y	2	429.743233725577	100	False	sp	P04217	P04217	A1BG_HUMAN	Alpha-1B-glycoprotein	Homo sapiens	A1BG	1	4	human_uniprot_sprot_2016_06_iRT_fwd	>sp|P04217|A1BG_HUMAN Alpha-1B-glycoprotein OS=Homo sapiens GN=A1BG PE=1 SV=4
3	_FALVREDR_	FALVREDR	FALVREDR	mai.88	P04217	True	FALVREDR	335.854052610319	noloss	6	y	2	394.224676833222	52	False	sp	P04217	P04217	A1BG_HUMAN	Alpha-1B-glycoprotein	Homo sapiens	A1BG	1	4	human_uniprot_sprot_2016_06_iRT_fwd	>sp|P04217|A1BG_HUMAN Alpha-1B-glycoprotein OS=Homo sapiens GN=A1BG PE=1 SV=4
3	_FALVREDR_	FALVREDR	FALVREDR	mai.88	P04217	True	FALVREDR	335.854052610319	noloss	5	y	2	337.682644844657	10	False	sp	P04217	P04217	A1BG_HUMAN	Alpha-1B-glycoprotein	Homo sapiens	A1BG	1	4	human_uniprot_sprot_2016_06_iRT_fwd	>sp|P04217|A1BG_HUMAN Alpha-1B-glycoprotein OS=Homo sapiens GN=A1BG PE=1 SV=4
3	_FALVREDR_	FALVREDR	FALVREDR	mai.88	P04217	True	FALVREDR	335.854052610319	noloss	3	y	1	419.188488285912	5	False	sp	P04217	P04217	A1BG_HUMAN	Alpha-1B-glycoprotein	Homo sapiens	A1BG	1	4	human_uniprot_sprot_2016_06_iRT_fwd	>sp|P04217|A1BG_HUMAN Alpha-1B-glycoprotein OS=Homo sapiens GN=A1BG PE=1 SV=4
3	_SFRPFVPR_	SFRPFVPR	SFRPFVPR	20.755	P18428	True	SFRPFVPR	335.859137990759	noloss	5	b	1	635.330007569512	100	False	sp	P18428	P18428	LBP_HUMAN	Lipopolysaccharide-binding protein	Homo sapiens	LBP	1	3	human_uniprot_sprot_2016_06_iRT_fwd	>sp|P18428|LBP_HUMAN Lipopolysaccharide-binding protein OS=Homo sapiens GN=LBP PE=1 SV=3
3	_SFRPFVPR_	SFRPFVPR	SFRPFVPR	20.755	P18428	True	SFRPFVPR	335.859137990759	noloss	5	y	1	615.361307697792	85	False	sp	P18428	P18428	LBP_HUMAN	Lipopolysaccharide-binding protein	Homo sapiens	LBP	1	3	human_uniprot_sprot_2016_06_iRT_fwd	>sp|P18428|LBP_HUMAN Lipopolysaccharide-binding protein OS=Homo sapiens GN=LBP PE=1 SV=3
3	_SFRPFVPR_	SFRPFVPR	SFRPFVPR	20.755	P18428	True	SFRPFVPR	335.859137990759	noloss	7	y	2	459.769054550597	77.5	False	sp	P18428	P18428	LBP_HUMAN	Lipopolysaccharide-binding protein	Homo sapiens	LBP	1	3	human_uniprot_sprot_2016_06_iRT_fwd	>sp|P18428|LBP_HUMAN Lipopolysaccharide-binding protein OS=Homo sapiens GN=LBP PE=1 SV=3
3	_SFRPFVPR_	SFRPFVPR	SFRPFVPR	20.755	P18428	True	SFRPFVPR	335.859137990759	noloss	6	y	2	386.234847594102	72.5	False	sp	P18428	P18428	LBP_HUMAN	Lipopolysaccharide-binding protein	Homo sapiens	LBP	1	3	human_uniprot_sprot_2016_06_iRT_fwd	>sp|P18428|LBP_HUMAN Lipopolysaccharide-binding protein OS=Homo sapiens GN=LBP PE=1 SV=3
3	_SFRPFVPR_	SFRPFVPR	SFRPFVPR	20.755	P18428	True	SFRPFVPR	335.859137990759	noloss	3	b	1	391.208829807672	62.5	False	sp	P18428	P18428	LBP_HUMAN	Lipopolysaccharide-binding protein	Homo sapiens	LBP	1	3	human_uniprot_sprot_2016_06_iRT_fwd	>sp|P18428|LBP_HUMAN Lipopolysaccharide-binding protein OS=Homo sapiens GN=LBP PE=1 SV=3
3	_SFRPFVPR_	SFRPFVPR	SFRPFVPR	20.755	P18428	True	SFRPFVPR	335.859137990759	noloss	4	y	1	518.308543848942	30	False	sp	P18428	P18428	LBP_HUMAN	Lipopolysaccharide-binding protein	Homo sapiens	LBP	1	3	human_uniprot_sprot_2016_06_iRT_fwd	>sp|P18428|LBP_HUMAN Lipopolysaccharide-binding protein OS=Homo sapiens GN=LBP PE=1 SV=3
3	_SFRPFVPR_	SFRPFVPR	SFRPFVPR	20.755	P18428	True	SFRPFVPR	335.859137990759	noloss	3	y	1	371.240129935952	30	False	sp	P18428	P18428	LBP_HUMAN	Lipopolysaccharide-binding protein	Homo sapiens	LBP	1	3	human_uniprot_sprot_2016_06_iRT_fwd	>sp|P18428|LBP_HUMAN Lipopolysaccharide-binding protein OS=Homo sapiens GN=LBP PE=1 SV=3
3	_SFRPFVPR_	SFRPFVPR	SFRPFVPR	20.755	P18428	True	SFRPFVPR	335.859137990759	noloss	5	y	2	308.184292082302	17.mai	False	sp	P18428	P18428	LBP_HUMAN	Lipopolysaccharide-binding protein	Homo sapiens	LBP	1	3	human_uniprot_sprot_2016_06_iRT_fwd	>sp|P18428|LBP_HUMAN Lipopolysaccharide-binding protein OS=Homo sapiens GN=LBP PE=1 SV=3
3	_SFRPFVPR_	SFRPFVPR	SFRPFVPR	20.755	P18428	True	SFRPFVPR	335.859137990759	noloss	4	b	1	488.261593656522	12.mai	False	sp	P18428	P18428	LBP_HUMAN	Lipopolysaccharide-binding protein	Homo sapiens	LBP	1	3	human_uniprot_sprot_2016_06_iRT_fwd	>sp|P18428|LBP_HUMAN Lipopolysaccharide-binding protein OS=Homo sapiens GN=LBP PE=1 SV=3
3	_FQVDNNNR_	FQVDNNNR	FQVDNNNR	-13.82	P01023	True	FQVDNNNR	336.161545262082	noloss	3	y	1	403.204807056392	100	False	sp	P01023	P01023	A2MG_HUMAN	Alpha-2-macroglobulin	Homo sapiens	A2M	1	3	human_uniprot_sprot_2016_06_iRT_fwd	>sp|P01023|A2MG_HUMAN Alpha-2-macroglobulin OS=Homo sapiens GN=A2M PE=1 SV=3
3	_FQVDNNNR_	FQVDNNNR	FQVDNNNR	-13.82	P01023	True	FQVDNNNR	336.161545262082	noloss	3	b	1	375.202681798072	76.47059	False	sp	P01023	P01023	A2MG_HUMAN	Alpha-2-macroglobulin	Homo sapiens	A2M	1	3	human_uniprot_sprot_2016_06_iRT_fwd	>sp|P01023|A2MG_HUMAN Alpha-2-macroglobulin OS=Homo sapiens GN=A2M PE=1 SV=3
3	_FQVDNNNR_	FQVDNNNR	FQVDNNNR	-13.82	P01023	True	FQVDNNNR	336.161545262082	noloss	8	y	3	336.161545262082	58.82353	False	sp	P01023	P01023	A2MG_HUMAN	Alpha-2-macroglobulin	Homo sapiens	A2M	1	3	human_uniprot_sprot_2016_06_iRT_fwd	>sp|P01023|A2MG_HUMAN Alpha-2-macroglobulin OS=Homo sapiens GN=A2M PE=1 SV=3
3	_FQVDNNNR_	FQVDNNNR	FQVDNNNR	-13.82	P01023	True	FQVDNNNR	336.161545262082	noloss	4	b	1	490.229624821902	17.64706	False	sp	P01023	P01023	A2MG_HUMAN	Alpha-2-macroglobulin	Homo sapiens	A2M	1	3	human_uniprot_sprot_2016_06_iRT_fwd	>sp|P01023|A2MG_HUMAN Alpha-2-macroglobulin OS=Homo sapiens GN=A2M PE=1 SV=3
3	_KPAITYGTR_	KPAITYGTR	KPAITYGTR	-14.92	Q96KN2	True	KPAITYGTR	336.194186307455	noloss	3	y	1	333.188094363092	100	False	sp	Q96KN2	Q96KN2	CNDP1_HUMAN	Beta-Ala-His dipeptidase	Homo sapiens	CNDP1	1	4	human_uniprot_sprot_2016_06_iRT_fwd	>sp|Q96KN2|CNDP1_HUMAN Beta-Ala-His dipeptidase OS=Homo sapiens GN=CNDP1 PE=1 SV=4
3	_KPAITYGTR_	KPAITYGTR	KPAITYGTR	-14.92	Q96KN2	True	KPAITYGTR	336.194186307455	noloss	4	y	1	496.251422895642	48	False	sp	Q96KN2	Q96KN2	CNDP1_HUMAN	Beta-Ala-His dipeptidase	Homo sapiens	CNDP1	1	4	human_uniprot_sprot_2016_06_iRT_fwd	>sp|Q96KN2|CNDP1_HUMAN Beta-Ala-His dipeptidase OS=Homo sapiens GN=CNDP1 PE=1 SV=4
3	_KPAITYGTR_	KPAITYGTR	KPAITYGTR	-14.92	Q96KN2	True	KPAITYGTR	336.194186307455	noloss	4	b	1	410.276181091502	40	False	sp	Q96KN2	Q96KN2	CNDP1_HUMAN	Beta-Ala-His dipeptidase	Homo sapiens	CNDP1	1	4	human_uniprot_sprot_2016_06_iRT_fwd	>sp|Q96KN2|CNDP1_HUMAN Beta-Ala-His dipeptidase OS=Homo sapiens GN=CNDP1 PE=1 SV=4
3	_KPAITYGTR_	KPAITYGTR	KPAITYGTR	-14.92	Q96KN2	True	KPAITYGTR	336.194186307455	noloss	5	b	1	511.323859559912	21	False	sp	Q96KN2	Q96KN2	CNDP1_HUMAN	Beta-Ala-His dipeptidase	Homo sapiens	CNDP1	1	4	human_uniprot_sprot_2016_06_iRT_fwd	>sp|Q96KN2|CNDP1_HUMAN Beta-Ala-His dipeptidase OS=Homo sapiens GN=CNDP1 PE=1 SV=4
3	_KPAITYGTR_	KPAITYGTR	KPAITYGTR	-14.92	Q96KN2	True	KPAITYGTR	336.194186307455	noloss	5	y	1	597.299101364052	7	False	sp	Q96KN2	Q96KN2	CNDP1_HUMAN	Beta-Ala-His dipeptidase	Homo sapiens	CNDP1	1	4	human_uniprot_sprot_2016_06_iRT_fwd	>sp|Q96KN2|CNDP1_HUMAN Beta-Ala-His dipeptidase OS=Homo sapiens GN=CNDP1 PE=1 SV=4
3	_SLHM[+16]YANR_	SLHM[+16.0]YANR	SLHMYANR	-15.85	P04114	True	SLHM[+16.0]YANR	336.506764339659	noloss	4	y	1	523.262321932512	100	False	sp	P04114	P04114	APOB_HUMAN	Apolipoprotein B-100	Homo sapiens	APOB	1	2	human_uniprot_sprot_2016_06_iRT_fwd	>sp|P04114|APOB_HUMAN Apolipoprotein B-100 OS=Homo sapiens GN=APOB PE=1 SV=2
3	_SLHM[+16]YANR_	SLHM[+16.0]YANR	SLHMYANR	-15.85	P04114	True	SLHM[+16.0]YANR	336.506764339659	noloss	3	y	1	360.198993399962	86.8421	False	sp	P04114	P04114	APOB_HUMAN	Apolipoprotein B-100	Homo sapiens	APOB	1	2	human_uniprot_sprot_2016_06_iRT_fwd	>sp|P04114|APOB_HUMAN Apolipoprotein B-100 OS=Homo sapiens GN=APOB PE=1 SV=2
3	_SLHM[+16]YANR_	SLHM[+16.0]YANR	SLHMYANR	-15.85	P04114	True	SLHM[+16.0]YANR	336.506764339659	noloss	6	y	2	404.198462085382	47.36842	False	sp	P04114	P04114	APOB_HUMAN	Apolipoprotein B-100	Homo sapiens	APOB	1	2	human_uniprot_sprot_2016_06_iRT_fwd	>sp|P04114|APOB_HUMAN Apolipoprotein B-100 OS=Homo sapiens GN=APOB PE=1 SV=2
3	_SLHM[+16]YANR_	SLHM[+16.0]YANR	SLHMYANR	-15.85	P04114	True	SLHM[+16.0]YANR	336.506764339659	noloss	3	b	1	338.182280706662	38.15789	False	sp	P04114	P04114	APOB_HUMAN	Apolipoprotein B-100	Homo sapiens	APOB	1	2	human_uniprot_sprot_2016_06_iRT_fwd	>sp|P04114|APOB_HUMAN Apolipoprotein B-100 OS=Homo sapiens GN=APOB PE=1 SV=2
3	_SLHM[+16]YANR_	SLHM[+16.0]YANR	SLHMYANR	-15.85	P04114	True	SLHM[+16.0]YANR	336.506764339659	noloss	5	y	1	670.330735845502	34.21053	False	sp	P04114	P04114	APOB_HUMAN	Apolipoprotein B-100	Homo sapiens	APOB	1	2	human_uniprot_sprot_2016_06_iRT_fwd	>sp|P04114|APOB_HUMAN Apolipoprotein B-100 OS=Homo sapiens GN=APOB PE=1 SV=2
3	_SLHM[+16]YANR_	SLHM[+16.0]YANR	SLHMYANR	-15.85	P04114	True	SLHM[+16.0]YANR	336.506764339659	noloss	4	b	1	485.250694619652	19.73684	False	sp	P04114	P04114	APOB_HUMAN	Apolipoprotein B-100	Homo sapiens	APOB	1	2	human_uniprot_sprot_2016_06_iRT_fwd	>sp|P04114|APOB_HUMAN Apolipoprotein B-100 OS=Homo sapiens GN=APOB PE=1 SV=2
3	_SLHM[+16]YANR_	SLHM[+16.0]YANR	SLHMYANR	-15.85	P04114	True	SLHM[+16.0]YANR	336.506764339659	noloss	7	y	2	460.740494073947	7.894737	False	sp	P04114	P04114	APOB_HUMAN	Apolipoprotein B-100	Homo sapiens	APOB	1	2	human_uniprot_sprot_2016_06_iRT_fwd	>sp|P04114|APOB_HUMAN Apolipoprotein B-100 OS=Homo sapiens GN=APOB PE=1 SV=2
3	_ALYVHGGYK_	ALYVHGGYK	ALYVHGGYK	-11.015	O75882	True	ALYVHGGYK	336.515148379219	noloss	5	y	1	561.277971996652	100	False	sp	O75882	O75882	ATRN_HUMAN	Attractin	Homo sapiens	ATRN	1	2	human_uniprot_sprot_2016_06_iRT_fwd	>sp|O75882|ATRN_HUMAN Attractin OS=Homo sapiens GN=ATRN PE=1 SV=2
3	_ALYVHGGYK_	ALYVHGGYK	ALYVHGGYK	-11.015	O75882	True	ALYVHGGYK	336.515148379219	noloss	4	y	1	424.219060138202	83.60656	False	sp	O75882	O75882	ATRN_HUMAN	Attractin	Homo sapiens	ATRN	1	2	human_uniprot_sprot_2016_06_iRT_fwd	>sp|O75882|ATRN_HUMAN Attractin OS=Homo sapiens GN=ATRN PE=1 SV=2
3	_ALYVHGGYK_	ALYVHGGYK	ALYVHGGYK	-11.015	O75882	True	ALYVHGGYK	336.515148379219	noloss	6	y	1	660.346385909642	32.78688	False	sp	O75882	O75882	ATRN_HUMAN	Attractin	Homo sapiens	ATRN	1	2	human_uniprot_sprot_2016_06_iRT_fwd	>sp|O75882|ATRN_HUMAN Attractin OS=Homo sapiens GN=ATRN PE=1 SV=2
3	_ALYVHGGYK_	ALYVHGGYK	ALYVHGGYK	-11.015	O75882	True	ALYVHGGYK	336.515148379219	noloss	6	y	2	330.676831188227	19.67213	False	sp	O75882	O75882	ATRN_HUMAN	Attractin	Homo sapiens	ATRN	1	2	human_uniprot_sprot_2016_06_iRT_fwd	>sp|O75882|ATRN_HUMAN Attractin OS=Homo sapiens GN=ATRN PE=1 SV=2
3	_ALYVHGGYK_	ALYVHGGYK	ALYVHGGYK	-11.015	O75882	True	ALYVHGGYK	336.515148379219	noloss	7	y	2	412.208495454502	18.03279	False	sp	O75882	O75882	ATRN_HUMAN	Attractin	Homo sapiens	ATRN	1	2	human_uniprot_sprot_2016_06_iRT_fwd	>sp|O75882|ATRN_HUMAN Attractin OS=Homo sapiens GN=ATRN PE=1 SV=2
3	_ALYVHGGYK_	ALYVHGGYK	ALYVHGGYK	-11.015	O75882	True	ALYVHGGYK	336.515148379219	noloss	3	y	1	367.197596417632	13.11475	False	sp	O75882	O75882	ATRN_HUMAN	Attractin	Homo sapiens	ATRN	1	2	human_uniprot_sprot_2016_06_iRT_fwd	>sp|O75882|ATRN_HUMAN Attractin OS=Homo sapiens GN=ATRN PE=1 SV=2
3	_ALYVHGGYK_	ALYVHGGYK	ALYVHGGYK	-11.015	O75882	True	ALYVHGGYK	336.515148379219	noloss	7	y	1	823.409714442192	11.47541	False	sp	O75882	O75882	ATRN_HUMAN	Attractin	Homo sapiens	ATRN	1	2	human_uniprot_sprot_2016_06_iRT_fwd	>sp|O75882|ATRN_HUMAN Attractin OS=Homo sapiens GN=ATRN PE=1 SV=2
3	_IYISGMAPR_	IYISGMAPR	IYISGMAPR	20.545	P04004	True	IYISGMAPR	336.516272088645	noloss	3	y	1	343.208829807672	100	False	sp	P04004	P04004	VTNC_HUMAN	Vitronectin	Homo sapiens	VTN	1	1	human_uniprot_sprot_2016_06_iRT_fwd	>sp|P04004|VTNC_HUMAN Vitronectin OS=Homo sapiens GN=VTN PE=1 SV=1
3	_IYISGMAPR_	IYISGMAPR	IYISGMAPR	20.545	P04004	True	IYISGMAPR	336.516272088645	noloss	6	y	1	618.302806845502	20.83333	False	sp	P04004	P04004	VTNC_HUMAN	Vitronectin	Homo sapiens	VTN	1	1	human_uniprot_sprot_2016_06_iRT_fwd	>sp|P04004|VTNC_HUMAN Vitronectin OS=Homo sapiens GN=VTN PE=1 SV=1
3	_IYISGMAPR_	IYISGMAPR	IYISGMAPR	20.545	P04004	True	IYISGMAPR	336.516272088645	noloss	4	y	1	474.249314720662	13.88889	False	sp	P04004	P04004	VTNC_HUMAN	Vitronectin	Homo sapiens	VTN	1	1	human_uniprot_sprot_2016_06_iRT_fwd	>sp|P04004|VTNC_HUMAN Vitronectin OS=Homo sapiens GN=VTN PE=1 SV=1
3	_IYISGMAPR_	IYISGMAPR	IYISGMAPR	20.545	P04004	True	IYISGMAPR	336.516272088645	noloss	5	y	1	531.270778441232	9.722222	False	sp	P04004	P04004	VTNC_HUMAN	Vitronectin	Homo sapiens	VTN	1	1	human_uniprot_sprot_2016_06_iRT_fwd	>sp|P04004|VTNC_HUMAN Vitronectin OS=Homo sapiens GN=VTN PE=1 SV=1
3	_IYISGMAPR_	IYISGMAPR	IYISGMAPR	20.545	P04004	True	IYISGMAPR	336.516272088645	noloss	5	b	1	534.292225078462	5.555555	False	sp	P04004	P04004	VTNC_HUMAN	Vitronectin	Homo sapiens	VTN	1	1	human_uniprot_sprot_2016_06_iRT_fwd	>sp|P04004|VTNC_HUMAN Vitronectin OS=Homo sapiens GN=VTN PE=1 SV=1
2	_VIDAVR_	VIDAVR	VIDAVR	-9.75	Q9H3D4	True	VIDAVR	336.705588626287	noloss	4	y	1	460.251422895642	100	False	sp	Q9H3D4	Q9H3D4	P63_HUMAN	Tumor protein 63	Homo sapiens	TP63	1	1	human_uniprot_sprot_2016_06_iRT_fwd	>sp|Q9H3D4|P63_HUMAN Tumor protein 63 OS=Homo sapiens GN=TP63 PE=1 SV=1
2	_VIDAVR_	VIDAVR	VIDAVR	-9.75	Q9H3D4	True	VIDAVR	336.705588626287	noloss	5	y	1	573.335486872772	49	False	sp	Q9H3D4	Q9H3D4	P63_HUMAN	Tumor protein 63	Homo sapiens	TP63	1	1	human_uniprot_sprot_2016_06_iRT_fwd	>sp|Q9H3D4|P63_HUMAN Tumor protein 63 OS=Homo sapiens GN=TP63 PE=1 SV=1
2	_VIDAVR_	VIDAVR	VIDAVR	-9.75	Q9H3D4	True	VIDAVR	336.705588626287	noloss	3	y	1	345.224479871812	42	False	sp	Q9H3D4	Q9H3D4	P63_HUMAN	Tumor protein 63	Homo sapiens	TP63	1	1	human_uniprot_sprot_2016_06_iRT_fwd	>sp|Q9H3D4|P63_HUMAN Tumor protein 63 OS=Homo sapiens GN=TP63 PE=1 SV=1
2	_DIALLK_	DIALLK	DIALLK	35.81	P00747	True	DIALLK	336.718164685627	noloss	4	y	1	444.318045903482	100	False	sp	P00747	P00747	PLMN_HUMAN	Plasminogen	Homo sapiens	PLG	1	2	human_uniprot_sprot_2016_06_iRT_fwd	>sp|P00747|PLMN_HUMAN Plasminogen OS=Homo sapiens GN=PLG PE=1 SV=2
2	_DIALLK_	DIALLK	DIALLK	35.81	P00747	True	DIALLK	336.718164685627	noloss	3	y	1	373.280932118772	20	False	sp	P00747	P00747	PLMN_HUMAN	Plasminogen	Homo sapiens	PLG	1	2	human_uniprot_sprot_2016_06_iRT_fwd	>sp|P00747|PLMN_HUMAN Plasminogen OS=Homo sapiens GN=PLG PE=1 SV=2
2	_DIALLK_	DIALLK	DIALLK	35.81	P00747	True	DIALLK	336.718164685627	noloss	3	b	1	300.155397252482	5	False	sp	P00747	P00747	PLMN_HUMAN	Plasminogen	Homo sapiens	PLG	1	2	human_uniprot_sprot_2016_06_iRT_fwd	>sp|P00747|PLMN_HUMAN Plasminogen OS=Homo sapiens GN=PLG PE=1 SV=2
2	_ALELVK_	ALELVK	ALELVK	12.jul	P55058	True	ALELVK	336.718164685627	noloss	4	y	1	488.307875142602	100	False	sp	P55058	P55058	PLTP_HUMAN	Phospholipid transfer protein	Homo sapiens	PLTP	1	1	human_uniprot_sprot_2016_06_iRT_fwd	>sp|P55058|PLTP_HUMAN Phospholipid transfer protein OS=Homo sapiens GN=PLTP PE=1 SV=1
2	_ALELVK_	ALELVK	ALELVK	12.jul	P55058	True	ALELVK	336.718164685627	noloss	5	y	1	601.391939119732	32.07547	False	sp	P55058	P55058	PLTP_HUMAN	Phospholipid transfer protein	Homo sapiens	PLTP	1	1	human_uniprot_sprot_2016_06_iRT_fwd	>sp|P55058|PLTP_HUMAN Phospholipid transfer protein OS=Homo sapiens GN=PLTP PE=1 SV=1
2	_ALELVK_	ALELVK	ALELVK	12.jul	P55058	True	ALELVK	336.718164685627	noloss	3	y	1	359.265282054632	28.30189	False	sp	P55058	P55058	PLTP_HUMAN	Phospholipid transfer protein	Homo sapiens	PLTP	1	1	human_uniprot_sprot_2016_06_iRT_fwd	>sp|P55058|PLTP_HUMAN Phospholipid transfer protein OS=Homo sapiens GN=PLTP PE=1 SV=1
3	_LDGSVDFKK_	LDGSVDFKK	LDGSVDFKK	-1.07	P02679	True	LDGSVDFKK	336.850196695915	noloss	4	y	1	537.303124115332	100	False	sp	P02679	P02679	FIBG_HUMAN	Fibrinogen gamma chain	Homo sapiens	FGG	1	3	human_uniprot_sprot_2016_06_iRT_fwd	>sp|P02679|FIBG_HUMAN Fibrinogen gamma chain OS=Homo sapiens GN=FGG PE=1 SV=3
3	_LDGSVDFKK_	LDGSVDFKK	LDGSVDFKK	-1.07	P02679	True	LDGSVDFKK	336.850196695915	noloss	3	y	1	422.276181091502	51	False	sp	P02679	P02679	FIBG_HUMAN	Fibrinogen gamma chain	Homo sapiens	FGG	1	3	human_uniprot_sprot_2016_06_iRT_fwd	>sp|P02679|FIBG_HUMAN Fibrinogen gamma chain OS=Homo sapiens GN=FGG PE=1 SV=3
3	_LDGSVDFKK_	LDGSVDFKK	LDGSVDFKK	-1.07	P02679	True	LDGSVDFKK	336.850196695915	noloss	5	y	1	636.371538028322	46	False	sp	P02679	P02679	FIBG_HUMAN	Fibrinogen gamma chain	Homo sapiens	FGG	1	3	human_uniprot_sprot_2016_06_iRT_fwd	>sp|P02679|FIBG_HUMAN Fibrinogen gamma chain OS=Homo sapiens GN=FGG PE=1 SV=3
3	_LDGSVDFKK_	LDGSVDFKK	LDGSVDFKK	-1.07	P02679	True	LDGSVDFKK	336.850196695915	noloss	6	y	1	723.403566432592	22	False	sp	P02679	P02679	FIBG_HUMAN	Fibrinogen gamma chain	Homo sapiens	FGG	1	3	human_uniprot_sprot_2016_06_iRT_fwd	>sp|P02679|FIBG_HUMAN Fibrinogen gamma chain OS=Homo sapiens GN=FGG PE=1 SV=3
3	_LDGSVDFKK_	LDGSVDFKK	LDGSVDFKK	-1.07	P02679	True	LDGSVDFKK	336.850196695915	noloss	7	y	2	390.716153309987	18	False	sp	P02679	P02679	FIBG_HUMAN	Fibrinogen gamma chain	Homo sapiens	FGG	1	3	human_uniprot_sprot_2016_06_iRT_fwd	>sp|P02679|FIBG_HUMAN Fibrinogen gamma chain OS=Homo sapiens GN=FGG PE=1 SV=3
3	_LDGSVDFKK_	LDGSVDFKK	LDGSVDFKK	-1.07	P02679	True	LDGSVDFKK	336.850196695915	noloss	5	y	2	318.689407247567	8	False	sp	P02679	P02679	FIBG_HUMAN	Fibrinogen gamma chain	Homo sapiens	FGG	1	3	human_uniprot_sprot_2016_06_iRT_fwd	>sp|P02679|FIBG_HUMAN Fibrinogen gamma chain OS=Homo sapiens GN=FGG PE=1 SV=3
3	_LDGSVDFKK_	LDGSVDFKK	LDGSVDFKK	-1.07	P02679	True	LDGSVDFKK	336.850196695915	noloss	6	y	2	362.205421449702	7	False	sp	P02679	P02679	FIBG_HUMAN	Fibrinogen gamma chain	Homo sapiens	FGG	1	3	human_uniprot_sprot_2016_06_iRT_fwd	>sp|P02679|FIBG_HUMAN Fibrinogen gamma chain OS=Homo sapiens GN=FGG PE=1 SV=3
3	_LDGSVDFKK_	LDGSVDFKK	LDGSVDFKK	-1.07	P02679	True	LDGSVDFKK	336.850196695915	noloss	8	y	2	448.229624821902	6	False	sp	P02679	P02679	FIBG_HUMAN	Fibrinogen gamma chain	Homo sapiens	FGG	1	3	human_uniprot_sprot_2016_06_iRT_fwd	>sp|P02679|FIBG_HUMAN Fibrinogen gamma chain OS=Homo sapiens GN=FGG PE=1 SV=3
3	_LDGSVDFKK_	LDGSVDFKK	LDGSVDFKK	-1.07	P02679	True	LDGSVDFKK	336.850196695915	noloss	7	y	1	780.425030153162	6	False	sp	P02679	P02679	FIBG_HUMAN	Fibrinogen gamma chain	Homo sapiens	FGG	1	3	human_uniprot_sprot_2016_06_iRT_fwd	>sp|P02679|FIBG_HUMAN Fibrinogen gamma chain OS=Homo sapiens GN=FGG PE=1 SV=3
3	_QITASSFKK_	QITASSFKK	QITASSFKK	-15.45	P12259	True	QITASSFKK	337.194074856399	noloss	5	y	1	596.340237900042	100	False	sp	P12259	P12259	FA5_HUMAN	Coagulation factor V	Homo sapiens	F5	1	4	human_uniprot_sprot_2016_06_iRT_fwd	>sp|P12259|FA5_HUMAN Coagulation factor V OS=Homo sapiens GN=F5 PE=1 SV=4
3	_QITASSFKK_	QITASSFKK	QITASSFKK	-15.45	P12259	True	QITASSFKK	337.194074856399	noloss	4	y	1	509.308209495772	50	False	sp	P12259	P12259	FA5_HUMAN	Coagulation factor V	Homo sapiens	F5	1	4	human_uniprot_sprot_2016_06_iRT_fwd	>sp|P12259|FA5_HUMAN Coagulation factor V OS=Homo sapiens GN=F5 PE=1 SV=4
3	_QITASSFKK_	QITASSFKK	QITASSFKK	-15.45	P12259	True	QITASSFKK	337.194074856399	noloss	6	y	1	667.377351684752	28	False	sp	P12259	P12259	FA5_HUMAN	Coagulation factor V	Homo sapiens	F5	1	4	human_uniprot_sprot_2016_06_iRT_fwd	>sp|P12259|FA5_HUMAN Coagulation factor V OS=Homo sapiens GN=F5 PE=1 SV=4
3	_QITASSFKK_	QITASSFKK	QITASSFKK	-15.45	P12259	True	QITASSFKK	337.194074856399	noloss	7	y	2	384.716153309987	24	False	sp	P12259	P12259	FA5_HUMAN	Coagulation factor V	Homo sapiens	F5	1	4	human_uniprot_sprot_2016_06_iRT_fwd	>sp|P12259|FA5_HUMAN Coagulation factor V OS=Homo sapiens GN=F5 PE=1 SV=4
3	_QITASSFKK_	QITASSFKK	QITASSFKK	-15.45	P12259	True	QITASSFKK	337.194074856399	noloss	3	y	1	422.276181091502	19	False	sp	P12259	P12259	FA5_HUMAN	Coagulation factor V	Homo sapiens	F5	1	4	human_uniprot_sprot_2016_06_iRT_fwd	>sp|P12259|FA5_HUMAN Coagulation factor V OS=Homo sapiens GN=F5 PE=1 SV=4
3	_QITASSFKK_	QITASSFKK	QITASSFKK	-15.45	P12259	True	QITASSFKK	337.194074856399	noloss	9	b	3	331.190553295165	18	False	sp	P12259	P12259	FA5_HUMAN	Coagulation factor V	Homo sapiens	F5	1	4	human_uniprot_sprot_2016_06_iRT_fwd	>sp|P12259|FA5_HUMAN Coagulation factor V OS=Homo sapiens GN=F5 PE=1 SV=4
3	_QITASSFKK_	QITASSFKK	QITASSFKK	-15.45	P12259	True	QITASSFKK	337.194074856399	noloss	6	y	2	334.192314075782	17	False	sp	P12259	P12259	FA5_HUMAN	Coagulation factor V	Homo sapiens	F5	1	4	human_uniprot_sprot_2016_06_iRT_fwd	>sp|P12259|FA5_HUMAN Coagulation factor V OS=Homo sapiens GN=F5 PE=1 SV=4
3	_QITASSFKK_	QITASSFKK	QITASSFKK	-15.45	P12259	True	QITASSFKK	337.194074856399	noloss	8	b	2	432.234710202342	5	False	sp	P12259	P12259	FA5_HUMAN	Coagulation factor V	Homo sapiens	F5	1	4	human_uniprot_sprot_2016_06_iRT_fwd	>sp|P12259|FA5_HUMAN Coagulation factor V OS=Homo sapiens GN=F5 PE=1 SV=4
3	_AKPALEDLR_	AKPALEDLR	AKPALEDLR	3.465	P02647	True	AKPALEDLR	338.197707868689	noloss	3	y	1	403.229959175072	100	False	sp	P02647	P02647	APOA1_HUMAN	Apolipoprotein A-I	Homo sapiens	APOA1	1	1	human_uniprot_sprot_2016_06_iRT_fwd	>sp|P02647|APOA1_HUMAN Apolipoprotein A-I OS=Homo sapiens GN=APOA1 PE=1 SV=1
3	_AKPALEDLR_	AKPALEDLR	AKPALEDLR	3.465	P02647	True	AKPALEDLR	338.197707868689	noloss	4	y	1	532.272552263042	75.86207	False	sp	P02647	P02647	APOA1_HUMAN	Apolipoprotein A-I	Homo sapiens	APOA1	1	1	human_uniprot_sprot_2016_06_iRT_fwd	>sp|P02647|APOA1_HUMAN Apolipoprotein A-I OS=Homo sapiens GN=APOA1 PE=1 SV=1
3	_AKPALEDLR_	AKPALEDLR	AKPALEDLR	3.465	P02647	True	AKPALEDLR	338.197707868689	noloss	4	b	1	368.229230899082	31.03448	False	sp	P02647	P02647	APOA1_HUMAN	Apolipoprotein A-I	Homo sapiens	APOA1	1	1	human_uniprot_sprot_2016_06_iRT_fwd	>sp|P02647|APOA1_HUMAN Apolipoprotein A-I OS=Homo sapiens GN=APOA1 PE=1 SV=1
3	_AKPALEDLR_	AKPALEDLR	AKPALEDLR	3.465	P02647	True	AKPALEDLR	338.197707868689	noloss	6	y	1	716.393730024882	20.68966	False	sp	P02647	P02647	APOA1_HUMAN	Apolipoprotein A-I	Homo sapiens	APOA1	1	1	human_uniprot_sprot_2016_06_iRT_fwd	>sp|P02647|APOA1_HUMAN Apolipoprotein A-I OS=Homo sapiens GN=APOA1 PE=1 SV=1
3	_AKPALEDLR_	AKPALEDLR	AKPALEDLR	3.465	P02647	True	AKPALEDLR	338.197707868689	noloss	5	y	1	645.356616240172	17.24138	False	sp	P02647	P02647	APOA1_HUMAN	Apolipoprotein A-I	Homo sapiens	APOA1	1	1	human_uniprot_sprot_2016_06_iRT_fwd	>sp|P02647|APOA1_HUMAN Apolipoprotein A-I OS=Homo sapiens GN=APOA1 PE=1 SV=1
3	_AKPALEDLR_	AKPALEDLR	AKPALEDLR	3.465	P02647	True	AKPALEDLR	338.197707868689	noloss	7	y	1	813.446493873732	10.34483	False	sp	P02647	P02647	APOA1_HUMAN	Apolipoprotein A-I	Homo sapiens	APOA1	1	1	human_uniprot_sprot_2016_06_iRT_fwd	>sp|P02647|APOA1_HUMAN Apolipoprotein A-I OS=Homo sapiens GN=APOA1 PE=1 SV=1
3	_AKPALEDLR_	AKPALEDLR	AKPALEDLR	3.465	P02647	True	AKPALEDLR	338.197707868689	noloss	5	b	1	481.313294876212	6.896552	False	sp	P02647	P02647	APOA1_HUMAN	Apolipoprotein A-I	Homo sapiens	APOA1	1	1	human_uniprot_sprot_2016_06_iRT_fwd	>sp|P02647|APOA1_HUMAN Apolipoprotein A-I OS=Homo sapiens GN=APOA1 PE=1 SV=1
3	_TGISPLALIK_	TGISPLALIK	TGISPLALIK	69.715	P04114	True	TGISPLALIK	338.218220411155	noloss	4	y	1	444.318045903482	100	False	sp	P04114	P04114	APOB_HUMAN	Apolipoprotein B-100	Homo sapiens	APOB	1	2	human_uniprot_sprot_2016_06_iRT_fwd	>sp|P04114|APOB_HUMAN Apolipoprotein B-100 OS=Homo sapiens GN=APOB PE=1 SV=2
3	_TGISPLALIK_	TGISPLALIK	TGISPLALIK	69.715	P04114	True	TGISPLALIK	338.218220411155	noloss	4	b	1	359.192511037192	61.17647	False	sp	P04114	P04114	APOB_HUMAN	Apolipoprotein B-100	Homo sapiens	APOB	1	2	human_uniprot_sprot_2016_06_iRT_fwd	>sp|P04114|APOB_HUMAN Apolipoprotein B-100 OS=Homo sapiens GN=APOB PE=1 SV=2
3	_TGISPLALIK_	TGISPLALIK	TGISPLALIK	69.715	P04114	True	TGISPLALIK	338.218220411155	noloss	5	b	1	456.245274886042	41.17647	False	sp	P04114	P04114	APOB_HUMAN	Apolipoprotein B-100	Homo sapiens	APOB	1	2	human_uniprot_sprot_2016_06_iRT_fwd	>sp|P04114|APOB_HUMAN Apolipoprotein B-100 OS=Homo sapiens GN=APOB PE=1 SV=2
3	_TGISPLALIK_	TGISPLALIK	TGISPLALIK	69.715	P04114	True	TGISPLALIK	338.218220411155	noloss	3	y	1	373.280932118772	29.41176	False	sp	P04114	P04114	APOB_HUMAN	Apolipoprotein B-100	Homo sapiens	APOB	1	2	human_uniprot_sprot_2016_06_iRT_fwd	>sp|P04114|APOB_HUMAN Apolipoprotein B-100 OS=Homo sapiens GN=APOB PE=1 SV=2
3	_TGISPLALIK_	TGISPLALIK	TGISPLALIK	69.715	P04114	True	TGISPLALIK	338.218220411155	noloss	6	b	1	569.329338863172	8.235294	False	sp	P04114	P04114	APOB_HUMAN	Apolipoprotein B-100	Homo sapiens	APOB	1	2	human_uniprot_sprot_2016_06_iRT_fwd	>sp|P04114|APOB_HUMAN Apolipoprotein B-100 OS=Homo sapiens GN=APOB PE=1 SV=2
4	_RPC[+57]FESLKADK_	RPC[+57.0]FESLKADK	RPCFESLKADK	-2.42	P43652	True	RPC[+57.0]FESLKADK	338.426319036895	noloss	3	y	1	333.176860973052	100	False	sp	P43652	P43652	AFAM_HUMAN	Afamin	Homo sapiens	AFM	1	1	human_uniprot_sprot_2016_06_iRT_fwd	>sp|P43652|AFAM_HUMAN Afamin OS=Homo sapiens GN=AFM PE=1 SV=1
4	_RPC[+57]FESLKADK_	RPC[+57.0]FESLKADK	RPCFESLKADK	-2.42	P43652	True	RPC[+57.0]FESLKADK	338.426319036895	noloss	3	b	1	414.191799844542	89.65517	False	sp	P43652	P43652	AFAM_HUMAN	Afamin	Homo sapiens	AFM	1	1	human_uniprot_sprot_2016_06_iRT_fwd	>sp|P43652|AFAM_HUMAN Afamin OS=Homo sapiens GN=AFM PE=1 SV=1
4	_RPC[+57]FESLKADK_	RPC[+57.0]FESLKADK	RPCFESLKADK	-2.42	P43652	True	RPC[+57.0]FESLKADK	338.426319036895	noloss	6	y	1	661.387916368452	62.06897	False	sp	P43652	P43652	AFAM_HUMAN	Afamin	Homo sapiens	AFM	1	1	human_uniprot_sprot_2016_06_iRT_fwd	>sp|P43652|AFAM_HUMAN Afamin OS=Homo sapiens GN=AFM PE=1 SV=1
4	_RPC[+57]FESLKADK_	RPC[+57.0]FESLKADK	RPCFESLKADK	-2.42	P43652	True	RPC[+57.0]FESLKADK	338.426319036895	noloss	6	y	2	331.197596417632	58.62069	False	sp	P43652	P43652	AFAM_HUMAN	Afamin	Homo sapiens	AFM	1	1	human_uniprot_sprot_2016_06_iRT_fwd	>sp|P43652|AFAM_HUMAN Afamin OS=Homo sapiens GN=AFM PE=1 SV=1
4	_RPC[+57]FESLKADK_	RPC[+57.0]FESLKADK	RPCFESLKADK	-2.42	P43652	True	RPC[+57.0]FESLKADK	338.426319036895	noloss	4	b	1	561.260213757532	31.03448	False	sp	P43652	P43652	AFAM_HUMAN	Afamin	Homo sapiens	AFM	1	1	human_uniprot_sprot_2016_06_iRT_fwd	>sp|P43652|AFAM_HUMAN Afamin OS=Homo sapiens GN=AFM PE=1 SV=1
4	_RPC[+57]FESLKADK_	RPC[+57.0]FESLKADK	RPCFESLKADK	-2.42	P43652	True	RPC[+57.0]FESLKADK	338.426319036895	noloss	7	y	2	395.718892961617	24.13793	False	sp	P43652	P43652	AFAM_HUMAN	Afamin	Homo sapiens	AFM	1	1	human_uniprot_sprot_2016_06_iRT_fwd	>sp|P43652|AFAM_HUMAN Afamin OS=Homo sapiens GN=AFM PE=1 SV=1
4	_RPC[+57]FESLKADK_	RPC[+57.0]FESLKADK	RPCFESLKADK	-2.42	P43652	True	RPC[+57.0]FESLKADK	338.426319036895	noloss	7	y	1	790.430509456422	24.13793	False	sp	P43652	P43652	AFAM_HUMAN	Afamin	Homo sapiens	AFM	1	1	human_uniprot_sprot_2016_06_iRT_fwd	>sp|P43652|AFAM_HUMAN Afamin OS=Homo sapiens GN=AFM PE=1 SV=1
4	_RPC[+57]FESLKADK_	RPC[+57.0]FESLKADK	RPCFESLKADK	-2.42	P43652	True	RPC[+57.0]FESLKADK	338.426319036895	noloss	8	y	2	469.253099918112	20.68966	False	sp	P43652	P43652	AFAM_HUMAN	Afamin	Homo sapiens	AFM	1	1	human_uniprot_sprot_2016_06_iRT_fwd	>sp|P43652|AFAM_HUMAN Afamin OS=Homo sapiens GN=AFM PE=1 SV=1
4	_RPC[+57]FESLKADK_	RPC[+57.0]FESLKADK	RPCFESLKADK	-2.42	P43652	True	RPC[+57.0]FESLKADK	338.426319036895	noloss	9	y	3	366.514708269439	6.896552	False	sp	P43652	P43652	AFAM_HUMAN	Afamin	Homo sapiens	AFM	1	1	human_uniprot_sprot_2016_06_iRT_fwd	>sp|P43652|AFAM_HUMAN Afamin OS=Homo sapiens GN=AFM PE=1 SV=1
3	_QFPSLEHR_	QFPSLEHR	QFPSLEHR	jul.55	P03951	True	QFPSLEHR	338.510285900892	noloss	2	y	1	312.177864032562	100	False	sp	P03951	P03951	FA11_HUMAN	Coagulation factor XI	Homo sapiens	F11	1	1	human_uniprot_sprot_2016_06_iRT_fwd	>sp|P03951|FA11_HUMAN Coagulation factor XI OS=Homo sapiens GN=F11 PE=1 SV=1
3	_QFPSLEHR_	QFPSLEHR	QFPSLEHR	jul.55	P03951	True	QFPSLEHR	338.510285900892	noloss	5	y	1	641.336549501932	96	False	sp	P03951	P03951	FA11_HUMAN	Coagulation factor XI	Homo sapiens	F11	1	1	human_uniprot_sprot_2016_06_iRT_fwd	>sp|P03951|FA11_HUMAN Coagulation factor XI OS=Homo sapiens GN=F11 PE=1 SV=1
3	_QFPSLEHR_	QFPSLEHR	QFPSLEHR	jul.55	P03951	True	QFPSLEHR	338.510285900892	noloss	3	y	1	441.220457120532	67	False	sp	P03951	P03951	FA11_HUMAN	Coagulation factor XI	Homo sapiens	F11	1	1	human_uniprot_sprot_2016_06_iRT_fwd	>sp|P03951|FA11_HUMAN Coagulation factor XI OS=Homo sapiens GN=F11 PE=1 SV=1
3	_QFPSLEHR_	QFPSLEHR	QFPSLEHR	jul.55	P03951	True	QFPSLEHR	338.510285900892	noloss	6	y	2	369.698294908797	57	False	sp	P03951	P03951	FA11_HUMAN	Coagulation factor XI	Homo sapiens	F11	1	1	human_uniprot_sprot_2016_06_iRT_fwd	>sp|P03951|FA11_HUMAN Coagulation factor XI OS=Homo sapiens GN=F11 PE=1 SV=1
3	_QFPSLEHR_	QFPSLEHR	QFPSLEHR	jul.55	P03951	True	QFPSLEHR	338.510285900892	noloss	4	y	1	554.304521097662	44	False	sp	P03951	P03951	FA11_HUMAN	Coagulation factor XI	Homo sapiens	F11	1	1	human_uniprot_sprot_2016_06_iRT_fwd	>sp|P03951|FA11_HUMAN Coagulation factor XI OS=Homo sapiens GN=F11 PE=1 SV=1
3	_QFPSLEHR_	QFPSLEHR	QFPSLEHR	jul.55	P03951	True	QFPSLEHR	338.510285900892	noloss	5	y	2	321.171912984372	32	False	sp	P03951	P03951	FA11_HUMAN	Coagulation factor XI	Homo sapiens	F11	1	1	human_uniprot_sprot_2016_06_iRT_fwd	>sp|P03951|FA11_HUMAN Coagulation factor XI OS=Homo sapiens GN=F11 PE=1 SV=1
3	_QFPSLEHR_	QFPSLEHR	QFPSLEHR	jul.55	P03951	True	QFPSLEHR	338.510285900892	noloss	8	b	3	332.506764339659	8	False	sp	P03951	P03951	FA11_HUMAN	Coagulation factor XI	Homo sapiens	F11	1	1	human_uniprot_sprot_2016_06_iRT_fwd	>sp|P03951|FA11_HUMAN Coagulation factor XI OS=Homo sapiens GN=F11 PE=1 SV=1
3	_QFPSLEHR_	QFPSLEHR	QFPSLEHR	jul.55	P03951	True	QFPSLEHR	338.510285900892	noloss	6	y	1	738.389313350782	5	False	sp	P03951	P03951	FA11_HUMAN	Coagulation factor XI	Homo sapiens	F11	1	1	human_uniprot_sprot_2016_06_iRT_fwd	>sp|P03951|FA11_HUMAN Coagulation factor XI OS=Homo sapiens GN=F11 PE=1 SV=1
3	_FLQEQGHR_	FLQEQGHR	FLQEQGHR	-14.11	P07360	True	FLQEQGHR	338.842035558469	noloss	5	y	1	626.300498346382	100	False	sp	P07360	P07360	CO8G_HUMAN	Complement component C8 gamma chain	Homo sapiens	C8G	1	3	human_uniprot_sprot_2016_06_iRT_fwd	>sp|P07360|CO8G_HUMAN Complement component C8 gamma chain OS=Homo sapiens GN=C8G PE=1 SV=3
3	_FLQEQGHR_	FLQEQGHR	FLQEQGHR	-14.11	P07360	True	FLQEQGHR	338.842035558469	noloss	4	y	1	497.257905258412	73.25581	False	sp	P07360	P07360	CO8G_HUMAN	Complement component C8 gamma chain	Homo sapiens	C8G	1	3	human_uniprot_sprot_2016_06_iRT_fwd	>sp|P07360|CO8G_HUMAN Complement component C8 gamma chain OS=Homo sapiens GN=C8G PE=1 SV=3
3	_FLQEQGHR_	FLQEQGHR	FLQEQGHR	-14.11	P07360	True	FLQEQGHR	338.842035558469	noloss	3	y	1	369.199327753132	60.46511	False	sp	P07360	P07360	CO8G_HUMAN	Complement component C8 gamma chain	Homo sapiens	C8G	1	3	human_uniprot_sprot_2016_06_iRT_fwd	>sp|P07360|CO8G_HUMAN Complement component C8 gamma chain OS=Homo sapiens GN=C8G PE=1 SV=3
3	_FLQEQGHR_	FLQEQGHR	FLQEQGHR	-14.11	P07360	True	FLQEQGHR	338.842035558469	noloss	2	y	1	312.177864032562	30.23256	False	sp	P07360	P07360	CO8G_HUMAN	Complement component C8 gamma chain	Homo sapiens	C8G	1	3	human_uniprot_sprot_2016_06_iRT_fwd	>sp|P07360|CO8G_HUMAN Complement component C8 gamma chain OS=Homo sapiens GN=C8G PE=1 SV=3
3	_FLQEQGHR_	FLQEQGHR	FLQEQGHR	-14.11	P07360	True	FLQEQGHR	338.842035558469	noloss	6	y	1	754.359075851662	17.44186	False	sp	P07360	P07360	CO8G_HUMAN	Complement component C8 gamma chain	Homo sapiens	C8G	1	3	human_uniprot_sprot_2016_06_iRT_fwd	>sp|P07360|CO8G_HUMAN Complement component C8 gamma chain OS=Homo sapiens GN=C8G PE=1 SV=3
3	_FLQEQGHR_	FLQEQGHR	FLQEQGHR	-14.11	P07360	True	FLQEQGHR	338.842035558469	noloss	6	y	2	377.683176159237	13.95349	False	sp	P07360	P07360	CO8G_HUMAN	Complement component C8 gamma chain	Homo sapiens	C8G	1	3	human_uniprot_sprot_2016_06_iRT_fwd	>sp|P07360|CO8G_HUMAN Complement component C8 gamma chain OS=Homo sapiens GN=C8G PE=1 SV=3
3	_FLQEQGHR_	FLQEQGHR	FLQEQGHR	-14.11	P07360	True	FLQEQGHR	338.842035558469	noloss	7	y	2	434.225208147802	10.46512	False	sp	P07360	P07360	CO8G_HUMAN	Complement component C8 gamma chain	Homo sapiens	C8G	1	3	human_uniprot_sprot_2016_06_iRT_fwd	>sp|P07360|CO8G_HUMAN Complement component C8 gamma chain OS=Homo sapiens GN=C8G PE=1 SV=3
3	_DISEVVTPR_	DISEVVTPR	DISEVVTPR	22.075	P00751	True	DISEVVTPR	339.185467914725	noloss	3	y	1	373.219394491372	100	False	sp	P00751	P00751	CFAB_HUMAN	Complement factor B	Homo sapiens	CFB	1	2	human_uniprot_sprot_2016_06_iRT_fwd	>sp|P00751|CFAB_HUMAN Complement factor B OS=Homo sapiens GN=CFB PE=1 SV=2
3	_DISEVVTPR_	DISEVVTPR	DISEVVTPR	22.075	P00751	True	DISEVVTPR	339.185467914725	noloss	4	y	1	472.287808404362	46.75325	False	sp	P00751	P00751	CFAB_HUMAN	Complement factor B	Homo sapiens	CFB	1	2	human_uniprot_sprot_2016_06_iRT_fwd	>sp|P00751|CFAB_HUMAN Complement factor B OS=Homo sapiens GN=CFB PE=1 SV=2
3	_DISEVVTPR_	DISEVVTPR	DISEVVTPR	22.075	P00751	True	DISEVVTPR	339.185467914725	noloss	3	b	1	316.150311872042	33.76624	False	sp	P00751	P00751	CFAB_HUMAN	Complement factor B	Homo sapiens	CFB	1	2	human_uniprot_sprot_2016_06_iRT_fwd	>sp|P00751|CFAB_HUMAN Complement factor B OS=Homo sapiens GN=CFB PE=1 SV=2
3	_DISEVVTPR_	DISEVVTPR	DISEVVTPR	22.075	P00751	True	DISEVVTPR	339.185467914725	noloss	5	y	1	571.356222317352	18.18182	False	sp	P00751	P00751	CFAB_HUMAN	Complement factor B	Homo sapiens	CFB	1	2	human_uniprot_sprot_2016_06_iRT_fwd	>sp|P00751|CFAB_HUMAN Complement factor B OS=Homo sapiens GN=CFB PE=1 SV=2
3	_DISEVVTPR_	DISEVVTPR	DISEVVTPR	22.075	P00751	True	DISEVVTPR	339.185467914725	noloss	4	b	1	445.192904960012	16.88312	False	sp	P00751	P00751	CFAB_HUMAN	Complement factor B	Homo sapiens	CFB	1	2	human_uniprot_sprot_2016_06_iRT_fwd	>sp|P00751|CFAB_HUMAN Complement factor B OS=Homo sapiens GN=CFB PE=1 SV=2
3	_DNEQHVFK_	DNEQHVFK	DNEQHVFK	2.255	P00751	True	DNEQHVFK	339.498045946929	noloss	3	y	1	393.249631990492	100	False	sp	P00751	P00751	CFAB_HUMAN	Complement factor B	Homo sapiens	CFB	1	2	human_uniprot_sprot_2016_06_iRT_fwd	>sp|P00751|CFAB_HUMAN Complement factor B OS=Homo sapiens GN=CFB PE=1 SV=2
3	_DNEQHVFK_	DNEQHVFK	DNEQHVFK	2.255	P00751	True	DNEQHVFK	339.498045946929	noloss	4	y	1	530.308543848942	62.5	False	sp	P00751	P00751	CFAB_HUMAN	Complement factor B	Homo sapiens	CFB	1	2	human_uniprot_sprot_2016_06_iRT_fwd	>sp|P00751|CFAB_HUMAN Complement factor B OS=Homo sapiens GN=CFB PE=1 SV=2
3	_DNEQHVFK_	DNEQHVFK	DNEQHVFK	2.255	P00751	True	DNEQHVFK	339.498045946929	noloss	6	y	2	394.208495454502	12.mai	False	sp	P00751	P00751	CFAB_HUMAN	Complement factor B	Homo sapiens	CFB	1	2	human_uniprot_sprot_2016_06_iRT_fwd	>sp|P00751|CFAB_HUMAN Complement factor B OS=Homo sapiens GN=CFB PE=1 SV=2
3	_DNEQHVFK_	DNEQHVFK	DNEQHVFK	2.255	P00751	True	DNEQHVFK	339.498045946929	noloss	5	y	1	658.367121354222	12.mai	False	sp	P00751	P00751	CFAB_HUMAN	Complement factor B	Homo sapiens	CFB	1	2	human_uniprot_sprot_2016_06_iRT_fwd	>sp|P00751|CFAB_HUMAN Complement factor B OS=Homo sapiens GN=CFB PE=1 SV=2
2	_PGYVSR_	PGYVSR	PGYVSR	-33.58	P02749	True	PGYVSR	339.682113530077	noloss	5	y	1	581.304186744492	100	False	sp	P02749	P02749	APOH_HUMAN	Beta-2-glycoprotein 1	Homo sapiens	APOH	1	3	human_uniprot_sprot_2016_06_iRT_fwd	>sp|P02749|APOH_HUMAN Beta-2-glycoprotein 1 OS=Homo sapiens GN=APOH PE=1 SV=3
2	_PGYVSR_	PGYVSR	PGYVSR	-33.58	P02749	True	PGYVSR	339.682113530077	noloss	4	y	1	524.282723023922	25	False	sp	P02749	P02749	APOH_HUMAN	Beta-2-glycoprotein 1	Homo sapiens	APOH	1	3	human_uniprot_sprot_2016_06_iRT_fwd	>sp|P02749|APOH_HUMAN Beta-2-glycoprotein 1 OS=Homo sapiens GN=APOH PE=1 SV=3
2	_PGYVSR_	PGYVSR	PGYVSR	-33.58	P02749	True	PGYVSR	339.682113530077	noloss	3	y	1	361.219394491372	12	False	sp	P02749	P02749	APOH_HUMAN	Beta-2-glycoprotein 1	Homo sapiens	APOH	1	3	human_uniprot_sprot_2016_06_iRT_fwd	>sp|P02749|APOH_HUMAN Beta-2-glycoprotein 1 OS=Homo sapiens GN=APOH PE=1 SV=3
2	_PGYVSR_	PGYVSR	PGYVSR	-33.58	P02749	True	PGYVSR	339.682113530077	noloss	6	y	2	339.682113530077	10	False	sp	P02749	P02749	APOH_HUMAN	Beta-2-glycoprotein 1	Homo sapiens	APOH	1	3	human_uniprot_sprot_2016_06_iRT_fwd	>sp|P02749|APOH_HUMAN Beta-2-glycoprotein 1 OS=Homo sapiens GN=APOH PE=1 SV=3
2	_TTVMVK_	TTVMVK	TTVMVK	-22.53	P01023	True	TTVMVK	339.696375153557	noloss	4	y	1	476.290116903482	100	False	sp	P01023	P01023	A2MG_HUMAN	Alpha-2-macroglobulin	Homo sapiens	A2M	1	3	human_uniprot_sprot_2016_06_iRT_fwd	>sp|P01023|A2MG_HUMAN Alpha-2-macroglobulin OS=Homo sapiens GN=A2M PE=1 SV=3
2	_TTVMVK_	TTVMVK	TTVMVK	-22.53	P01023	True	TTVMVK	339.696375153557	noloss	3	y	1	377.221702990492	90.21739	False	sp	P01023	P01023	A2MG_HUMAN	Alpha-2-macroglobulin	Homo sapiens	A2M	1	3	human_uniprot_sprot_2016_06_iRT_fwd	>sp|P01023|A2MG_HUMAN Alpha-2-macroglobulin OS=Homo sapiens GN=A2M PE=1 SV=3
2	_TTVMVK_	TTVMVK	TTVMVK	-22.53	P01023	True	TTVMVK	339.696375153557	noloss	5	y	1	577.337795371892	45.65217	False	sp	P01023	P01023	A2MG_HUMAN	Alpha-2-macroglobulin	Homo sapiens	A2M	1	3	human_uniprot_sprot_2016_06_iRT_fwd	>sp|P01023|A2MG_HUMAN Alpha-2-macroglobulin OS=Homo sapiens GN=A2M PE=1 SV=3
3	_IHIGSSFEK_	IHIGSSFEK	IHIGSSFEK	7.975	Q96IY4	True	IHIGSSFEK	339.850308146972	noloss	3	y	1	423.223811165472	100	False	sp	Q96IY4	Q96IY4	CBPB2_HUMAN	Carboxypeptidase B2	Homo sapiens	CPB2	1	2	human_uniprot_sprot_2016_06_iRT_fwd	>sp|Q96IY4|CBPB2_HUMAN Carboxypeptidase B2 OS=Homo sapiens GN=CPB2 PE=1 SV=2
3	_IHIGSSFEK_	IHIGSSFEK	IHIGSSFEK	7.975	Q96IY4	True	IHIGSSFEK	339.850308146972	noloss	3	b	1	364.234316279522	64.86487	False	sp	Q96IY4	Q96IY4	CBPB2_HUMAN	Carboxypeptidase B2	Homo sapiens	CPB2	1	2	human_uniprot_sprot_2016_06_iRT_fwd	>sp|Q96IY4|CBPB2_HUMAN Carboxypeptidase B2 OS=Homo sapiens GN=CPB2 PE=1 SV=2
3	_IHIGSSFEK_	IHIGSSFEK	IHIGSSFEK	7.975	Q96IY4	True	IHIGSSFEK	339.850308146972	noloss	4	y	1	510.255839569742	51.35135	False	sp	Q96IY4	Q96IY4	CBPB2_HUMAN	Carboxypeptidase B2	Homo sapiens	CPB2	1	2	human_uniprot_sprot_2016_06_iRT_fwd	>sp|Q96IY4|CBPB2_HUMAN Carboxypeptidase B2 OS=Homo sapiens GN=CPB2 PE=1 SV=2
3	_IHIGSSFEK_	IHIGSSFEK	IHIGSSFEK	7.975	Q96IY4	True	IHIGSSFEK	339.850308146972	noloss	4	b	1	421.255780000092	43.24324	False	sp	Q96IY4	Q96IY4	CBPB2_HUMAN	Carboxypeptidase B2	Homo sapiens	CPB2	1	2	human_uniprot_sprot_2016_06_iRT_fwd	>sp|Q96IY4|CBPB2_HUMAN Carboxypeptidase B2 OS=Homo sapiens GN=CPB2 PE=1 SV=2
3	_IHIGSSFEK_	IHIGSSFEK	IHIGSSFEK	7.975	Q96IY4	True	IHIGSSFEK	339.850308146972	noloss	5	b	1	508.287808404362	16.21622	False	sp	Q96IY4	Q96IY4	CBPB2_HUMAN	Carboxypeptidase B2	Homo sapiens	CPB2	1	2	human_uniprot_sprot_2016_06_iRT_fwd	>sp|Q96IY4|CBPB2_HUMAN Carboxypeptidase B2 OS=Homo sapiens GN=CPB2 PE=1 SV=2
3	_IHIGSSFEK_	IHIGSSFEK	IHIGSSFEK	7.975	Q96IY4	True	IHIGSSFEK	339.850308146972	noloss	6	y	1	654.309331694582	8.108109	False	sp	Q96IY4	Q96IY4	CBPB2_HUMAN	Carboxypeptidase B2	Homo sapiens	CPB2	1	2	human_uniprot_sprot_2016_06_iRT_fwd	>sp|Q96IY4|CBPB2_HUMAN Carboxypeptidase B2 OS=Homo sapiens GN=CPB2 PE=1 SV=2
3	_IHIGSSFEK_	IHIGSSFEK	IHIGSSFEK	7.975	Q96IY4	True	IHIGSSFEK	339.850308146972	noloss	5	y	1	597.287867974012	8.108109	False	sp	Q96IY4	Q96IY4	CBPB2_HUMAN	Carboxypeptidase B2	Homo sapiens	CPB2	1	2	human_uniprot_sprot_2016_06_iRT_fwd	>sp|Q96IY4|CBPB2_HUMAN Carboxypeptidase B2 OS=Homo sapiens GN=CPB2 PE=1 SV=2
3	_SLHTLFGDK_	SLHTLFGDK	SLHTLFGDK	24.28	P02768	True	SLHTLFGDK	339.850308146972	noloss	3	y	1	319.161210908912	100	False	sp	P02768	P02768	ALBU_HUMAN	Serum albumin	Homo sapiens	ALB	1	2	human_uniprot_sprot_2016_06_iRT_fwd	>sp|P02768|ALBU_HUMAN Serum albumin OS=Homo sapiens GN=ALB PE=1 SV=2
3	_SLHTLFGDK_	SLHTLFGDK	SLHTLFGDK	24.28	P02768	True	SLHTLFGDK	339.850308146972	noloss	4	y	1	466.229624821902	66	False	sp	P02768	P02768	ALBU_HUMAN	Serum albumin	Homo sapiens	ALB	1	2	human_uniprot_sprot_2016_06_iRT_fwd	>sp|P02768|ALBU_HUMAN Serum albumin OS=Homo sapiens GN=ALB PE=1 SV=2
3	_SLHTLFGDK_	SLHTLFGDK	SLHTLFGDK	24.28	P02768	True	SLHTLFGDK	339.850308146972	noloss	3	b	1	338.182280706662	39	False	sp	P02768	P02768	ALBU_HUMAN	Serum albumin	Homo sapiens	ALB	1	2	human_uniprot_sprot_2016_06_iRT_fwd	>sp|P02768|ALBU_HUMAN Serum albumin OS=Homo sapiens GN=ALB PE=1 SV=2
3	_SLHTLFGDK_	SLHTLFGDK	SLHTLFGDK	24.28	P02768	True	SLHTLFGDK	339.850308146972	noloss	4	b	1	439.229959175072	33	False	sp	P02768	P02768	ALBU_HUMAN	Serum albumin	Homo sapiens	ALB	1	2	human_uniprot_sprot_2016_06_iRT_fwd	>sp|P02768|ALBU_HUMAN Serum albumin OS=Homo sapiens GN=ALB PE=1 SV=2
3	_SLHTLFGDK_	SLHTLFGDK	SLHTLFGDK	24.28	P02768	True	SLHTLFGDK	339.850308146972	noloss	6	y	1	680.361367267442	17	False	sp	P02768	P02768	ALBU_HUMAN	Serum albumin	Homo sapiens	ALB	1	2	human_uniprot_sprot_2016_06_iRT_fwd	>sp|P02768|ALBU_HUMAN Serum albumin OS=Homo sapiens GN=ALB PE=1 SV=2
3	_SLHTLFGDK_	SLHTLFGDK	SLHTLFGDK	24.28	P02768	True	SLHTLFGDK	339.850308146972	noloss	7	y	2	409.213777796352	12	False	sp	P02768	P02768	ALBU_HUMAN	Serum albumin	Homo sapiens	ALB	1	2	human_uniprot_sprot_2016_06_iRT_fwd	>sp|P02768|ALBU_HUMAN Serum albumin OS=Homo sapiens GN=ALB PE=1 SV=2
3	_SLHTLFGDK_	SLHTLFGDK	SLHTLFGDK	24.28	P02768	True	SLHTLFGDK	339.850308146972	noloss	5	y	1	579.313688799032	8	False	sp	P02768	P02768	ALBU_HUMAN	Serum albumin	Homo sapiens	ALB	1	2	human_uniprot_sprot_2016_06_iRT_fwd	>sp|P02768|ALBU_HUMAN Serum albumin OS=Homo sapiens GN=ALB PE=1 SV=2
3	_FAHTVVTSR_	FAHTVVTSR	FAHTVVTSR	-13.745	Q14624	True	FAHTVVTSR	339.854052610319	noloss	3	y	1	363.198659046792	100	False	sp	Q14624	Q14624	ITIH4_HUMAN	Inter-alpha-trypsin inhibitor heavy chain H4	Homo sapiens	ITIH4	1	4	human_uniprot_sprot_2016_06_iRT_fwd	>sp|Q14624|ITIH4_HUMAN Inter-alpha-trypsin inhibitor heavy chain H4 OS=Homo sapiens GN=ITIH4 PE=1 SV=4
3	_FAHTVVTSR_	FAHTVVTSR	FAHTVVTSR	-13.745	Q14624	True	FAHTVVTSR	339.854052610319	noloss	4	y	1	462.267072959782	40	False	sp	Q14624	Q14624	ITIH4_HUMAN	Inter-alpha-trypsin inhibitor heavy chain H4	Homo sapiens	ITIH4	1	4	human_uniprot_sprot_2016_06_iRT_fwd	>sp|Q14624|ITIH4_HUMAN Inter-alpha-trypsin inhibitor heavy chain H4 OS=Homo sapiens GN=ITIH4 PE=1 SV=4
3	_FAHTVVTSR_	FAHTVVTSR	FAHTVVTSR	-13.745	Q14624	True	FAHTVVTSR	339.854052610319	noloss	3	b	1	356.171716022962	19	False	sp	Q14624	Q14624	ITIH4_HUMAN	Inter-alpha-trypsin inhibitor heavy chain H4	Homo sapiens	ITIH4	1	4	human_uniprot_sprot_2016_06_iRT_fwd	>sp|Q14624|ITIH4_HUMAN Inter-alpha-trypsin inhibitor heavy chain H4 OS=Homo sapiens GN=ITIH4 PE=1 SV=4
3	_FAHTVVTSR_	FAHTVVTSR	FAHTVVTSR	-13.745	Q14624	True	FAHTVVTSR	339.854052610319	noloss	6	y	1	662.383165341182	17	False	sp	Q14624	Q14624	ITIH4_HUMAN	Inter-alpha-trypsin inhibitor heavy chain H4	Homo sapiens	ITIH4	1	4	human_uniprot_sprot_2016_06_iRT_fwd	>sp|Q14624|ITIH4_HUMAN Inter-alpha-trypsin inhibitor heavy chain H4 OS=Homo sapiens GN=ITIH4 PE=1 SV=4
3	_FAHTVVTSR_	FAHTVVTSR	FAHTVVTSR	-13.745	Q14624	True	FAHTVVTSR	339.854052610319	noloss	4	b	1	457.219394491372	15	False	sp	Q14624	Q14624	ITIH4_HUMAN	Inter-alpha-trypsin inhibitor heavy chain H4	Homo sapiens	ITIH4	1	4	human_uniprot_sprot_2016_06_iRT_fwd	>sp|Q14624|ITIH4_HUMAN Inter-alpha-trypsin inhibitor heavy chain H4 OS=Homo sapiens GN=ITIH4 PE=1 SV=4
3	_FAHTVVTSR_	FAHTVVTSR	FAHTVVTSR	-13.745	Q14624	True	FAHTVVTSR	339.854052610319	noloss	5	b	1	556.287808404362	10	False	sp	Q14624	Q14624	ITIH4_HUMAN	Inter-alpha-trypsin inhibitor heavy chain H4	Homo sapiens	ITIH4	1	4	human_uniprot_sprot_2016_06_iRT_fwd	>sp|Q14624|ITIH4_HUMAN Inter-alpha-trypsin inhibitor heavy chain H4 OS=Homo sapiens GN=ITIH4 PE=1 SV=4
3	_FAHTVVTSR_	FAHTVVTSR	FAHTVVTSR	-13.745	Q14624	True	FAHTVVTSR	339.854052610319	noloss	5	y	1	561.335486872772	9	False	sp	Q14624	Q14624	ITIH4_HUMAN	Inter-alpha-trypsin inhibitor heavy chain H4	Homo sapiens	ITIH4	1	4	human_uniprot_sprot_2016_06_iRT_fwd	>sp|Q14624|ITIH4_HUMAN Inter-alpha-trypsin inhibitor heavy chain H4 OS=Homo sapiens GN=ITIH4 PE=1 SV=4
3	_FAHTVVTSR_	FAHTVVTSR	FAHTVVTSR	-13.745	Q14624	True	FAHTVVTSR	339.854052610319	noloss	7	y	2	400.224676833222	5	False	sp	Q14624	Q14624	ITIH4_HUMAN	Inter-alpha-trypsin inhibitor heavy chain H4	Homo sapiens	ITIH4	1	4	human_uniprot_sprot_2016_06_iRT_fwd	>sp|Q14624|ITIH4_HUMAN Inter-alpha-trypsin inhibitor heavy chain H4 OS=Homo sapiens GN=ITIH4 PE=1 SV=4
3	_SLNEEAVKK_	SLNEEAVKK	SLNEEAVKK	-28.73	P01023	True	SLNEEAVKK	339.857351269439	noloss	5	y	1	574.355887964182	100	False	sp	P01023	P01023	A2MG_HUMAN	Alpha-2-macroglobulin	Homo sapiens	A2M	1	3	human_uniprot_sprot_2016_06_iRT_fwd	>sp|P01023|A2MG_HUMAN Alpha-2-macroglobulin OS=Homo sapiens GN=A2M PE=1 SV=3
3	_SLNEEAVKK_	SLNEEAVKK	SLNEEAVKK	-28.73	P01023	True	SLNEEAVKK	339.857351269439	noloss	4	y	1	445.313294876212	80	False	sp	P01023	P01023	A2MG_HUMAN	Alpha-2-macroglobulin	Homo sapiens	A2M	1	3	human_uniprot_sprot_2016_06_iRT_fwd	>sp|P01023|A2MG_HUMAN Alpha-2-macroglobulin OS=Homo sapiens GN=A2M PE=1 SV=3
3	_SLNEEAVKK_	SLNEEAVKK	SLNEEAVKK	-28.73	P01023	True	SLNEEAVKK	339.857351269439	noloss	6	y	1	703.398481052152	58	False	sp	P01023	P01023	A2MG_HUMAN	Alpha-2-macroglobulin	Homo sapiens	A2M	1	3	human_uniprot_sprot_2016_06_iRT_fwd	>sp|P01023|A2MG_HUMAN Alpha-2-macroglobulin OS=Homo sapiens GN=A2M PE=1 SV=3
3	_SLNEEAVKK_	SLNEEAVKK	SLNEEAVKK	-28.73	P01023	True	SLNEEAVKK	339.857351269439	noloss	7	y	2	409.224342480052	50	False	sp	P01023	P01023	A2MG_HUMAN	Alpha-2-macroglobulin	Homo sapiens	A2M	1	3	human_uniprot_sprot_2016_06_iRT_fwd	>sp|P01023|A2MG_HUMAN Alpha-2-macroglobulin OS=Homo sapiens GN=A2M PE=1 SV=3
3	_SLNEEAVKK_	SLNEEAVKK	SLNEEAVKK	-28.73	P01023	True	SLNEEAVKK	339.857351269439	noloss	3	y	1	374.276181091502	34	False	sp	P01023	P01023	A2MG_HUMAN	Alpha-2-macroglobulin	Homo sapiens	A2M	1	3	human_uniprot_sprot_2016_06_iRT_fwd	>sp|P01023|A2MG_HUMAN Alpha-2-macroglobulin OS=Homo sapiens GN=A2M PE=1 SV=3
3	_SLNEEAVKK_	SLNEEAVKK	SLNEEAVKK	-28.73	P01023	True	SLNEEAVKK	339.857351269439	noloss	7	y	1	817.441408493292	25	False	sp	P01023	P01023	A2MG_HUMAN	Alpha-2-macroglobulin	Homo sapiens	A2M	1	3	human_uniprot_sprot_2016_06_iRT_fwd	>sp|P01023|A2MG_HUMAN Alpha-2-macroglobulin OS=Homo sapiens GN=A2M PE=1 SV=3
3	_SLNEEAVKK_	SLNEEAVKK	SLNEEAVKK	-28.73	P01023	True	SLNEEAVKK	339.857351269439	noloss	8	y	2	465.766374468617	7	False	sp	P01023	P01023	A2MG_HUMAN	Alpha-2-macroglobulin	Homo sapiens	A2M	1	3	human_uniprot_sprot_2016_06_iRT_fwd	>sp|P01023|A2MG_HUMAN Alpha-2-macroglobulin OS=Homo sapiens GN=A2M PE=1 SV=3
3	_SLNEEAVKK_	SLNEEAVKK	SLNEEAVKK	-28.73	P01023	True	SLNEEAVKK	339.857351269439	noloss	6	y	2	352.202878759482	7	False	sp	P01023	P01023	A2MG_HUMAN	Alpha-2-macroglobulin	Homo sapiens	A2M	1	3	human_uniprot_sprot_2016_06_iRT_fwd	>sp|P01023|A2MG_HUMAN Alpha-2-macroglobulin OS=Homo sapiens GN=A2M PE=1 SV=3
3	_SLNEEAVKK_	SLNEEAVKK	SLNEEAVKK	-28.73	P01023	True	SLNEEAVKK	339.857351269439	noloss	3	b	1	315.166296289352	6	False	sp	P01023	P01023	A2MG_HUMAN	Alpha-2-macroglobulin	Homo sapiens	A2M	1	3	human_uniprot_sprot_2016_06_iRT_fwd	>sp|P01023|A2MG_HUMAN Alpha-2-macroglobulin OS=Homo sapiens GN=A2M PE=1 SV=3
3	_ELNELGSKK_	ELNELGSKK	ELNELGSKK	-16.24	P06681	True	ELNELGSKK	339.857351269439	noloss	4	y	1	419.261259303352	100	False	sp	P06681	P06681	CO2_HUMAN	Complement C2	Homo sapiens	C2	1	2	human_uniprot_sprot_2016_06_iRT_fwd	>sp|P06681|CO2_HUMAN Complement C2 OS=Homo sapiens GN=C2 PE=1 SV=2
3	_ELNELGSKK_	ELNELGSKK	ELNELGSKK	-16.24	P06681	True	ELNELGSKK	339.857351269439	noloss	5	y	1	532.345323280482	41.17647	False	sp	P06681	P06681	CO2_HUMAN	Complement C2	Homo sapiens	C2	1	2	human_uniprot_sprot_2016_06_iRT_fwd	>sp|P06681|CO2_HUMAN Complement C2 OS=Homo sapiens GN=C2 PE=1 SV=2
3	_ELNELGSKK_	ELNELGSKK	ELNELGSKK	-16.24	P06681	True	ELNELGSKK	339.857351269439	noloss	7	y	2	388.219060138202	20.58824	False	sp	P06681	P06681	CO2_HUMAN	Complement C2	Homo sapiens	C2	1	2	human_uniprot_sprot_2016_06_iRT_fwd	>sp|P06681|CO2_HUMAN Complement C2 OS=Homo sapiens GN=C2 PE=1 SV=2
3	_ELNELGSKK_	ELNELGSKK	ELNELGSKK	-16.24	P06681	True	ELNELGSKK	339.857351269439	noloss	6	y	1	661.387916368452	8.823529	False	sp	P06681	P06681	CO2_HUMAN	Complement C2	Homo sapiens	C2	1	2	human_uniprot_sprot_2016_06_iRT_fwd	>sp|P06681|CO2_HUMAN Complement C2 OS=Homo sapiens GN=C2 PE=1 SV=2
3	_ELNELGSKK_	ELNELGSKK	ELNELGSKK	-16.24	P06681	True	ELNELGSKK	339.857351269439	noloss	3	b	1	357.176860973052	8.823529	False	sp	P06681	P06681	CO2_HUMAN	Complement C2	Homo sapiens	C2	1	2	human_uniprot_sprot_2016_06_iRT_fwd	>sp|P06681|CO2_HUMAN Complement C2 OS=Homo sapiens GN=C2 PE=1 SV=2
3	_QRVEASISK_	QRVEASISK	QRVEASISK	-24.75	P0C0L4	False	QRVEASISK	339.861095732785	noloss	7	y	2	367.208161101332	100	False	sp	P0C0L4	P0C0L4	CO4A_HUMAN	Complement C4-A	Homo sapiens	C4A	1	2	human_uniprot_sprot_2016_06_iRT_fwd	>sp|P0C0L4|CO4A_HUMAN Complement C4-A OS=Homo sapiens GN=C4A PE=1 SV=2
3	_QRVEASISK_	QRVEASISK	QRVEASISK	-24.75	P0C0L4	False	QRVEASISK	339.861095732785	noloss	4	y	1	434.260924950182	60	False	sp	P0C0L4	P0C0L4	CO4A_HUMAN	Complement C4-A	Homo sapiens	C4A	1	2	human_uniprot_sprot_2016_06_iRT_fwd	>sp|P0C0L4|CO4A_HUMAN Complement C4-A OS=Homo sapiens GN=C4A PE=1 SV=2
3	_QRVEASISK_	QRVEASISK	QRVEASISK	-24.75	P0C0L4	False	QRVEASISK	339.861095732785	noloss	4	b	1	513.277971996652	40	False	sp	P0C0L4	P0C0L4	CO4A_HUMAN	Complement C4-A	Homo sapiens	C4A	1	2	human_uniprot_sprot_2016_06_iRT_fwd	>sp|P0C0L4|CO4A_HUMAN Complement C4-A OS=Homo sapiens GN=C4A PE=1 SV=2
3	_QRVEASISK_	QRVEASISK	QRVEASISK	-24.75	P0C0L4	False	QRVEASISK	339.861095732785	noloss	5	b	1	584.315085781362	30	False	sp	P0C0L4	P0C0L4	CO4A_HUMAN	Complement C4-A	Homo sapiens	C4A	1	2	human_uniprot_sprot_2016_06_iRT_fwd	>sp|P0C0L4|CO4A_HUMAN Complement C4-A OS=Homo sapiens GN=C4A PE=1 SV=2
3	_TEITELRR_	TEITELRR	TEITELRR	-5.77	P13646	True	TEITELRR	339.861095732785	noloss	6	y	2	394.242869587582	100	False	sp	P13646	P13646	K1C13_HUMAN	Keratin, type I cytoskeletal 13	Homo sapiens	KRT13	1	4	human_uniprot_sprot_2016_06_iRT_fwd	>sp|P13646|K1C13_HUMAN Keratin, type I cytoskeletal 13 OS=Homo sapiens GN=KRT13 PE=1 SV=4
3	_TEITELRR_	TEITELRR	TEITELRR	-5.77	P13646	True	TEITELRR	339.861095732785	noloss	7	y	2	458.764166131567	49	False	sp	P13646	P13646	K1C13_HUMAN	Keratin, type I cytoskeletal 13	Homo sapiens	KRT13	1	4	human_uniprot_sprot_2016_06_iRT_fwd	>sp|P13646|K1C13_HUMAN Keratin, type I cytoskeletal 13 OS=Homo sapiens GN=KRT13 PE=1 SV=4
3	_TEITELRR_	TEITELRR	TEITELRR	-5.77	P13646	True	TEITELRR	339.861095732785	noloss	5	y	2	337.700837599017	39	False	sp	P13646	P13646	K1C13_HUMAN	Keratin, type I cytoskeletal 13	Homo sapiens	KRT13	1	4	human_uniprot_sprot_2016_06_iRT_fwd	>sp|P13646|K1C13_HUMAN Keratin, type I cytoskeletal 13 OS=Homo sapiens GN=KRT13 PE=1 SV=4
3	_TEITELRR_	TEITELRR	TEITELRR	-5.77	P13646	True	TEITELRR	339.861095732785	noloss	5	y	1	674.394398731222	12	False	sp	P13646	P13646	K1C13_HUMAN	Keratin, type I cytoskeletal 13	Homo sapiens	KRT13	1	4	human_uniprot_sprot_2016_06_iRT_fwd	>sp|P13646|K1C13_HUMAN Keratin, type I cytoskeletal 13 OS=Homo sapiens GN=KRT13 PE=1 SV=4
3	_FRLPEISR_	FRLPEISR	FRLPEISR	39.43	P07225	True	FRLPEISR	339.866181113225	noloss	3	b	1	417.260865380532	100	False	sp	P07225	P07225	PROS_HUMAN	Vitamin K-dependent protein S	Homo sapiens	PROS1	1	1	human_uniprot_sprot_2016_06_iRT_fwd	>sp|P07225|PROS_HUMAN Vitamin K-dependent protein S OS=Homo sapiens GN=PROS1 PE=1 SV=1
3	_FRLPEISR_	FRLPEISR	FRLPEISR	39.43	P07225	True	FRLPEISR	339.866181113225	noloss	2	b	1	304.176801403402	98	False	sp	P07225	P07225	PROS_HUMAN	Vitamin K-dependent protein S	Homo sapiens	PROS1	1	1	human_uniprot_sprot_2016_06_iRT_fwd	>sp|P07225|PROS_HUMAN Vitamin K-dependent protein S OS=Homo sapiens GN=PROS1 PE=1 SV=1
3	_FRLPEISR_	FRLPEISR	FRLPEISR	39.43	P07225	True	FRLPEISR	339.866181113225	noloss	3	y	1	375.235044555512	81	False	sp	P07225	P07225	PROS_HUMAN	Vitamin K-dependent protein S	Homo sapiens	PROS1	1	1	human_uniprot_sprot_2016_06_iRT_fwd	>sp|P07225|PROS_HUMAN Vitamin K-dependent protein S OS=Homo sapiens GN=PROS1 PE=1 SV=1
3	_FRLPEISR_	FRLPEISR	FRLPEISR	39.43	P07225	True	FRLPEISR	339.866181113225	noloss	5	b	1	643.356222317352	33	False	sp	P07225	P07225	PROS_HUMAN	Vitamin K-dependent protein S	Homo sapiens	PROS1	1	1	human_uniprot_sprot_2016_06_iRT_fwd	>sp|P07225|PROS_HUMAN Vitamin K-dependent protein S OS=Homo sapiens GN=PROS1 PE=1 SV=1
3	_FRLPEISR_	FRLPEISR	FRLPEISR	39.43	P07225	True	FRLPEISR	339.866181113225	noloss	4	y	1	504.277637643482	29	False	sp	P07225	P07225	PROS_HUMAN	Vitamin K-dependent protein S	Homo sapiens	PROS1	1	1	human_uniprot_sprot_2016_06_iRT_fwd	>sp|P07225|PROS_HUMAN Vitamin K-dependent protein S OS=Homo sapiens GN=PROS1 PE=1 SV=1
3	_FRLPEISR_	FRLPEISR	FRLPEISR	39.43	P07225	True	FRLPEISR	339.866181113225	noloss	7	y	2	435.761426479937	8	False	sp	P07225	P07225	PROS_HUMAN	Vitamin K-dependent protein S	Homo sapiens	PROS1	1	1	human_uniprot_sprot_2016_06_iRT_fwd	>sp|P07225|PROS_HUMAN Vitamin K-dependent protein S OS=Homo sapiens GN=PROS1 PE=1 SV=1
3	_FRLPEISR_	FRLPEISR	FRLPEISR	39.43	P07225	True	FRLPEISR	339.866181113225	noloss	5	y	1	601.330401492332	6	False	sp	P07225	P07225	PROS_HUMAN	Vitamin K-dependent protein S	Homo sapiens	PROS1	1	1	human_uniprot_sprot_2016_06_iRT_fwd	>sp|P07225|PROS_HUMAN Vitamin K-dependent protein S OS=Homo sapiens GN=PROS1 PE=1 SV=1
3	_DKC[+57]EPLEK_	DKC[+57.0]EPLEK	DKCEPLEK	-25.035	P02763	False	DKC[+57.0]EPLEK	340.167308547722	noloss	4	y	1	486.292225078462	100	False	sp	P02763	P02763	A1AG1_HUMAN	Alpha-1-acid glycoprotein 1	Homo sapiens	ORM1	1	1	human_uniprot_sprot_2016_06_iRT_fwd	>sp|P02763|A1AG1_HUMAN Alpha-1-acid glycoprotein 1 OS=Homo sapiens GN=ORM1 PE=1 SV=1
3	_DKC[+57]EPLEK_	DKC[+57.0]EPLEK	DKCEPLEK	-25.035	P02763	False	DKC[+57.0]EPLEK	340.167308547722	noloss	3	y	1	389.239461229612	96.20253	False	sp	P02763	P02763	A1AG1_HUMAN	Alpha-1-acid glycoprotein 1	Homo sapiens	ORM1	1	1	human_uniprot_sprot_2016_06_iRT_fwd	>sp|P02763|A1AG1_HUMAN Alpha-1-acid glycoprotein 1 OS=Homo sapiens GN=ORM1 PE=1 SV=1
3	_DKC[+57]EPLEK_	DKC[+57.0]EPLEK	DKCEPLEK	-25.035	P02763	False	DKC[+57.0]EPLEK	340.167308547722	noloss	3	b	1	404.159831009922	70.88608	False	sp	P02763	P02763	A1AG1_HUMAN	Alpha-1-acid glycoprotein 1	Homo sapiens	ORM1	1	1	human_uniprot_sprot_2016_06_iRT_fwd	>sp|P02763|A1AG1_HUMAN Alpha-1-acid glycoprotein 1 OS=Homo sapiens GN=ORM1 PE=1 SV=1
3	_DKC[+57]EPLEK_	DKC[+57.0]EPLEK	DKCEPLEK	-25.035	P02763	False	DKC[+57.0]EPLEK	340.167308547722	noloss	4	b	1	533.202424097892	29.11392	False	sp	P02763	P02763	A1AG1_HUMAN	Alpha-1-acid glycoprotein 1	Homo sapiens	ORM1	1	1	human_uniprot_sprot_2016_06_iRT_fwd	>sp|P02763|A1AG1_HUMAN Alpha-1-acid glycoprotein 1 OS=Homo sapiens GN=ORM1 PE=1 SV=1
3	_DKC[+57]EPLEK_	DKC[+57.0]EPLEK	DKCEPLEK	-25.035	P02763	False	DKC[+57.0]EPLEK	340.167308547722	noloss	5	b	2	315.631232206777	7.594937	False	sp	P02763	P02763	A1AG1_HUMAN	Alpha-1-acid glycoprotein 1	Homo sapiens	ORM1	1	1	human_uniprot_sprot_2016_06_iRT_fwd	>sp|P02763|A1AG1_HUMAN Alpha-1-acid glycoprotein 1 OS=Homo sapiens GN=ORM1 PE=1 SV=1
3	_DKC[+57]EPLEK_	DKC[+57.0]EPLEK	DKCEPLEK	-25.035	P02763	False	DKC[+57.0]EPLEK	340.167308547722	noloss	5	b	1	630.255187946742	5.063291	False	sp	P02763	P02763	A1AG1_HUMAN	Alpha-1-acid glycoprotein 1	Homo sapiens	ORM1	1	1	human_uniprot_sprot_2016_06_iRT_fwd	>sp|P02763|A1AG1_HUMAN Alpha-1-acid glycoprotein 1 OS=Homo sapiens GN=ORM1 PE=1 SV=1
3	_ATVLNYLPK_	ATVLNYLPK	ATVLNYLPK	46.445	P01023	False	ATVLNYLPK	340.202570347015	noloss	3	y	1	357.249631990492	100	False	sp	P01023	P01023	A2MG_HUMAN	Alpha-2-macroglobulin	Homo sapiens	A2M	1	3	human_uniprot_sprot_2016_06_iRT_fwd	>sp|P01023|A2MG_HUMAN Alpha-2-macroglobulin OS=Homo sapiens GN=A2M PE=1 SV=3
3	_ATVLNYLPK_	ATVLNYLPK	ATVLNYLPK	46.445	P01023	False	ATVLNYLPK	340.202570347015	noloss	9	y	3	340.202570347015	42.85714	False	sp	P01023	P01023	A2MG_HUMAN	Alpha-2-macroglobulin	Homo sapiens	A2M	1	3	human_uniprot_sprot_2016_06_iRT_fwd	>sp|P01023|A2MG_HUMAN Alpha-2-macroglobulin OS=Homo sapiens GN=A2M PE=1 SV=3
3	_ATVLNYLPK_	ATVLNYLPK	ATVLNYLPK	46.445	P01023	False	ATVLNYLPK	340.202570347015	noloss	4	b	1	385.244546610052	42.85714	False	sp	P01023	P01023	A2MG_HUMAN	Alpha-2-macroglobulin	Homo sapiens	A2M	1	3	human_uniprot_sprot_2016_06_iRT_fwd	>sp|P01023|A2MG_HUMAN Alpha-2-macroglobulin OS=Homo sapiens GN=A2M PE=1 SV=3
3	_ATVLNYLPK_	ATVLNYLPK	ATVLNYLPK	46.445	P01023	False	ATVLNYLPK	340.202570347015	noloss	6	y	1	747.439951941312	14.28571	False	sp	P01023	P01023	A2MG_HUMAN	Alpha-2-macroglobulin	Homo sapiens	A2M	1	3	human_uniprot_sprot_2016_06_iRT_fwd	>sp|P01023|A2MG_HUMAN Alpha-2-macroglobulin OS=Homo sapiens GN=A2M PE=1 SV=3
3	_ATVLNYLPK_	ATVLNYLPK	ATVLNYLPK	46.445	P01023	False	ATVLNYLPK	340.202570347015	noloss	5	y	1	634.355887964182	14.28571	False	sp	P01023	P01023	A2MG_HUMAN	Alpha-2-macroglobulin	Homo sapiens	A2M	1	3	human_uniprot_sprot_2016_06_iRT_fwd	>sp|P01023|A2MG_HUMAN Alpha-2-macroglobulin OS=Homo sapiens GN=A2M PE=1 SV=3
3	_ATVLNYLPK_	ATVLNYLPK	ATVLNYLPK	46.445	P01023	False	ATVLNYLPK	340.202570347015	noloss	4	y	1	520.312960523042	14.28571	False	sp	P01023	P01023	A2MG_HUMAN	Alpha-2-macroglobulin	Homo sapiens	A2M	1	3	human_uniprot_sprot_2016_06_iRT_fwd	>sp|P01023|A2MG_HUMAN Alpha-2-macroglobulin OS=Homo sapiens GN=A2M PE=1 SV=3
3	_ATVLNYLPK_	ATVLNYLPK	ATVLNYLPK	46.445	P01023	False	ATVLNYLPK	340.202570347015	noloss	6	b	1	662.350802583742	14.28571	False	sp	P01023	P01023	A2MG_HUMAN	Alpha-2-macroglobulin	Homo sapiens	A2M	1	3	human_uniprot_sprot_2016_06_iRT_fwd	>sp|P01023|A2MG_HUMAN Alpha-2-macroglobulin OS=Homo sapiens GN=A2M PE=1 SV=3
3	_ATVLNYLPK_	ATVLNYLPK	ATVLNYLPK	46.445	P01023	False	ATVLNYLPK	340.202570347015	noloss	5	b	1	499.287474051192	14.28571	False	sp	P01023	P01023	A2MG_HUMAN	Alpha-2-macroglobulin	Homo sapiens	A2M	1	3	human_uniprot_sprot_2016_06_iRT_fwd	>sp|P01023|A2MG_HUMAN Alpha-2-macroglobulin OS=Homo sapiens GN=A2M PE=1 SV=3
3	_GFQVVVTLR_	GFQVVVTLR	GFQVVVTLR	54.155	P09871	True	GFQVVVTLR	340.206314810362	noloss	3	y	1	389.250694619652	100	False	sp	P09871	P09871	C1S_HUMAN	Complement C1s subcomponent	Homo sapiens	C1S	1	1	human_uniprot_sprot_2016_06_iRT_fwd	>sp|P09871|C1S_HUMAN Complement C1s subcomponent OS=Homo sapiens GN=C1S PE=1 SV=1
3	_GFQVVVTLR_	GFQVVVTLR	GFQVVVTLR	54.155	P09871	True	GFQVVVTLR	340.206314810362	noloss	3	b	1	333.155731605652	78.57143	False	sp	P09871	P09871	C1S_HUMAN	Complement C1s subcomponent	Homo sapiens	C1S	1	1	human_uniprot_sprot_2016_06_iRT_fwd	>sp|P09871|C1S_HUMAN Complement C1s subcomponent OS=Homo sapiens GN=C1S PE=1 SV=1
3	_GFQVVVTLR_	GFQVVVTLR	GFQVVVTLR	54.155	P09871	True	GFQVVVTLR	340.206314810362	noloss	4	y	1	488.319108532642	61.42857	False	sp	P09871	P09871	C1S_HUMAN	Complement C1s subcomponent	Homo sapiens	C1S	1	1	human_uniprot_sprot_2016_06_iRT_fwd	>sp|P09871|C1S_HUMAN Complement C1s subcomponent OS=Homo sapiens GN=C1S PE=1 SV=1
3	_GFQVVVTLR_	GFQVVVTLR	GFQVVVTLR	54.155	P09871	True	GFQVVVTLR	340.206314810362	noloss	4	b	1	432.224145518642	11.42857	False	sp	P09871	P09871	C1S_HUMAN	Complement C1s subcomponent	Homo sapiens	C1S	1	1	human_uniprot_sprot_2016_06_iRT_fwd	>sp|P09871|C1S_HUMAN Complement C1s subcomponent OS=Homo sapiens GN=C1S PE=1 SV=1
3	_VTQEFHMK_	VTQEFHMK	VTQEFHMK	-9.695	P04114	True	VTQEFHMK	340.504143585739	noloss	5	y	1	691.323207936912	100	False	sp	P04114	P04114	APOB_HUMAN	Apolipoprotein B-100	Homo sapiens	APOB	1	2	human_uniprot_sprot_2016_06_iRT_fwd	>sp|P04114|APOB_HUMAN Apolipoprotein B-100 OS=Homo sapiens GN=APOB PE=1 SV=2
3	_VTQEFHMK_	VTQEFHMK	VTQEFHMK	-9.695	P04114	True	VTQEFHMK	340.504143585739	noloss	3	y	1	415.212200935952	62.5	False	sp	P04114	P04114	APOB_HUMAN	Apolipoprotein B-100	Homo sapiens	APOB	1	2	human_uniprot_sprot_2016_06_iRT_fwd	>sp|P04114|APOB_HUMAN Apolipoprotein B-100 OS=Homo sapiens GN=APOB PE=1 SV=2
3	_VTQEFHMK_	VTQEFHMK	VTQEFHMK	-9.695	P04114	True	VTQEFHMK	340.504143585739	noloss	4	y	1	562.280614848942	53.125	False	sp	P04114	P04114	APOB_HUMAN	Apolipoprotein B-100	Homo sapiens	APOB	1	2	human_uniprot_sprot_2016_06_iRT_fwd	>sp|P04114|APOB_HUMAN Apolipoprotein B-100 OS=Homo sapiens GN=APOB PE=1 SV=2
3	_VTQEFHMK_	VTQEFHMK	VTQEFHMK	-9.695	P04114	True	VTQEFHMK	340.504143585739	noloss	7	y	2	460.718370188707	14.0625	False	sp	P04114	P04114	APOB_HUMAN	Apolipoprotein B-100	Homo sapiens	APOB	1	2	human_uniprot_sprot_2016_06_iRT_fwd	>sp|P04114|APOB_HUMAN Apolipoprotein B-100 OS=Homo sapiens GN=APOB PE=1 SV=2
3	_VTQEFHMK_	VTQEFHMK	VTQEFHMK	-9.695	P04114	True	VTQEFHMK	340.504143585739	noloss	6	y	1	819.381785442192	9.375	False	sp	P04114	P04114	APOB_HUMAN	Apolipoprotein B-100	Homo sapiens	APOB	1	2	human_uniprot_sprot_2016_06_iRT_fwd	>sp|P04114|APOB_HUMAN Apolipoprotein B-100 OS=Homo sapiens GN=APOB PE=1 SV=2
3	_AFKAWAVAR_	AFKAWAVAR	AFKAWAVAR	16.65	P02768	True	AFKAWAVAR	340.531021345472	noloss	6	y	1	673.378020391092	100	False	sp	P02768	P02768	ALBU_HUMAN	Serum albumin	Homo sapiens	ALB	1	2	human_uniprot_sprot_2016_06_iRT_fwd	>sp|P02768|ALBU_HUMAN Serum albumin OS=Homo sapiens GN=ALB PE=1 SV=2
3	_AFKAWAVAR_	AFKAWAVAR	AFKAWAVAR	16.65	P02768	True	AFKAWAVAR	340.531021345472	noloss	3	y	1	345.224479871812	64	False	sp	P02768	P02768	ALBU_HUMAN	Serum albumin	Homo sapiens	ALB	1	2	human_uniprot_sprot_2016_06_iRT_fwd	>sp|P02768|ALBU_HUMAN Serum albumin OS=Homo sapiens GN=ALB PE=1 SV=2
3	_AFKAWAVAR_	AFKAWAVAR	AFKAWAVAR	16.65	P02768	True	AFKAWAVAR	340.531021345472	noloss	4	y	1	416.261593656522	60	False	sp	P02768	P02768	ALBU_HUMAN	Serum albumin	Homo sapiens	ALB	1	2	human_uniprot_sprot_2016_06_iRT_fwd	>sp|P02768|ALBU_HUMAN Serum albumin OS=Homo sapiens GN=ALB PE=1 SV=2
3	_AFKAWAVAR_	AFKAWAVAR	AFKAWAVAR	16.65	P02768	True	AFKAWAVAR	340.531021345472	noloss	5	y	1	602.340906606382	47	False	sp	P02768	P02768	ALBU_HUMAN	Serum albumin	Homo sapiens	ALB	1	2	human_uniprot_sprot_2016_06_iRT_fwd	>sp|P02768|ALBU_HUMAN Serum albumin OS=Homo sapiens GN=ALB PE=1 SV=2
3	_AFKAWAVAR_	AFKAWAVAR	AFKAWAVAR	16.65	P02768	True	AFKAWAVAR	340.531021345472	noloss	7	y	2	401.240129935952	14	False	sp	P02768	P02768	ALBU_HUMAN	Serum albumin	Homo sapiens	ALB	1	2	human_uniprot_sprot_2016_06_iRT_fwd	>sp|P02768|ALBU_HUMAN Serum albumin OS=Homo sapiens GN=ALB PE=1 SV=2
3	_AFKAWAVAR_	AFKAWAVAR	AFKAWAVAR	16.65	P02768	True	AFKAWAVAR	340.531021345472	noloss	4	b	1	418.244880963222	13	False	sp	P02768	P02768	ALBU_HUMAN	Serum albumin	Homo sapiens	ALB	1	2	human_uniprot_sprot_2016_06_iRT_fwd	>sp|P02768|ALBU_HUMAN Serum albumin OS=Homo sapiens GN=ALB PE=1 SV=2
3	_AFKAWAVAR_	AFKAWAVAR	AFKAWAVAR	16.65	P02768	True	AFKAWAVAR	340.531021345472	noloss	5	b	1	604.324193913082	8	False	sp	P02768	P02768	ALBU_HUMAN	Serum albumin	Homo sapiens	ALB	1	2	human_uniprot_sprot_2016_06_iRT_fwd	>sp|P02768|ALBU_HUMAN Serum albumin OS=Homo sapiens GN=ALB PE=1 SV=2
3	_AFKAWAVAR_	AFKAWAVAR	AFKAWAVAR	16.65	P02768	True	AFKAWAVAR	340.531021345472	noloss	5	y	2	301.674091536597	7	False	sp	P02768	P02768	ALBU_HUMAN	Serum albumin	Homo sapiens	ALB	1	2	human_uniprot_sprot_2016_06_iRT_fwd	>sp|P02768|ALBU_HUMAN Serum albumin OS=Homo sapiens GN=ALB PE=1 SV=2
3	_AFKAWAVAR_	AFKAWAVAR	AFKAWAVAR	16.65	P02768	True	AFKAWAVAR	340.531021345472	noloss	3	b	1	347.207767178512	7	False	sp	P02768	P02768	ALBU_HUMAN	Serum albumin	Homo sapiens	ALB	1	2	human_uniprot_sprot_2016_06_iRT_fwd	>sp|P02768|ALBU_HUMAN Serum albumin OS=Homo sapiens GN=ALB PE=1 SV=2
4	_AETGDKVYVHLK_	AETGDKVYVHLK	AETGDKVYVHLK	0.81	P00450	True	AETGDKVYVHLK	340.687130214637	noloss	5	y	1	659.387522445632	100	False	sp	P00450	P00450	CERU_HUMAN	Ceruloplasmin	Homo sapiens	CP	1	1	human_uniprot_sprot_2016_06_iRT_fwd	>sp|P00450|CERU_HUMAN Ceruloplasmin OS=Homo sapiens GN=CP PE=1 SV=1
4	_AETGDKVYVHLK_	AETGDKVYVHLK	AETGDKVYVHLK	0.81	P00450	True	AETGDKVYVHLK	340.687130214637	noloss	3	y	1	397.255780000092	94	False	sp	P00450	P00450	CERU_HUMAN	Ceruloplasmin	Homo sapiens	CP	1	1	human_uniprot_sprot_2016_06_iRT_fwd	>sp|P00450|CERU_HUMAN Ceruloplasmin OS=Homo sapiens GN=CP PE=1 SV=1
4	_AETGDKVYVHLK_	AETGDKVYVHLK	AETGDKVYVHLK	0.81	P00450	True	AETGDKVYVHLK	340.687130214637	noloss	4	y	1	496.324193913082	57	False	sp	P00450	P00450	CERU_HUMAN	Ceruloplasmin	Homo sapiens	CP	1	1	human_uniprot_sprot_2016_06_iRT_fwd	>sp|P00450|CERU_HUMAN Ceruloplasmin OS=Homo sapiens GN=CP PE=1 SV=1
4	_AETGDKVYVHLK_	AETGDKVYVHLK	AETGDKVYVHLK	0.81	P00450	True	AETGDKVYVHLK	340.687130214637	noloss	6	y	1	758.455936358622	45	False	sp	P00450	P00450	CERU_HUMAN	Ceruloplasmin	Homo sapiens	CP	1	1	human_uniprot_sprot_2016_06_iRT_fwd	>sp|P00450|CERU_HUMAN Ceruloplasmin OS=Homo sapiens GN=CP PE=1 SV=1
4	_AETGDKVYVHLK_	AETGDKVYVHLK	AETGDKVYVHLK	0.81	P00450	True	AETGDKVYVHLK	340.687130214637	noloss	9	y	2	529.803291291917	32	False	sp	P00450	P00450	CERU_HUMAN	Ceruloplasmin	Homo sapiens	CP	1	1	human_uniprot_sprot_2016_06_iRT_fwd	>sp|P00450|CERU_HUMAN Ceruloplasmin OS=Homo sapiens GN=CP PE=1 SV=1
4	_AETGDKVYVHLK_	AETGDKVYVHLK	AETGDKVYVHLK	0.81	P00450	True	AETGDKVYVHLK	340.687130214637	noloss	7	y	2	443.779087919717	20	False	sp	P00450	P00450	CERU_HUMAN	Ceruloplasmin	Homo sapiens	CP	1	1	human_uniprot_sprot_2016_06_iRT_fwd	>sp|P00450|CERU_HUMAN Ceruloplasmin OS=Homo sapiens GN=CP PE=1 SV=1
4	_AETGDKVYVHLK_	AETGDKVYVHLK	AETGDKVYVHLK	0.81	P00450	True	AETGDKVYVHLK	340.687130214637	noloss	5	y	2	330.197399456222	12	False	sp	P00450	P00450	CERU_HUMAN	Ceruloplasmin	Homo sapiens	CP	1	1	human_uniprot_sprot_2016_06_iRT_fwd	>sp|P00450|CERU_HUMAN Ceruloplasmin OS=Homo sapiens GN=CP PE=1 SV=1
4	_AETGDKVYVHLK_	AETGDKVYVHLK	AETGDKVYVHLK	0.81	P00450	True	AETGDKVYVHLK	340.687130214637	noloss	10	y	2	580.327130526122	11	False	sp	P00450	P00450	CERU_HUMAN	Ceruloplasmin	Homo sapiens	CP	1	1	human_uniprot_sprot_2016_06_iRT_fwd	>sp|P00450|CERU_HUMAN Ceruloplasmin OS=Homo sapiens GN=CP PE=1 SV=1
3	_KMLEEIMK_	KMLEEIMK	KMLEEIMK	22.mai	P02679	True	KMLEEIMK	341.185534689439	noloss	4	b	1	502.269381458902	100	False	sp	P02679	P02679	FIBG_HUMAN	Fibrinogen gamma chain	Homo sapiens	FGG	1	3	human_uniprot_sprot_2016_06_iRT_fwd	>sp|P02679|FIBG_HUMAN Fibrinogen gamma chain OS=Homo sapiens GN=FGG PE=1 SV=3
3	_KMLEEIMK_	KMLEEIMK	KMLEEIMK	22.mai	P02679	True	KMLEEIMK	341.185534689439	noloss	3	b	1	373.226788370932	100	False	sp	P02679	P02679	FIBG_HUMAN	Fibrinogen gamma chain	Homo sapiens	FGG	1	3	human_uniprot_sprot_2016_06_iRT_fwd	>sp|P02679|FIBG_HUMAN Fibrinogen gamma chain OS=Homo sapiens GN=FGG PE=1 SV=3
3	_KMLEEIMK_	KMLEEIMK	KMLEEIMK	22.mai	P02679	True	KMLEEIMK	341.185534689439	noloss	3	y	1	391.237353054632	73.91304	False	sp	P02679	P02679	FIBG_HUMAN	Fibrinogen gamma chain	Homo sapiens	FGG	1	3	human_uniprot_sprot_2016_06_iRT_fwd	>sp|P02679|FIBG_HUMAN Fibrinogen gamma chain OS=Homo sapiens GN=FGG PE=1 SV=3
3	_KMLEEIMK_	KMLEEIMK	KMLEEIMK	22.mai	P02679	True	KMLEEIMK	341.185534689439	noloss	5	b	1	631.311974546872	47.82609	False	sp	P02679	P02679	FIBG_HUMAN	Fibrinogen gamma chain	Homo sapiens	FGG	1	3	human_uniprot_sprot_2016_06_iRT_fwd	>sp|P02679|FIBG_HUMAN Fibrinogen gamma chain OS=Homo sapiens GN=FGG PE=1 SV=3
3	_KMLEEIMK_	KMLEEIMK	KMLEEIMK	22.mai	P02679	True	KMLEEIMK	341.185534689439	noloss	4	y	1	520.279946142602	39.13044	False	sp	P02679	P02679	FIBG_HUMAN	Fibrinogen gamma chain	Homo sapiens	FGG	1	3	human_uniprot_sprot_2016_06_iRT_fwd	>sp|P02679|FIBG_HUMAN Fibrinogen gamma chain OS=Homo sapiens GN=FGG PE=1 SV=3
3	_KMLEEIMK_	KMLEEIMK	KMLEEIMK	22.mai	P02679	True	KMLEEIMK	341.185534689439	noloss	5	y	1	649.322539230572	8.695652	False	sp	P02679	P02679	FIBG_HUMAN	Fibrinogen gamma chain	Homo sapiens	FGG	1	3	human_uniprot_sprot_2016_06_iRT_fwd	>sp|P02679|FIBG_HUMAN Fibrinogen gamma chain OS=Homo sapiens GN=FGG PE=1 SV=3
3	_VDGALC[+57]MEK_	VDGALC[+57.0]MEK	VDGALCMEK	0.05499999	P02790	True	VDGALC[+57.0]MEK	341.493027341202	noloss	4	b	1	343.161210908912	100	False	sp	P02790	P02790	HEMO_HUMAN	Hemopexin	Homo sapiens	HPX	1	2	human_uniprot_sprot_2016_06_iRT_fwd	>sp|P02790|HEMO_HUMAN Hemopexin OS=Homo sapiens GN=HPX PE=1 SV=2
3	_VDGALC[+57]MEK_	VDGALC[+57.0]MEK	VDGALCMEK	0.05499999	P02790	True	VDGALC[+57.0]MEK	341.493027341202	noloss	3	y	1	407.195882165472	88.88889	False	sp	P02790	P02790	HEMO_HUMAN	Hemopexin	Homo sapiens	HPX	1	2	human_uniprot_sprot_2016_06_iRT_fwd	>sp|P02790|HEMO_HUMAN Hemopexin OS=Homo sapiens GN=HPX PE=1 SV=2
3	_VDGALC[+57]MEK_	VDGALC[+57.0]MEK	VDGALCMEK	0.05499999	P02790	True	VDGALC[+57.0]MEK	341.493027341202	noloss	4	y	1	567.226530670752	69.44444	False	sp	P02790	P02790	HEMO_HUMAN	Hemopexin	Homo sapiens	HPX	1	2	human_uniprot_sprot_2016_06_iRT_fwd	>sp|P02790|HEMO_HUMAN Hemopexin OS=Homo sapiens GN=HPX PE=1 SV=2
3	_VDGALC[+57]MEK_	VDGALC[+57.0]MEK	VDGALCMEK	0.05499999	P02790	True	VDGALC[+57.0]MEK	341.493027341202	noloss	5	y	1	680.310594647882	8.333333	False	sp	P02790	P02790	HEMO_HUMAN	Hemopexin	Homo sapiens	HPX	1	2	human_uniprot_sprot_2016_06_iRT_fwd	>sp|P02790|HEMO_HUMAN Hemopexin OS=Homo sapiens GN=HPX PE=1 SV=2
3	_VDGALC[+57]MEK_	VDGALC[+57.0]MEK	VDGALCMEK	0.05499999	P02790	True	VDGALC[+57.0]MEK	341.493027341202	noloss	5	b	1	456.245274886042	5.555555	False	sp	P02790	P02790	HEMO_HUMAN	Hemopexin	Homo sapiens	HPX	1	2	human_uniprot_sprot_2016_06_iRT_fwd	>sp|P02790|HEMO_HUMAN Hemopexin OS=Homo sapiens GN=HPX PE=1 SV=2
3	_IYISGM[+16]APR_	IYISGM[+16.0]APR	IYISGMAPR	2.775	P04004	True	IYISGM[+16.0]APR	341.858915088645	noloss	3	y	1	343.208829807672	100	False	sp	P04004	P04004	VTNC_HUMAN	Vitronectin	Homo sapiens	VTN	1	1	human_uniprot_sprot_2016_06_iRT_fwd	>sp|P04004|VTNC_HUMAN Vitronectin OS=Homo sapiens GN=VTN PE=1 SV=1
3	_IYISGM[+16]APR_	IYISGM[+16.0]APR	IYISGMAPR	2.775	P04004	True	IYISGM[+16.0]APR	341.858915088645	noloss	6	y	1	634.330735845502	36.47059	False	sp	P04004	P04004	VTNC_HUMAN	Vitronectin	Homo sapiens	VTN	1	1	human_uniprot_sprot_2016_06_iRT_fwd	>sp|P04004|VTNC_HUMAN Vitronectin OS=Homo sapiens GN=VTN PE=1 SV=1
3	_IYISGM[+16]APR_	IYISGM[+16.0]APR	IYISGMAPR	2.775	P04004	True	IYISGM[+16.0]APR	341.858915088645	noloss	5	y	1	547.298707441232	9.411765	False	sp	P04004	P04004	VTNC_HUMAN	Vitronectin	Homo sapiens	VTN	1	1	human_uniprot_sprot_2016_06_iRT_fwd	>sp|P04004|VTNC_HUMAN Vitronectin OS=Homo sapiens GN=VTN PE=1 SV=1
3	_IYISGM[+16]APR_	IYISGM[+16.0]APR	IYISGMAPR	2.775	P04004	True	IYISGM[+16.0]APR	341.858915088645	noloss	5	b	1	534.292225078462	8.235294	False	sp	P04004	P04004	VTNC_HUMAN	Vitronectin	Homo sapiens	VTN	1	1	human_uniprot_sprot_2016_06_iRT_fwd	>sp|P04004|VTNC_HUMAN Vitronectin OS=Homo sapiens GN=VTN PE=1 SV=1
3	_IYISGM[+16]APR_	IYISGM[+16.0]APR	IYISGMAPR	2.775	P04004	True	IYISGM[+16.0]APR	341.858915088645	noloss	4	y	1	490.277243720662	7.058824	False	sp	P04004	P04004	VTNC_HUMAN	Vitronectin	Homo sapiens	VTN	1	1	human_uniprot_sprot_2016_06_iRT_fwd	>sp|P04004|VTNC_HUMAN Vitronectin OS=Homo sapiens GN=VTN PE=1 SV=1
3	_FLDM[+16]LIKK_	FLDM[+16.0]LIKK	FLDMLIKK	41.64	P04114	True	FLDM[+16.0]LIKK	341.879427631112	noloss	4	y	1	501.375895132772	100	False	sp	P04114	P04114	APOB_HUMAN	Apolipoprotein B-100	Homo sapiens	APOB	1	2	human_uniprot_sprot_2016_06_iRT_fwd	>sp|P04114|APOB_HUMAN Apolipoprotein B-100 OS=Homo sapiens GN=APOB PE=1 SV=2
3	_FLDM[+16]LIKK_	FLDM[+16.0]LIKK	FLDMLIKK	41.64	P04114	True	FLDM[+16.0]LIKK	341.879427631112	noloss	6	y	2	382.239264268202	83.33334	False	sp	P04114	P04114	APOB_HUMAN	Apolipoprotein B-100	Homo sapiens	APOB	1	2	human_uniprot_sprot_2016_06_iRT_fwd	>sp|P04114|APOB_HUMAN Apolipoprotein B-100 OS=Homo sapiens GN=APOB PE=1 SV=2
3	_FLDM[+16]LIKK_	FLDM[+16.0]LIKK	FLDMLIKK	41.64	P04114	True	FLDM[+16.0]LIKK	341.879427631112	noloss	6	y	1	763.471252069592	75	False	sp	P04114	P04114	APOB_HUMAN	Apolipoprotein B-100	Homo sapiens	APOB	1	2	human_uniprot_sprot_2016_06_iRT_fwd	>sp|P04114|APOB_HUMAN Apolipoprotein B-100 OS=Homo sapiens GN=APOB PE=1 SV=2
3	_FLDM[+16]LIKK_	FLDM[+16.0]LIKK	FLDMLIKK	41.64	P04114	True	FLDM[+16.0]LIKK	341.879427631112	noloss	7	y	2	438.781296256767	62.5	False	sp	P04114	P04114	APOB_HUMAN	Apolipoprotein B-100	Homo sapiens	APOB	1	2	human_uniprot_sprot_2016_06_iRT_fwd	>sp|P04114|APOB_HUMAN Apolipoprotein B-100 OS=Homo sapiens GN=APOB PE=1 SV=2
3	_FLDM[+16]LIKK_	FLDM[+16.0]LIKK	FLDMLIKK	41.64	P04114	True	FLDM[+16.0]LIKK	341.879427631112	noloss	3	y	1	388.291831155642	50	False	sp	P04114	P04114	APOB_HUMAN	Apolipoprotein B-100	Homo sapiens	APOB	1	2	human_uniprot_sprot_2016_06_iRT_fwd	>sp|P04114|APOB_HUMAN Apolipoprotein B-100 OS=Homo sapiens GN=APOB PE=1 SV=2
3	_FLDM[+16]LIKK_	FLDM[+16.0]LIKK	FLDMLIKK	41.64	P04114	True	FLDM[+16.0]LIKK	341.879427631112	noloss	5	y	1	648.444309045762	45.83333	False	sp	P04114	P04114	APOB_HUMAN	Apolipoprotein B-100	Homo sapiens	APOB	1	2	human_uniprot_sprot_2016_06_iRT_fwd	>sp|P04114|APOB_HUMAN Apolipoprotein B-100 OS=Homo sapiens GN=APOB PE=1 SV=2
3	_FLDM[+16]LIKK_	FLDM[+16.0]LIKK	FLDMLIKK	41.64	P04114	True	FLDM[+16.0]LIKK	341.879427631112	noloss	5	y	2	324.725792756287	16.66667	False	sp	P04114	P04114	APOB_HUMAN	Apolipoprotein B-100	Homo sapiens	APOB	1	2	human_uniprot_sprot_2016_06_iRT_fwd	>sp|P04114|APOB_HUMAN Apolipoprotein B-100 OS=Homo sapiens GN=APOB PE=1 SV=2
3	_C[+57]RHPGELR_	C[+57.0]RHPGELR	CRHPGELR	-16.015	P04003	True	C[+57.0]RHPGELR	342.175020376529	noloss	4	y	1	474.267072959782	100	False	sp	P04003	P04003	C4BPA_HUMAN	C4b-binding protein alpha chain	Homo sapiens	C4BPA	1	2	human_uniprot_sprot_2016_06_iRT_fwd	>sp|P04003|C4BPA_HUMAN C4b-binding protein alpha chain OS=Homo sapiens GN=C4BPA PE=1 SV=2
3	_C[+57]RHPGELR_	C[+57.0]RHPGELR	CRHPGELR	-16.015	P04003	True	C[+57.0]RHPGELR	342.175020376529	noloss	2	b	1	317.139035995692	68	False	sp	P04003	P04003	C4BPA_HUMAN	C4b-binding protein alpha chain	Homo sapiens	C4BPA	1	2	human_uniprot_sprot_2016_06_iRT_fwd	>sp|P04003|C4BPA_HUMAN C4b-binding protein alpha chain OS=Homo sapiens GN=C4BPA PE=1 SV=2
3	_C[+57]RHPGELR_	C[+57.0]RHPGELR	CRHPGELR	-16.015	P04003	True	C[+57.0]RHPGELR	342.175020376529	noloss	3	b	1	454.197947854142	37	False	sp	P04003	P04003	C4BPA_HUMAN	C4b-binding protein alpha chain	Homo sapiens	C4BPA	1	2	human_uniprot_sprot_2016_06_iRT_fwd	>sp|P04003|C4BPA_HUMAN C4b-binding protein alpha chain OS=Homo sapiens GN=C4BPA PE=1 SV=2
3	_C[+57]RHPGELR_	C[+57.0]RHPGELR	CRHPGELR	-16.015	P04003	True	C[+57.0]RHPGELR	342.175020376529	noloss	5	y	1	571.319836808632	31	False	sp	P04003	P04003	C4BPA_HUMAN	C4b-binding protein alpha chain	Homo sapiens	C4BPA	1	2	human_uniprot_sprot_2016_06_iRT_fwd	>sp|P04003|C4BPA_HUMAN C4b-binding protein alpha chain OS=Homo sapiens GN=C4BPA PE=1 SV=2
3	_C[+57]RHPGELR_	C[+57.0]RHPGELR	CRHPGELR	-16.015	P04003	True	C[+57.0]RHPGELR	342.175020376529	noloss	8	y	3	342.175020376529	15	False	sp	P04003	P04003	C4BPA_HUMAN	C4b-binding protein alpha chain	Homo sapiens	C4BPA	1	2	human_uniprot_sprot_2016_06_iRT_fwd	>sp|P04003|C4BPA_HUMAN C4b-binding protein alpha chain OS=Homo sapiens GN=C4BPA PE=1 SV=2
3	_C[+57]RHPGELR_	C[+57.0]RHPGELR	CRHPGELR	-16.015	P04003	True	C[+57.0]RHPGELR	342.175020376529	noloss	3	y	1	417.245609239212	15	False	sp	P04003	P04003	C4BPA_HUMAN	C4b-binding protein alpha chain	Homo sapiens	C4BPA	1	2	human_uniprot_sprot_2016_06_iRT_fwd	>sp|P04003|C4BPA_HUMAN C4b-binding protein alpha chain OS=Homo sapiens GN=C4BPA PE=1 SV=2
4	_GSPAINVAVHVFR_	GSPAINVAVHVFR	GSPAINVAVHVFR	49.935	P02766	True	GSPAINVAVHVFR	342.445206011585	noloss	3	y	1	421.255780000092	100	False	sp	P02766	P02766	TTHY_HUMAN	Transthyretin	Homo sapiens	TTR	1	1	human_uniprot_sprot_2016_06_iRT_fwd	>sp|P02766|TTHY_HUMAN Transthyretin OS=Homo sapiens GN=TTR PE=1 SV=1
4	_GSPAINVAVHVFR_	GSPAINVAVHVFR	GSPAINVAVHVFR	49.935	P02766	True	GSPAINVAVHVFR	342.445206011585	noloss	4	y	1	558.314691858542	69.23077	False	sp	P02766	P02766	TTHY_HUMAN	Transthyretin	Homo sapiens	TTR	1	1	human_uniprot_sprot_2016_06_iRT_fwd	>sp|P02766|TTHY_HUMAN Transthyretin OS=Homo sapiens GN=TTR PE=1 SV=1
4	_GSPAINVAVHVFR_	GSPAINVAVHVFR	GSPAINVAVHVFR	49.935	P02766	True	GSPAINVAVHVFR	342.445206011585	noloss	2	y	1	322.187366087102	46.15385	False	sp	P02766	P02766	TTHY_HUMAN	Transthyretin	Homo sapiens	TTR	1	1	human_uniprot_sprot_2016_06_iRT_fwd	>sp|P02766|TTHY_HUMAN Transthyretin OS=Homo sapiens GN=TTR PE=1 SV=1
4	_GSPAINVAVHVFR_	GSPAINVAVHVFR	GSPAINVAVHVFR	49.935	P02766	True	GSPAINVAVHVFR	342.445206011585	noloss	5	y	1	657.383105771532	33.84615	False	sp	P02766	P02766	TTHY_HUMAN	Transthyretin	Homo sapiens	TTR	1	1	human_uniprot_sprot_2016_06_iRT_fwd	>sp|P02766|TTHY_HUMAN Transthyretin OS=Homo sapiens GN=TTR PE=1 SV=1
4	_GSPAINVAVHVFR_	GSPAINVAVHVFR	GSPAINVAVHVFR	49.935	P02766	True	GSPAINVAVHVFR	342.445206011585	noloss	6	y	1	728.420219556242	32.30769	False	sp	P02766	P02766	TTHY_HUMAN	Transthyretin	Homo sapiens	TTR	1	1	human_uniprot_sprot_2016_06_iRT_fwd	>sp|P02766|TTHY_HUMAN Transthyretin OS=Homo sapiens GN=TTR PE=1 SV=1
4	_GSPAINVAVHVFR_	GSPAINVAVHVFR	GSPAINVAVHVFR	49.935	P02766	True	GSPAINVAVHVFR	342.445206011585	noloss	5	y	2	329.195191119172	29.23077	False	sp	P02766	P02766	TTHY_HUMAN	Transthyretin	Homo sapiens	TTR	1	1	human_uniprot_sprot_2016_06_iRT_fwd	>sp|P02766|TTHY_HUMAN Transthyretin OS=Homo sapiens GN=TTR PE=1 SV=1
4	_GSPAINVAVHVFR_	GSPAINVAVHVFR	GSPAINVAVHVFR	49.935	P02766	True	GSPAINVAVHVFR	342.445206011585	noloss	6	y	2	364.713748011527	24.61539	False	sp	P02766	P02766	TTHY_HUMAN	Transthyretin	Homo sapiens	TTR	1	1	human_uniprot_sprot_2016_06_iRT_fwd	>sp|P02766|TTHY_HUMAN Transthyretin OS=Homo sapiens GN=TTR PE=1 SV=1
4	_GSPAINVAVHVFR_	GSPAINVAVHVFR	GSPAINVAVHVFR	49.935	P02766	True	GSPAINVAVHVFR	342.445206011585	noloss	4	b	1	313.150646225212	24.61539	False	sp	P02766	P02766	TTHY_HUMAN	Transthyretin	Homo sapiens	TTR	1	1	human_uniprot_sprot_2016_06_iRT_fwd	>sp|P02766|TTHY_HUMAN Transthyretin OS=Homo sapiens GN=TTR PE=1 SV=1
2	_IYGGFK_	IYGGFK	IYGGFK	-3.5	Q14520	True	IYGGFK	342.689407247567	noloss	5	y	1	571.287474051192	100	False	sp	Q14520	Q14520	HABP2_HUMAN	Hyaluronan-binding protein 2	Homo sapiens	HABP2	1	1	human_uniprot_sprot_2016_06_iRT_fwd	>sp|Q14520|HABP2_HUMAN Hyaluronan-binding protein 2 OS=Homo sapiens GN=HABP2 PE=1 SV=1
2	_IYGGFK_	IYGGFK	IYGGFK	-3.5	Q14520	True	IYGGFK	342.689407247567	noloss	4	y	1	408.224145518642	96	False	sp	Q14520	Q14520	HABP2_HUMAN	Hyaluronan-binding protein 2	Homo sapiens	HABP2	1	1	human_uniprot_sprot_2016_06_iRT_fwd	>sp|Q14520|HABP2_HUMAN Hyaluronan-binding protein 2 OS=Homo sapiens GN=HABP2 PE=1 SV=1
2	_IYGGFK_	IYGGFK	IYGGFK	-3.5	Q14520	True	IYGGFK	342.689407247567	noloss	3	y	1	351.202681798072	15	False	sp	Q14520	Q14520	HABP2_HUMAN	Hyaluronan-binding protein 2	Homo sapiens	HABP2	1	1	human_uniprot_sprot_2016_06_iRT_fwd	>sp|Q14520|HABP2_HUMAN Hyaluronan-binding protein 2 OS=Homo sapiens GN=HABP2 PE=1 SV=1
3	_GPRPFHC[+57]R_	GPRPFHC[+57.0]R	GPRPFHCR	-18.42	P04196	True	GPRPFHC[+57.0]R	342.839860608775	noloss	2	y	1	335.149600679392	100	False	sp	P04196	P04196	HRG_HUMAN	Histidine-rich glycoprotein	Homo sapiens	HRG	1	1	human_uniprot_sprot_2016_06_iRT_fwd	>sp|P04196|HRG_HUMAN Histidine-rich glycoprotein OS=Homo sapiens GN=HRG PE=1 SV=1
3	_GPRPFHC[+57]R_	GPRPFHC[+57.0]R	GPRPFHCR	-18.42	P04196	True	GPRPFHC[+57.0]R	342.839860608775	noloss	8	y	3	342.839860608775	70	False	sp	P04196	P04196	HRG_HUMAN	Histidine-rich glycoprotein	Homo sapiens	HRG	1	1	human_uniprot_sprot_2016_06_iRT_fwd	>sp|P04196|HRG_HUMAN Histidine-rich glycoprotein OS=Homo sapiens GN=HRG PE=1 SV=1
3	_GPRPFHC[+57]R_	GPRPFHC[+57.0]R	GPRPFHCR	-18.42	P04196	True	GPRPFHC[+57.0]R	342.839860608775	noloss	3	y	1	472.208512537842	61	False	sp	P04196	P04196	HRG_HUMAN	Histidine-rich glycoprotein	Homo sapiens	HRG	1	1	human_uniprot_sprot_2016_06_iRT_fwd	>sp|P04196|HRG_HUMAN Histidine-rich glycoprotein OS=Homo sapiens GN=HRG PE=1 SV=1
3	_GPRPFHC[+57]R_	GPRPFHC[+57.0]R	GPRPFHCR	-18.42	P04196	True	GPRPFHC[+57.0]R	342.839860608775	noloss	5	b	1	555.303792821672	41	False	sp	P04196	P04196	HRG_HUMAN	Histidine-rich glycoprotein	Homo sapiens	HRG	1	1	human_uniprot_sprot_2016_06_iRT_fwd	>sp|P04196|HRG_HUMAN Histidine-rich glycoprotein OS=Homo sapiens GN=HRG PE=1 SV=1
3	_GPRPFHC[+57]R_	GPRPFHC[+57.0]R	GPRPFHCR	-18.42	P04196	True	GPRPFHC[+57.0]R	342.839860608775	noloss	3	b	1	311.182615059832	34	False	sp	P04196	P04196	HRG_HUMAN	Histidine-rich glycoprotein	Homo sapiens	HRG	1	1	human_uniprot_sprot_2016_06_iRT_fwd	>sp|P04196|HRG_HUMAN Histidine-rich glycoprotein OS=Homo sapiens GN=HRG PE=1 SV=1
3	_GPRPFHC[+57]R_	GPRPFHC[+57.0]R	GPRPFHCR	-18.42	P04196	True	GPRPFHC[+57.0]R	342.839860608775	noloss	7	y	3	323.832706035252	22	False	sp	P04196	P04196	HRG_HUMAN	Histidine-rich glycoprotein	Homo sapiens	HRG	1	1	human_uniprot_sprot_2016_06_iRT_fwd	>sp|P04196|HRG_HUMAN Histidine-rich glycoprotein OS=Homo sapiens GN=HRG PE=1 SV=1
3	_GPRPFHC[+57]R_	GPRPFHC[+57.0]R	GPRPFHCR	-18.42	P04196	True	GPRPFHC[+57.0]R	342.839860608775	noloss	7	y	2	485.245420819472	18	False	sp	P04196	P04196	HRG_HUMAN	Histidine-rich glycoprotein	Homo sapiens	HRG	1	1	human_uniprot_sprot_2016_06_iRT_fwd	>sp|P04196|HRG_HUMAN Histidine-rich glycoprotein OS=Homo sapiens GN=HRG PE=1 SV=1
3	_GPRPFHC[+57]R_	GPRPFHC[+57.0]R	GPRPFHCR	-18.42	P04196	True	GPRPFHC[+57.0]R	342.839860608775	noloss	6	y	2	436.719038895047	15	False	sp	P04196	P04196	HRG_HUMAN	Histidine-rich glycoprotein	Homo sapiens	HRG	1	1	human_uniprot_sprot_2016_06_iRT_fwd	>sp|P04196|HRG_HUMAN Histidine-rich glycoprotein OS=Homo sapiens GN=HRG PE=1 SV=1
3	_GPRPFHC[+57]R_	GPRPFHC[+57.0]R	GPRPFHCR	-18.42	P04196	True	GPRPFHC[+57.0]R	342.839860608775	noloss	5	y	2	358.668483383247	15	False	sp	P04196	P04196	HRG_HUMAN	Histidine-rich glycoprotein	Homo sapiens	HRG	1	1	human_uniprot_sprot_2016_06_iRT_fwd	>sp|P04196|HRG_HUMAN Histidine-rich glycoprotein OS=Homo sapiens GN=HRG PE=1 SV=1
3	_GPRPFHC[+57]R_	GPRPFHC[+57.0]R	GPRPFHCR	-18.42	P04196	True	GPRPFHC[+57.0]R	342.839860608775	noloss	4	y	1	619.276926450832	13	False	sp	P04196	P04196	HRG_HUMAN	Histidine-rich glycoprotein	Homo sapiens	HRG	1	1	human_uniprot_sprot_2016_06_iRT_fwd	>sp|P04196|HRG_HUMAN Histidine-rich glycoprotein OS=Homo sapiens GN=HRG PE=1 SV=1
3	_RNFGYTLR_	RNFGYTLR	RNFGYTLR	4.855	P05546	True	RNFGYTLR	342.854164061375	noloss	3	y	1	389.250694619652	100	False	sp	P05546	P05546	HEP2_HUMAN	Heparin cofactor 2	Homo sapiens	SERPIND1	1	3	human_uniprot_sprot_2016_06_iRT_fwd	>sp|P05546|HEP2_HUMAN Heparin cofactor 2 OS=Homo sapiens GN=SERPIND1 PE=1 SV=3
3	_RNFGYTLR_	RNFGYTLR	RNFGYTLR	4.855	P05546	True	RNFGYTLR	342.854164061375	noloss	4	b	1	475.241192565112	88.23529	False	sp	P05546	P05546	HEP2_HUMAN	Heparin cofactor 2	Homo sapiens	SERPIND1	1	3	human_uniprot_sprot_2016_06_iRT_fwd	>sp|P05546|HEP2_HUMAN Heparin cofactor 2 OS=Homo sapiens GN=SERPIND1 PE=1 SV=3
3	_RNFGYTLR_	RNFGYTLR	RNFGYTLR	4.855	P05546	True	RNFGYTLR	342.854164061375	noloss	3	b	1	418.219728844542	47.05882	False	sp	P05546	P05546	HEP2_HUMAN	Heparin cofactor 2	Homo sapiens	SERPIND1	1	3	human_uniprot_sprot_2016_06_iRT_fwd	>sp|P05546|HEP2_HUMAN Heparin cofactor 2 OS=Homo sapiens GN=SERPIND1 PE=1 SV=3
3	_RNFGYTLR_	RNFGYTLR	RNFGYTLR	4.855	P05546	True	RNFGYTLR	342.854164061375	noloss	4	y	1	552.314023152202	35.29412	False	sp	P05546	P05546	HEP2_HUMAN	Heparin cofactor 2	Homo sapiens	SERPIND1	1	3	human_uniprot_sprot_2016_06_iRT_fwd	>sp|P05546|HEP2_HUMAN Heparin cofactor 2 OS=Homo sapiens GN=SERPIND1 PE=1 SV=3
3	_RNFGYTLR_	RNFGYTLR	RNFGYTLR	4.855	P05546	True	RNFGYTLR	342.854164061375	noloss	5	y	1	609.335486872772	13.72549	False	sp	P05546	P05546	HEP2_HUMAN	Heparin cofactor 2	Homo sapiens	SERPIND1	1	3	human_uniprot_sprot_2016_06_iRT_fwd	>sp|P05546|HEP2_HUMAN Heparin cofactor 2 OS=Homo sapiens GN=SERPIND1 PE=1 SV=3
3	_RNFGYTLR_	RNFGYTLR	RNFGYTLR	4.855	P05546	True	RNFGYTLR	342.854164061375	noloss	5	b	1	638.304521097662	7.843137	False	sp	P05546	P05546	HEP2_HUMAN	Heparin cofactor 2	Homo sapiens	SERPIND1	1	3	human_uniprot_sprot_2016_06_iRT_fwd	>sp|P05546|HEP2_HUMAN Heparin cofactor 2 OS=Homo sapiens GN=SERPIND1 PE=1 SV=3
2	_ATGIPAR_	ATGIPAR	ATGIPAR	-26.97	P01624	False	ATGIPAR	343.203213112652	noloss	3	y	1	343.208829807672	100	False	sp	P01624	P01624	KV306_HUMAN	Ig kappa chain V-III region POM	Homo sapiens		1	1	human_uniprot_sprot_2016_06_iRT_fwd	>sp|P01624|KV306_HUMAN Ig kappa chain V-III region POM OS=Homo sapiens PE=1 SV=1
2	_ATGIPAR_	ATGIPAR	ATGIPAR	-26.97	P01624	False	ATGIPAR	343.203213112652	noloss	5	y	1	513.314357505372	89	False	sp	P01624	P01624	KV306_HUMAN	Ig kappa chain V-III region POM	Homo sapiens		1	1	human_uniprot_sprot_2016_06_iRT_fwd	>sp|P01624|KV306_HUMAN Ig kappa chain V-III region POM OS=Homo sapiens PE=1 SV=1
2	_ATGIPAR_	ATGIPAR	ATGIPAR	-26.97	P01624	False	ATGIPAR	343.203213112652	noloss	6	y	1	614.362035973782	10	False	sp	P01624	P01624	KV306_HUMAN	Ig kappa chain V-III region POM	Homo sapiens		1	1	human_uniprot_sprot_2016_06_iRT_fwd	>sp|P01624|KV306_HUMAN Ig kappa chain V-III region POM OS=Homo sapiens PE=1 SV=1
2	_ATGIPAR_	ATGIPAR	ATGIPAR	-26.97	P01624	False	ATGIPAR	343.203213112652	noloss	4	y	1	456.292893784802	5	False	sp	P01624	P01624	KV306_HUMAN	Ig kappa chain V-III region POM	Homo sapiens		1	1	human_uniprot_sprot_2016_06_iRT_fwd	>sp|P01624|KV306_HUMAN Ig kappa chain V-III region POM OS=Homo sapiens PE=1 SV=1
3	_RQGALELIK_	RQGALELIK	RQGALELIK	18.285	P01024	True	RQGALELIK	343.213469383885	noloss	4	b	1	413.225542500972	100	False	sp	P01024	P01024	CO3_HUMAN	Complement C3	Homo sapiens	C3	1	2	human_uniprot_sprot_2016_06_iRT_fwd	>sp|P01024|CO3_HUMAN Complement C3 OS=Homo sapiens GN=C3 PE=1 SV=2
3	_RQGALELIK_	RQGALELIK	RQGALELIK	18.285	P01024	True	RQGALELIK	343.213469383885	noloss	3	b	1	342.188428716262	99	False	sp	P01024	P01024	CO3_HUMAN	Complement C3	Homo sapiens	C3	1	2	human_uniprot_sprot_2016_06_iRT_fwd	>sp|P01024|CO3_HUMAN Complement C3 OS=Homo sapiens GN=C3 PE=1 SV=2
3	_RQGALELIK_	RQGALELIK	RQGALELIK	18.285	P01024	True	RQGALELIK	343.213469383885	noloss	4	y	1	502.323525206742	31	False	sp	P01024	P01024	CO3_HUMAN	Complement C3	Homo sapiens	C3	1	2	human_uniprot_sprot_2016_06_iRT_fwd	>sp|P01024|CO3_HUMAN Complement C3 OS=Homo sapiens GN=C3 PE=1 SV=2
3	_RQGALELIK_	RQGALELIK	RQGALELIK	18.285	P01024	True	RQGALELIK	343.213469383885	noloss	3	y	1	373.280932118772	22	False	sp	P01024	P01024	CO3_HUMAN	Complement C3	Homo sapiens	C3	1	2	human_uniprot_sprot_2016_06_iRT_fwd	>sp|P01024|CO3_HUMAN Complement C3 OS=Homo sapiens GN=C3 PE=1 SV=2
3	_RQGALELIK_	RQGALELIK	RQGALELIK	18.285	P01024	True	RQGALELIK	343.213469383885	noloss	5	b	1	526.309606478102	22	False	sp	P01024	P01024	CO3_HUMAN	Complement C3	Homo sapiens	C3	1	2	human_uniprot_sprot_2016_06_iRT_fwd	>sp|P01024|CO3_HUMAN Complement C3 OS=Homo sapiens GN=C3 PE=1 SV=2
3	_RQGALELIK_	RQGALELIK	RQGALELIK	18.285	P01024	True	RQGALELIK	343.213469383885	noloss	5	y	1	615.407589183872	16	False	sp	P01024	P01024	CO3_HUMAN	Complement C3	Homo sapiens	C3	1	2	human_uniprot_sprot_2016_06_iRT_fwd	>sp|P01024|CO3_HUMAN Complement C3 OS=Homo sapiens GN=C3 PE=1 SV=2
3	_RQGALELIK_	RQGALELIK	RQGALELIK	18.285	P01024	True	RQGALELIK	343.213469383885	noloss	6	b	1	655.352199566072	10	False	sp	P01024	P01024	CO3_HUMAN	Complement C3	Homo sapiens	C3	1	2	human_uniprot_sprot_2016_06_iRT_fwd	>sp|P01024|CO3_HUMAN Complement C3 OS=Homo sapiens GN=C3 PE=1 SV=2
3	_ILIGTVFHK_	ILIGTVFHK	ILIGTVFHK	48.295	Q15166	True	ILIGTVFHK	343.214810300979	noloss	6	y	1	688.377686037922	100	False	sp	Q15166	Q15166	PON3_HUMAN	Serum paraoxonase/lactonase 3	Homo sapiens	PON3	1	3	human_uniprot_sprot_2016_06_iRT_fwd	>sp|Q15166|PON3_HUMAN Serum paraoxonase/lactonase 3 OS=Homo sapiens GN=PON3 PE=1 SV=3
3	_ILIGTVFHK_	ILIGTVFHK	ILIGTVFHK	48.295	Q15166	True	ILIGTVFHK	343.214810300979	noloss	3	y	1	431.240129935952	41.02564	False	sp	Q15166	Q15166	PON3_HUMAN	Serum paraoxonase/lactonase 3	Homo sapiens	PON3	1	3	human_uniprot_sprot_2016_06_iRT_fwd	>sp|Q15166|PON3_HUMAN Serum paraoxonase/lactonase 3 OS=Homo sapiens GN=PON3 PE=1 SV=3
3	_ILIGTVFHK_	ILIGTVFHK	ILIGTVFHK	48.295	Q15166	True	ILIGTVFHK	343.214810300979	noloss	4	y	1	530.308543848942	17.94872	False	sp	Q15166	Q15166	PON3_HUMAN	Serum paraoxonase/lactonase 3	Homo sapiens	PON3	1	3	human_uniprot_sprot_2016_06_iRT_fwd	>sp|Q15166|PON3_HUMAN Serum paraoxonase/lactonase 3 OS=Homo sapiens GN=PON3 PE=1 SV=3
3	_ILIGTVFHK_	ILIGTVFHK	ILIGTVFHK	48.295	Q15166	True	ILIGTVFHK	343.214810300979	noloss	5	y	1	631.356222317352	15.38461	False	sp	Q15166	Q15166	PON3_HUMAN	Serum paraoxonase/lactonase 3	Homo sapiens	PON3	1	3	human_uniprot_sprot_2016_06_iRT_fwd	>sp|Q15166|PON3_HUMAN Serum paraoxonase/lactonase 3 OS=Homo sapiens GN=PON3 PE=1 SV=3
3	_ILIGTVFHK_	ILIGTVFHK	ILIGTVFHK	48.295	Q15166	True	ILIGTVFHK	343.214810300979	noloss	7	y	1	801.461750015052	8.974359	False	sp	Q15166	Q15166	PON3_HUMAN	Serum paraoxonase/lactonase 3	Homo sapiens	PON3	1	3	human_uniprot_sprot_2016_06_iRT_fwd	>sp|Q15166|PON3_HUMAN Serum paraoxonase/lactonase 3 OS=Homo sapiens GN=PON3 PE=1 SV=3
3	_ILIGTVFHK_	ILIGTVFHK	ILIGTVFHK	48.295	Q15166	True	ILIGTVFHK	343.214810300979	noloss	6	y	2	344.692481252367	7.692307	False	sp	Q15166	Q15166	PON3_HUMAN	Serum paraoxonase/lactonase 3	Homo sapiens	PON3	1	3	human_uniprot_sprot_2016_06_iRT_fwd	>sp|Q15166|PON3_HUMAN Serum paraoxonase/lactonase 3 OS=Homo sapiens GN=PON3 PE=1 SV=3
3	_LLIGTVFHK_	LLIGTVFHK	LLIGTVFHK	44.995	P27169	True	LLIGTVFHK	343.214810300979	noloss	6	y	1	688.377686037922	100	False	sp	P27169	P27169	PON1_HUMAN	Serum paraoxonase/arylesterase 1	Homo sapiens	PON1	1	3	human_uniprot_sprot_2016_06_iRT_fwd	>sp|P27169|PON1_HUMAN Serum paraoxonase/arylesterase 1 OS=Homo sapiens GN=PON1 PE=1 SV=3
3	_LLIGTVFHK_	LLIGTVFHK	LLIGTVFHK	44.995	P27169	True	LLIGTVFHK	343.214810300979	noloss	3	y	1	431.240129935952	62.5	False	sp	P27169	P27169	PON1_HUMAN	Serum paraoxonase/arylesterase 1	Homo sapiens	PON1	1	3	human_uniprot_sprot_2016_06_iRT_fwd	>sp|P27169|PON1_HUMAN Serum paraoxonase/arylesterase 1 OS=Homo sapiens GN=PON1 PE=1 SV=3
3	_LLIGTVFHK_	LLIGTVFHK	LLIGTVFHK	44.995	P27169	True	LLIGTVFHK	343.214810300979	noloss	4	y	1	530.308543848942	25	False	sp	P27169	P27169	PON1_HUMAN	Serum paraoxonase/arylesterase 1	Homo sapiens	PON1	1	3	human_uniprot_sprot_2016_06_iRT_fwd	>sp|P27169|PON1_HUMAN Serum paraoxonase/arylesterase 1 OS=Homo sapiens GN=PON1 PE=1 SV=3
3	_LLIGTVFHK_	LLIGTVFHK	LLIGTVFHK	44.995	P27169	True	LLIGTVFHK	343.214810300979	noloss	5	y	1	631.356222317352	18.75	False	sp	P27169	P27169	PON1_HUMAN	Serum paraoxonase/arylesterase 1	Homo sapiens	PON1	1	3	human_uniprot_sprot_2016_06_iRT_fwd	>sp|P27169|PON1_HUMAN Serum paraoxonase/arylesterase 1 OS=Homo sapiens GN=PON1 PE=1 SV=3
3	_LLIGTVFHK_	LLIGTVFHK	LLIGTVFHK	44.995	P27169	True	LLIGTVFHK	343.214810300979	noloss	6	y	2	344.692481252367	9.375	False	sp	P27169	P27169	PON1_HUMAN	Serum paraoxonase/arylesterase 1	Homo sapiens	PON1	1	3	human_uniprot_sprot_2016_06_iRT_fwd	>sp|P27169|PON1_HUMAN Serum paraoxonase/arylesterase 1 OS=Homo sapiens GN=PON1 PE=1 SV=3
3	_LLIGTVFHK_	LLIGTVFHK	LLIGTVFHK	44.995	P27169	True	LLIGTVFHK	343.214810300979	noloss	7	y	1	801.461750015052	9.375	False	sp	P27169	P27169	PON1_HUMAN	Serum paraoxonase/arylesterase 1	Homo sapiens	PON1	1	3	human_uniprot_sprot_2016_06_iRT_fwd	>sp|P27169|PON1_HUMAN Serum paraoxonase/arylesterase 1 OS=Homo sapiens GN=PON1 PE=1 SV=3
3	_LLIGTVFHK_	LLIGTVFHK	LLIGTVFHK	44.995	P27169	True	LLIGTVFHK	343.214810300979	noloss	5	y	2	316.181749392082	jun.25	False	sp	P27169	P27169	PON1_HUMAN	Serum paraoxonase/arylesterase 1	Homo sapiens	PON1	1	3	human_uniprot_sprot_2016_06_iRT_fwd	>sp|P27169|PON1_HUMAN Serum paraoxonase/arylesterase 1 OS=Homo sapiens GN=PON1 PE=1 SV=3
2	_GIVVGIK_	GIVVGIK	GIVVGIK	17.62	P05062	False	GIVVGIK	343.233981926352	noloss	5	y	1	515.355159688192	100	False	sp	P05062	P05062	ALDOB_HUMAN	Fructose-bisphosphate aldolase B	Homo sapiens	ALDOB	1	2	human_uniprot_sprot_2016_06_iRT_fwd	>sp|P05062|ALDOB_HUMAN Fructose-bisphosphate aldolase B OS=Homo sapiens GN=ALDOB PE=1 SV=2
2	_GIVVGIK_	GIVVGIK	GIVVGIK	17.62	P05062	False	GIVVGIK	343.233981926352	noloss	3	y	1	317.218331862212	57.77778	False	sp	P05062	P05062	ALDOB_HUMAN	Fructose-bisphosphate aldolase B	Homo sapiens	ALDOB	1	2	human_uniprot_sprot_2016_06_iRT_fwd	>sp|P05062|ALDOB_HUMAN Fructose-bisphosphate aldolase B OS=Homo sapiens GN=ALDOB PE=1 SV=2
2	_GIVVGIK_	GIVVGIK	GIVVGIK	17.62	P05062	False	GIVVGIK	343.233981926352	noloss	4	y	1	416.286745775202	53.33333	False	sp	P05062	P05062	ALDOB_HUMAN	Fructose-bisphosphate aldolase B	Homo sapiens	ALDOB	1	2	human_uniprot_sprot_2016_06_iRT_fwd	>sp|P05062|ALDOB_HUMAN Fructose-bisphosphate aldolase B OS=Homo sapiens GN=ALDOB PE=1 SV=2
3	_TLEAQLTPR_	TLEAQLTPR	TLEAQLTPR	13.575	P05546	True	TLEAQLTPR	343.529346075209	noloss	3	y	1	373.219394491372	100	False	sp	P05546	P05546	HEP2_HUMAN	Heparin cofactor 2	Homo sapiens	SERPIND1	1	3	human_uniprot_sprot_2016_06_iRT_fwd	>sp|P05546|HEP2_HUMAN Heparin cofactor 2 OS=Homo sapiens GN=SERPIND1 PE=1 SV=3
3	_TLEAQLTPR_	TLEAQLTPR	TLEAQLTPR	13.575	P05546	True	TLEAQLTPR	343.529346075209	noloss	4	y	1	486.303458468502	59.45946	False	sp	P05546	P05546	HEP2_HUMAN	Heparin cofactor 2	Homo sapiens	SERPIND1	1	3	human_uniprot_sprot_2016_06_iRT_fwd	>sp|P05546|HEP2_HUMAN Heparin cofactor 2 OS=Homo sapiens GN=SERPIND1 PE=1 SV=3
3	_TLEAQLTPR_	TLEAQLTPR	TLEAQLTPR	13.575	P05546	True	TLEAQLTPR	343.529346075209	noloss	3	b	1	344.181612000322	56.75676	False	sp	P05546	P05546	HEP2_HUMAN	Heparin cofactor 2	Homo sapiens	SERPIND1	1	3	human_uniprot_sprot_2016_06_iRT_fwd	>sp|P05546|HEP2_HUMAN Heparin cofactor 2 OS=Homo sapiens GN=SERPIND1 PE=1 SV=3
3	_TLEAQLTPR_	TLEAQLTPR	TLEAQLTPR	13.575	P05546	True	TLEAQLTPR	343.529346075209	noloss	4	b	1	415.218725785032	35.13514	False	sp	P05546	P05546	HEP2_HUMAN	Heparin cofactor 2	Homo sapiens	SERPIND1	1	3	human_uniprot_sprot_2016_06_iRT_fwd	>sp|P05546|HEP2_HUMAN Heparin cofactor 2 OS=Homo sapiens GN=SERPIND1 PE=1 SV=3
3	_TLEAQLTPR_	TLEAQLTPR	TLEAQLTPR	13.575	P05546	True	TLEAQLTPR	343.529346075209	noloss	6	y	2	343.203213112652	29.72973	False	sp	P05546	P05546	HEP2_HUMAN	Heparin cofactor 2	Homo sapiens	SERPIND1	1	3	human_uniprot_sprot_2016_06_iRT_fwd	>sp|P05546|HEP2_HUMAN Heparin cofactor 2 OS=Homo sapiens GN=SERPIND1 PE=1 SV=3
3	_TLEAQLTPR_	TLEAQLTPR	TLEAQLTPR	13.575	P05546	True	TLEAQLTPR	343.529346075209	noloss	5	b	1	543.277303290312	10.81081	False	sp	P05546	P05546	HEP2_HUMAN	Heparin cofactor 2	Homo sapiens	SERPIND1	1	3	human_uniprot_sprot_2016_06_iRT_fwd	>sp|P05546|HEP2_HUMAN Heparin cofactor 2 OS=Homo sapiens GN=SERPIND1 PE=1 SV=3
2	_IVDLVK_	IVDLVK	IVDLVK	aug.91	P01009	True	IVDLVK	343.725989717697	noloss	5	y	1	573.360638991452	100	False	sp	P01009	P01009	A1AT_HUMAN	Alpha-1-antitrypsin	Homo sapiens	SERPINA1	1	3	human_uniprot_sprot_2016_06_iRT_fwd	>sp|P01009|A1AT_HUMAN Alpha-1-antitrypsin OS=Homo sapiens GN=SERPINA1 PE=1 SV=3
2	_IVDLVK_	IVDLVK	IVDLVK	aug.91	P01009	True	IVDLVK	343.725989717697	noloss	4	y	1	474.292225078462	80	False	sp	P01009	P01009	A1AT_HUMAN	Alpha-1-antitrypsin	Homo sapiens	SERPINA1	1	3	human_uniprot_sprot_2016_06_iRT_fwd	>sp|P01009|A1AT_HUMAN Alpha-1-antitrypsin OS=Homo sapiens GN=SERPINA1 PE=1 SV=3
2	_IVDLVK_	IVDLVK	IVDLVK	aug.91	P01009	True	IVDLVK	343.725989717697	noloss	3	b	1	328.186697380762	73	False	sp	P01009	P01009	A1AT_HUMAN	Alpha-1-antitrypsin	Homo sapiens	SERPINA1	1	3	human_uniprot_sprot_2016_06_iRT_fwd	>sp|P01009|A1AT_HUMAN Alpha-1-antitrypsin OS=Homo sapiens GN=SERPINA1 PE=1 SV=3
2	_IVDLVK_	IVDLVK	IVDLVK	aug.91	P01009	True	IVDLVK	343.725989717697	noloss	3	y	1	359.265282054632	25	False	sp	P01009	P01009	A1AT_HUMAN	Alpha-1-antitrypsin	Homo sapiens	SERPINA1	1	3	human_uniprot_sprot_2016_06_iRT_fwd	>sp|P01009|A1AT_HUMAN Alpha-1-antitrypsin OS=Homo sapiens GN=SERPINA1 PE=1 SV=3
3	_STHTLDLSR_	STHTLDLSR	STHTLDLSR	-5.2	Q08380	True	STHTLDLSR	343.848967229879	noloss	3	y	1	375.235044555512	100	False	sp	Q08380	Q08380	LG3BP_HUMAN	Galectin-3-binding protein	Homo sapiens	LGALS3BP	1	1	human_uniprot_sprot_2016_06_iRT_fwd	>sp|Q08380|LG3BP_HUMAN Galectin-3-binding protein OS=Homo sapiens GN=LGALS3BP PE=1 SV=1
3	_STHTLDLSR_	STHTLDLSR	STHTLDLSR	-5.2	Q08380	True	STHTLDLSR	343.848967229879	noloss	4	y	1	490.261987579342	72.85714	False	sp	Q08380	Q08380	LG3BP_HUMAN	Galectin-3-binding protein	Homo sapiens	LGALS3BP	1	1	human_uniprot_sprot_2016_06_iRT_fwd	>sp|Q08380|LG3BP_HUMAN Galectin-3-binding protein OS=Homo sapiens GN=LGALS3BP PE=1 SV=1
3	_STHTLDLSR_	STHTLDLSR	STHTLDLSR	-5.2	Q08380	True	STHTLDLSR	343.848967229879	noloss	4	b	1	427.193573666352	28.57143	False	sp	Q08380	Q08380	LG3BP_HUMAN	Galectin-3-binding protein	Homo sapiens	LGALS3BP	1	1	human_uniprot_sprot_2016_06_iRT_fwd	>sp|Q08380|LG3BP_HUMAN Galectin-3-binding protein OS=Homo sapiens GN=LGALS3BP PE=1 SV=1
3	_STHTLDLSR_	STHTLDLSR	STHTLDLSR	-5.2	Q08380	True	STHTLDLSR	343.848967229879	noloss	3	b	1	326.145895197942	24.28572	False	sp	Q08380	Q08380	LG3BP_HUMAN	Galectin-3-binding protein	Homo sapiens	LGALS3BP	1	1	human_uniprot_sprot_2016_06_iRT_fwd	>sp|Q08380|LG3BP_HUMAN Galectin-3-binding protein OS=Homo sapiens GN=LGALS3BP PE=1 SV=1
3	_STHTLDLSR_	STHTLDLSR	STHTLDLSR	-5.2	Q08380	True	STHTLDLSR	343.848967229879	noloss	6	y	1	704.393730024882	22.85714	False	sp	Q08380	Q08380	LG3BP_HUMAN	Galectin-3-binding protein	Homo sapiens	LGALS3BP	1	1	human_uniprot_sprot_2016_06_iRT_fwd	>sp|Q08380|LG3BP_HUMAN Galectin-3-binding protein OS=Homo sapiens GN=LGALS3BP PE=1 SV=1
3	_STHTLDLSR_	STHTLDLSR	STHTLDLSR	-5.2	Q08380	True	STHTLDLSR	343.848967229879	noloss	6	b	1	655.304580667312	17.14286	False	sp	Q08380	Q08380	LG3BP_HUMAN	Galectin-3-binding protein	Homo sapiens	LGALS3BP	1	1	human_uniprot_sprot_2016_06_iRT_fwd	>sp|Q08380|LG3BP_HUMAN Galectin-3-binding protein OS=Homo sapiens GN=LGALS3BP PE=1 SV=1
3	_STHTLDLSR_	STHTLDLSR	STHTLDLSR	-5.2	Q08380	True	STHTLDLSR	343.848967229879	noloss	5	y	1	603.346051556472	10	False	sp	Q08380	Q08380	LG3BP_HUMAN	Galectin-3-binding protein	Homo sapiens	LGALS3BP	1	1	human_uniprot_sprot_2016_06_iRT_fwd	>sp|Q08380|LG3BP_HUMAN Galectin-3-binding protein OS=Homo sapiens GN=LGALS3BP PE=1 SV=1
3	_STHTLDLSR_	STHTLDLSR	STHTLDLSR	-5.2	Q08380	True	STHTLDLSR	343.848967229879	noloss	5	b	1	540.277637643482	7.142857	False	sp	Q08380	Q08380	LG3BP_HUMAN	Galectin-3-binding protein	Homo sapiens	LGALS3BP	1	1	human_uniprot_sprot_2016_06_iRT_fwd	>sp|Q08380|LG3BP_HUMAN Galectin-3-binding protein OS=Homo sapiens GN=LGALS3BP PE=1 SV=1
3	_STHTLDLSR_	STHTLDLSR	STHTLDLSR	-5.2	Q08380	True	STHTLDLSR	343.848967229879	noloss	7	y	2	421.229959175072	5.714286	False	sp	Q08380	Q08380	LG3BP_HUMAN	Galectin-3-binding protein	Homo sapiens	LGALS3BP	1	1	human_uniprot_sprot_2016_06_iRT_fwd	>sp|Q08380|LG3BP_HUMAN Galectin-3-binding protein OS=Homo sapiens GN=LGALS3BP PE=1 SV=1
3	_PNKPGVYVR_	PNKPGVYVR	PNKPGVYVR	-17.785	P00747	True	PNKPGVYVR	343.866181113225	noloss	6	y	1	690.393336102062	100	False	sp	P00747	P00747	PLMN_HUMAN	Plasminogen	Homo sapiens	PLG	1	2	human_uniprot_sprot_2016_06_iRT_fwd	>sp|P00747|PLMN_HUMAN Plasminogen OS=Homo sapiens GN=PLG PE=1 SV=2
3	_PNKPGVYVR_	PNKPGVYVR	PNKPGVYVR	-17.785	P00747	True	PNKPGVYVR	343.866181113225	noloss	3	y	1	437.250694619652	54	False	sp	P00747	P00747	PLMN_HUMAN	Plasminogen	Homo sapiens	PLG	1	2	human_uniprot_sprot_2016_06_iRT_fwd	>sp|P00747|PLMN_HUMAN Plasminogen OS=Homo sapiens GN=PLG PE=1 SV=2
3	_PNKPGVYVR_	PNKPGVYVR	PNKPGVYVR	-17.785	P00747	True	PNKPGVYVR	343.866181113225	noloss	6	b	1	593.340572253212	24	False	sp	P00747	P00747	PLMN_HUMAN	Plasminogen	Homo sapiens	PLG	1	2	human_uniprot_sprot_2016_06_iRT_fwd	>sp|P00747|PLMN_HUMAN Plasminogen OS=Homo sapiens GN=PLG PE=1 SV=2
3	_PNKPGVYVR_	PNKPGVYVR	PNKPGVYVR	-17.785	P00747	True	PNKPGVYVR	343.866181113225	noloss	6	y	2	345.700306284437	13	False	sp	P00747	P00747	PLMN_HUMAN	Plasminogen	Homo sapiens	PLG	1	2	human_uniprot_sprot_2016_06_iRT_fwd	>sp|P00747|PLMN_HUMAN Plasminogen OS=Homo sapiens GN=PLG PE=1 SV=2
3	_PNKPGVYVR_	PNKPGVYVR	PNKPGVYVR	-17.785	P00747	True	PNKPGVYVR	343.866181113225	noloss	9	y	3	343.866181113225	6	False	sp	P00747	P00747	PLMN_HUMAN	Plasminogen	Homo sapiens	PLG	1	2	human_uniprot_sprot_2016_06_iRT_fwd	>sp|P00747|PLMN_HUMAN Plasminogen OS=Homo sapiens GN=PLG PE=1 SV=2
3	_YEKPGSPPR_	YEKPGSPPR	YEKPGSPPR	-30.625	P02751	True	YEKPGSPPR	344.182057804549	noloss	6	y	1	610.330735845502	100	False	sp	P02751	P02751	FINC_HUMAN	Fibronectin	Homo sapiens	FN1	1	4	human_uniprot_sprot_2016_06_iRT_fwd	>sp|P02751|FINC_HUMAN Fibronectin OS=Homo sapiens GN=FN1 PE=1 SV=4
3	_YEKPGSPPR_	YEKPGSPPR	YEKPGSPPR	-30.625	P02751	True	YEKPGSPPR	344.182057804549	noloss	6	y	2	305.669006156157	45	False	sp	P02751	P02751	FINC_HUMAN	Fibronectin	Homo sapiens	FN1	1	4	human_uniprot_sprot_2016_06_iRT_fwd	>sp|P02751|FINC_HUMAN Fibronectin OS=Homo sapiens GN=FN1 PE=1 SV=4
3	_YEKPGSPPR_	YEKPGSPPR	YEKPGSPPR	-30.625	P02751	True	YEKPGSPPR	344.182057804549	noloss	3	y	1	369.224479871812	38	False	sp	P02751	P02751	FINC_HUMAN	Fibronectin	Homo sapiens	FN1	1	4	human_uniprot_sprot_2016_06_iRT_fwd	>sp|P02751|FINC_HUMAN Fibronectin OS=Homo sapiens GN=FN1 PE=1 SV=4
3	_YEKPGSPPR_	YEKPGSPPR	YEKPGSPPR	-30.625	P02751	True	YEKPGSPPR	344.182057804549	noloss	5	y	1	513.277971996652	18	False	sp	P02751	P02751	FINC_HUMAN	Fibronectin	Homo sapiens	FN1	1	4	human_uniprot_sprot_2016_06_iRT_fwd	>sp|P02751|FINC_HUMAN Fibronectin OS=Homo sapiens GN=FN1 PE=1 SV=4
3	_YEKPGSPPR_	YEKPGSPPR	YEKPGSPPR	-30.625	P02751	True	YEKPGSPPR	344.182057804549	noloss	4	y	1	456.256508276082	8	False	sp	P02751	P02751	FINC_HUMAN	Fibronectin	Homo sapiens	FN1	1	4	human_uniprot_sprot_2016_06_iRT_fwd	>sp|P02751|FINC_HUMAN Fibronectin OS=Homo sapiens GN=FN1 PE=1 SV=4
3	_YEKPGSPPR_	YEKPGSPPR	YEKPGSPPR	-30.625	P02751	True	YEKPGSPPR	344.182057804549	noloss	7	y	2	369.716487663157	7	False	sp	P02751	P02751	FINC_HUMAN	Fibronectin	Homo sapiens	FN1	1	4	human_uniprot_sprot_2016_06_iRT_fwd	>sp|P02751|FINC_HUMAN Fibronectin OS=Homo sapiens GN=FN1 PE=1 SV=4
4	_KTLLSNLEEAKK_	KTLLSNLEEAKK	KTLLSNLEEAKK	nov.93	P10909	True	KTLLSNLEEAKK	344.205421449702	noloss	3	b	1	343.233981926352	100	False	sp	P10909	P10909	CLUS_HUMAN	Clusterin	Homo sapiens	CLU	1	1	human_uniprot_sprot_2016_06_iRT_fwd	>sp|P10909|CLUS_HUMAN Clusterin OS=Homo sapiens GN=CLU PE=1 SV=1
4	_KTLLSNLEEAKK_	KTLLSNLEEAKK	KTLLSNLEEAKK	nov.93	P10909	True	KTLLSNLEEAKK	344.205421449702	noloss	5	y	1	604.330067139162	78.94736	False	sp	P10909	P10909	CLUS_HUMAN	Clusterin	Homo sapiens	CLU	1	1	human_uniprot_sprot_2016_06_iRT_fwd	>sp|P10909|CLUS_HUMAN Clusterin OS=Homo sapiens GN=CLU PE=1 SV=1
4	_KTLLSNLEEAKK_	KTLLSNLEEAKK	KTLLSNLEEAKK	nov.93	P10909	True	KTLLSNLEEAKK	344.205421449702	noloss	6	y	1	717.414131116292	36.84211	False	sp	P10909	P10909	CLUS_HUMAN	Clusterin	Homo sapiens	CLU	1	1	human_uniprot_sprot_2016_06_iRT_fwd	>sp|P10909|CLUS_HUMAN Clusterin OS=Homo sapiens GN=CLU PE=1 SV=1
4	_KTLLSNLEEAKK_	KTLLSNLEEAKK	KTLLSNLEEAKK	nov.93	P10909	True	KTLLSNLEEAKK	344.205421449702	noloss	3	y	1	346.244880963222	31.57895	False	sp	P10909	P10909	CLUS_HUMAN	Clusterin	Homo sapiens	CLU	1	1	human_uniprot_sprot_2016_06_iRT_fwd	>sp|P10909|CLUS_HUMAN Clusterin OS=Homo sapiens GN=CLU PE=1 SV=1
4	_KTLLSNLEEAKK_	KTLLSNLEEAKK	KTLLSNLEEAKK	nov.93	P10909	True	KTLLSNLEEAKK	344.205421449702	noloss	4	b	1	456.318045903482	31.57895	False	sp	P10909	P10909	CLUS_HUMAN	Clusterin	Homo sapiens	CLU	1	1	human_uniprot_sprot_2016_06_iRT_fwd	>sp|P10909|CLUS_HUMAN Clusterin OS=Homo sapiens GN=CLU PE=1 SV=1
4	_KTLLSNLEEAKK_	KTLLSNLEEAKK	KTLLSNLEEAKK	nov.93	P10909	True	KTLLSNLEEAKK	344.205421449702	noloss	6	y	2	359.210703791552	26.31579	False	sp	P10909	P10909	CLUS_HUMAN	Clusterin	Homo sapiens	CLU	1	1	human_uniprot_sprot_2016_06_iRT_fwd	>sp|P10909|CLUS_HUMAN Clusterin OS=Homo sapiens GN=CLU PE=1 SV=1
4	_KTLLSNLEEAKK_	KTLLSNLEEAKK	KTLLSNLEEAKK	nov.93	P10909	True	KTLLSNLEEAKK	344.205421449702	noloss	8	y	2	459.748181714257	10.52632	False	sp	P10909	P10909	CLUS_HUMAN	Clusterin	Homo sapiens	CLU	1	1	human_uniprot_sprot_2016_06_iRT_fwd	>sp|P10909|CLUS_HUMAN Clusterin OS=Homo sapiens GN=CLU PE=1 SV=1
4	_KTLLSNLEEAKK_	KTLLSNLEEAKK	KTLLSNLEEAKK	nov.93	P10909	True	KTLLSNLEEAKK	344.205421449702	noloss	7	y	2	416.232167512122	10.52632	False	sp	P10909	P10909	CLUS_HUMAN	Clusterin	Homo sapiens	CLU	1	1	human_uniprot_sprot_2016_06_iRT_fwd	>sp|P10909|CLUS_HUMAN Clusterin OS=Homo sapiens GN=CLU PE=1 SV=1
4	_KTLLSNLEEAKK_	KTLLSNLEEAKK	KTLLSNLEEAKK	nov.93	P10909	True	KTLLSNLEEAKK	344.205421449702	noloss	5	y	2	302.668671802987	5.263158	False	sp	P10909	P10909	CLUS_HUMAN	Clusterin	Homo sapiens	CLU	1	1	human_uniprot_sprot_2016_06_iRT_fwd	>sp|P10909|CLUS_HUMAN Clusterin OS=Homo sapiens GN=CLU PE=1 SV=1
2	_ISNIIK_	ISNIIK	ISNIIK	03.jul	Q5VZM2;Q7L523	False	ISNIIK	344.223614204062	noloss	5	y	1	574.355887964182	100	False	sp	Q5VZM2;Q7L523	Q5VZM2;Q7L523	RRAGB_HUMAN;RRAGA_HUMAN	Ras-related GTP-binding protein B;Ras-related GTP-binding protein A	Homo sapiens	RRAGB;RRAGA	1	1	human_uniprot_sprot_2016_06_iRT_fwd	>sp|Q5VZM2|RRAGB_HUMAN Ras-related GTP-binding protein B OS=Homo sapiens GN=RRAGB PE=1 SV=1;>sp|Q7L523|RRAGA_HUMAN Ras-related GTP-binding protein A OS=Homo sapiens GN=RRAGA PE=1 SV=1
2	_ISNIIK_	ISNIIK	ISNIIK	03.jul	Q5VZM2;Q7L523	False	ISNIIK	344.223614204062	noloss	3	b	1	315.166296289352	75	False	sp	Q5VZM2;Q7L523	Q5VZM2;Q7L523	RRAGB_HUMAN;RRAGA_HUMAN	Ras-related GTP-binding protein B;Ras-related GTP-binding protein A	Homo sapiens	RRAGB;RRAGA	1	1	human_uniprot_sprot_2016_06_iRT_fwd	>sp|Q5VZM2|RRAGB_HUMAN Ras-related GTP-binding protein B OS=Homo sapiens GN=RRAGB PE=1 SV=1;>sp|Q7L523|RRAGA_HUMAN Ras-related GTP-binding protein A OS=Homo sapiens GN=RRAGA PE=1 SV=1
2	_ISNIIK_	ISNIIK	ISNIIK	03.jul	Q5VZM2;Q7L523	False	ISNIIK	344.223614204062	noloss	4	y	1	487.323859559912	17	False	sp	Q5VZM2;Q7L523	Q5VZM2;Q7L523	RRAGB_HUMAN;RRAGA_HUMAN	Ras-related GTP-binding protein B;Ras-related GTP-binding protein A	Homo sapiens	RRAGB;RRAGA	1	1	human_uniprot_sprot_2016_06_iRT_fwd	>sp|Q5VZM2|RRAGB_HUMAN Ras-related GTP-binding protein B OS=Homo sapiens GN=RRAGB PE=1 SV=1;>sp|Q7L523|RRAGA_HUMAN Ras-related GTP-binding protein A OS=Homo sapiens GN=RRAGA PE=1 SV=1
2	_ISNIIK_	ISNIIK	ISNIIK	03.jul	Q5VZM2;Q7L523	False	ISNIIK	344.223614204062	noloss	3	y	1	373.280932118772	9	False	sp	Q5VZM2;Q7L523	Q5VZM2;Q7L523	RRAGB_HUMAN;RRAGA_HUMAN	Ras-related GTP-binding protein B;Ras-related GTP-binding protein A	Homo sapiens	RRAGB;RRAGA	1	1	human_uniprot_sprot_2016_06_iRT_fwd	>sp|Q5VZM2|RRAGB_HUMAN Ras-related GTP-binding protein B OS=Homo sapiens GN=RRAGB PE=1 SV=1;>sp|Q7L523|RRAGA_HUMAN Ras-related GTP-binding protein A OS=Homo sapiens GN=RRAGA PE=1 SV=1
2	_ISNIIK_	ISNIIK	ISNIIK	03.jul	Q5VZM2;Q7L523	False	ISNIIK	344.223614204062	noloss	4	b	1	428.250360266482	8	False	sp	Q5VZM2;Q7L523	Q5VZM2;Q7L523	RRAGB_HUMAN;RRAGA_HUMAN	Ras-related GTP-binding protein B;Ras-related GTP-binding protein A	Homo sapiens	RRAGB;RRAGA	1	1	human_uniprot_sprot_2016_06_iRT_fwd	>sp|Q5VZM2|RRAGB_HUMAN Ras-related GTP-binding protein B OS=Homo sapiens GN=RRAGB PE=1 SV=1;>sp|Q7L523|RRAGA_HUMAN Ras-related GTP-binding protein A OS=Homo sapiens GN=RRAGA PE=1 SV=1
3	_LSPLGEEMR_	LSPLGEEMR	LSPLGEEMR	22.37	P02647	True	LSPLGEEMR	344.511186708205	noloss	2	y	1	306.159437087102	100	False	sp	P02647	P02647	APOA1_HUMAN	Apolipoprotein A-I	Homo sapiens	APOA1	1	1	human_uniprot_sprot_2016_06_iRT_fwd	>sp|P02647|APOA1_HUMAN Apolipoprotein A-I OS=Homo sapiens GN=APOA1 PE=1 SV=1
3	_LSPLGEEMR_	LSPLGEEMR	LSPLGEEMR	22.37	P02647	True	LSPLGEEMR	344.511186708205	noloss	3	y	1	435.202030175072	71.875	False	sp	P02647	P02647	APOA1_HUMAN	Apolipoprotein A-I	Homo sapiens	APOA1	1	1	human_uniprot_sprot_2016_06_iRT_fwd	>sp|P02647|APOA1_HUMAN Apolipoprotein A-I OS=Homo sapiens GN=APOA1 PE=1 SV=1
3	_LSPLGEEMR_	LSPLGEEMR	LSPLGEEMR	22.37	P02647	True	LSPLGEEMR	344.511186708205	noloss	5	y	1	621.266086983612	34.375	False	sp	P02647	P02647	APOA1_HUMAN	Apolipoprotein A-I	Homo sapiens	APOA1	1	1	human_uniprot_sprot_2016_06_iRT_fwd	>sp|P02647|APOA1_HUMAN Apolipoprotein A-I OS=Homo sapiens GN=APOA1 PE=1 SV=1
3	_LSPLGEEMR_	LSPLGEEMR	LSPLGEEMR	22.37	P02647	True	LSPLGEEMR	344.511186708205	noloss	6	y	1	734.350150960742	15.625	False	sp	P02647	P02647	APOA1_HUMAN	Apolipoprotein A-I	Homo sapiens	APOA1	1	1	human_uniprot_sprot_2016_06_iRT_fwd	>sp|P02647|APOA1_HUMAN Apolipoprotein A-I OS=Homo sapiens GN=APOA1 PE=1 SV=1
3	_LSPLGEEMR_	LSPLGEEMR	LSPLGEEMR	22.37	P02647	True	LSPLGEEMR	344.511186708205	noloss	4	y	1	564.244623263042	12.mai	False	sp	P02647	P02647	APOA1_HUMAN	Apolipoprotein A-I	Homo sapiens	APOA1	1	1	human_uniprot_sprot_2016_06_iRT_fwd	>sp|P02647|APOA1_HUMAN Apolipoprotein A-I OS=Homo sapiens GN=APOA1 PE=1 SV=1
3	_LSPLGEEMR_	LSPLGEEMR	LSPLGEEMR	22.37	P02647	True	LSPLGEEMR	344.511186708205	noloss	5	b	1	468.281660394762	jun.25	False	sp	P02647	P02647	APOA1_HUMAN	Apolipoprotein A-I	Homo sapiens	APOA1	1	1	human_uniprot_sprot_2016_06_iRT_fwd	>sp|P02647|APOA1_HUMAN Apolipoprotein A-I OS=Homo sapiens GN=APOA1 PE=1 SV=1
3	_MFQEIVHK_	MFQEIVHK	MFQEIVHK	nov.18	Q96KN2	True	MFQEIVHK	344.516272088645	noloss	3	y	1	383.240129935952	100	False	sp	Q96KN2	Q96KN2	CNDP1_HUMAN	Beta-Ala-His dipeptidase	Homo sapiens	CNDP1	1	4	human_uniprot_sprot_2016_06_iRT_fwd	>sp|Q96KN2|CNDP1_HUMAN Beta-Ala-His dipeptidase OS=Homo sapiens GN=CNDP1 PE=1 SV=4
3	_MFQEIVHK_	MFQEIVHK	MFQEIVHK	nov.18	Q96KN2	True	MFQEIVHK	344.516272088645	noloss	5	y	1	625.366787001052	82.14286	False	sp	Q96KN2	Q96KN2	CNDP1_HUMAN	Beta-Ala-His dipeptidase	Homo sapiens	CNDP1	1	4	human_uniprot_sprot_2016_06_iRT_fwd	>sp|Q96KN2|CNDP1_HUMAN Beta-Ala-His dipeptidase OS=Homo sapiens GN=CNDP1 PE=1 SV=4
3	_MFQEIVHK_	MFQEIVHK	MFQEIVHK	nov.18	Q96KN2	True	MFQEIVHK	344.516272088645	noloss	4	y	1	496.324193913082	35.71429	False	sp	Q96KN2	Q96KN2	CNDP1_HUMAN	Beta-Ala-His dipeptidase	Homo sapiens	CNDP1	1	4	human_uniprot_sprot_2016_06_iRT_fwd	>sp|Q96KN2|CNDP1_HUMAN Beta-Ala-His dipeptidase OS=Homo sapiens GN=CNDP1 PE=1 SV=4
3	_MFQEIVHK_	MFQEIVHK	MFQEIVHK	nov.18	Q96KN2	True	MFQEIVHK	344.516272088645	noloss	3	b	1	407.174752798072	23.21428	False	sp	Q96KN2	Q96KN2	CNDP1_HUMAN	Beta-Ala-His dipeptidase	Homo sapiens	CNDP1	1	4	human_uniprot_sprot_2016_06_iRT_fwd	>sp|Q96KN2|CNDP1_HUMAN Beta-Ala-His dipeptidase OS=Homo sapiens GN=CNDP1 PE=1 SV=4
3	_MFQEIVHK_	MFQEIVHK	MFQEIVHK	nov.18	Q96KN2	True	MFQEIVHK	344.516272088645	noloss	6	y	1	753.425364506332	21.42857	False	sp	Q96KN2	Q96KN2	CNDP1_HUMAN	Beta-Ala-His dipeptidase	Homo sapiens	CNDP1	1	4	human_uniprot_sprot_2016_06_iRT_fwd	>sp|Q96KN2|CNDP1_HUMAN Beta-Ala-His dipeptidase OS=Homo sapiens GN=CNDP1 PE=1 SV=4
3	_MFQEIVHK_	MFQEIVHK	MFQEIVHK	nov.18	Q96KN2	True	MFQEIVHK	344.516272088645	noloss	7	y	2	450.750527443067	12.mai	False	sp	Q96KN2	Q96KN2	CNDP1_HUMAN	Beta-Ala-His dipeptidase	Homo sapiens	CNDP1	1	4	human_uniprot_sprot_2016_06_iRT_fwd	>sp|Q96KN2|CNDP1_HUMAN Beta-Ala-His dipeptidase OS=Homo sapiens GN=CNDP1 PE=1 SV=4
3	_MFQEIVHK_	MFQEIVHK	MFQEIVHK	nov.18	Q96KN2	True	MFQEIVHK	344.516272088645	noloss	4	b	1	536.217345886042	10.71429	False	sp	Q96KN2	Q96KN2	CNDP1_HUMAN	Beta-Ala-His dipeptidase	Homo sapiens	CNDP1	1	4	human_uniprot_sprot_2016_06_iRT_fwd	>sp|Q96KN2|CNDP1_HUMAN Beta-Ala-His dipeptidase OS=Homo sapiens GN=CNDP1 PE=1 SV=4
3	_MFQEIVHK_	MFQEIVHK	MFQEIVHK	nov.18	Q96KN2	True	MFQEIVHK	344.516272088645	noloss	6	y	2	377.216320486572	5.357143	False	sp	Q96KN2	Q96KN2	CNDP1_HUMAN	Beta-Ala-His dipeptidase	Homo sapiens	CNDP1	1	4	human_uniprot_sprot_2016_06_iRT_fwd	>sp|Q96KN2|CNDP1_HUMAN Beta-Ala-His dipeptidase OS=Homo sapiens GN=CNDP1 PE=1 SV=4
2	_SSIIIR_	SSIIIR	SSIIIR	jan.54	P00747	False	SSIIIR	344.721238690427	noloss	3	y	1	401.287080128372	100	False	sp	P00747	P00747	PLMN_HUMAN	Plasminogen	Homo sapiens	PLG	1	2	human_uniprot_sprot_2016_06_iRT_fwd	>sp|P00747|PLMN_HUMAN Plasminogen OS=Homo sapiens GN=PLG PE=1 SV=2
2	_SSIIIR_	SSIIIR	SSIIIR	jan.54	P00747	False	SSIIIR	344.721238690427	noloss	4	y	1	514.371144105502	65	False	sp	P00747	P00747	PLMN_HUMAN	Plasminogen	Homo sapiens	PLG	1	2	human_uniprot_sprot_2016_06_iRT_fwd	>sp|P00747|PLMN_HUMAN Plasminogen OS=Homo sapiens GN=PLG PE=1 SV=2
2	_SSIIIR_	SSIIIR	SSIIIR	jan.54	P00747	False	SSIIIR	344.721238690427	noloss	5	y	1	601.403172509772	19	False	sp	P00747	P00747	PLMN_HUMAN	Plasminogen	Homo sapiens	PLG	1	2	human_uniprot_sprot_2016_06_iRT_fwd	>sp|P00747|PLMN_HUMAN Plasminogen OS=Homo sapiens GN=PLG PE=1 SV=2
2	_SISLLR_	SISLLR	SISLLR	16.74	P32970;Q10570	False	SISLLR	344.721238690427	noloss	4	y	1	488.319108532642	100	False	sp	P32970;Q10570	P32970;Q10570	CD70_HUMAN;CPSF1_HUMAN	CD70 antigen;Cleavage and polyadenylation specificity factor subunit 1	Homo sapiens	CD70;CPSF1	1	2	human_uniprot_sprot_2016_06_iRT_fwd	>sp|P32970|CD70_HUMAN CD70 antigen OS=Homo sapiens GN=CD70 PE=1 SV=2;>sp|Q10570|CPSF1_HUMAN Cleavage and polyadenylation specificity factor subunit 1 OS=Homo sapiens GN=CPSF1 PE=1 SV=2
2	_SISLLR_	SISLLR	SISLLR	16.74	P32970;Q10570	False	SISLLR	344.721238690427	noloss	3	y	1	401.287080128372	6	False	sp	P32970;Q10570	P32970;Q10570	CD70_HUMAN;CPSF1_HUMAN	CD70 antigen;Cleavage and polyadenylation specificity factor subunit 1	Homo sapiens	CD70;CPSF1	1	2	human_uniprot_sprot_2016_06_iRT_fwd	>sp|P32970|CD70_HUMAN CD70 antigen OS=Homo sapiens GN=CD70 PE=1 SV=2;>sp|Q10570|CPSF1_HUMAN Cleavage and polyadenylation specificity factor subunit 1 OS=Homo sapiens GN=CPSF1 PE=1 SV=2
3	_LMNHYINK_	LMNHYINK	LMNHYINK	-10.67	Q9UK55	True	LMNHYINK	344.848021746222	noloss	4	y	1	537.303124115332	100	False	sp	Q9UK55	Q9UK55	ZPI_HUMAN	Protein Z-dependent protease inhibitor	Homo sapiens	SERPINA10	1	1	human_uniprot_sprot_2016_06_iRT_fwd	>sp|Q9UK55|ZPI_HUMAN Protein Z-dependent protease inhibitor OS=Homo sapiens GN=SERPINA10 PE=1 SV=1
3	_LMNHYINK_	LMNHYINK	LMNHYINK	-10.67	Q9UK55	True	LMNHYINK	344.848021746222	noloss	5	y	2	337.684656220297	95	False	sp	Q9UK55	Q9UK55	ZPI_HUMAN	Protein Z-dependent protease inhibitor	Homo sapiens	SERPINA10	1	1	human_uniprot_sprot_2016_06_iRT_fwd	>sp|Q9UK55|ZPI_HUMAN Protein Z-dependent protease inhibitor OS=Homo sapiens GN=SERPINA10 PE=1 SV=1
3	_LMNHYINK_	LMNHYINK	LMNHYINK	-10.67	Q9UK55	True	LMNHYINK	344.848021746222	noloss	5	y	1	674.362035973782	75	False	sp	Q9UK55	Q9UK55	ZPI_HUMAN	Protein Z-dependent protease inhibitor	Homo sapiens	SERPINA10	1	1	human_uniprot_sprot_2016_06_iRT_fwd	>sp|Q9UK55|ZPI_HUMAN Protein Z-dependent protease inhibitor OS=Homo sapiens GN=SERPINA10 PE=1 SV=1
3	_LMNHYINK_	LMNHYINK	LMNHYINK	-10.67	Q9UK55	True	LMNHYINK	344.848021746222	noloss	3	y	1	374.239795582782	40	False	sp	Q9UK55	Q9UK55	ZPI_HUMAN	Protein Z-dependent protease inhibitor	Homo sapiens	SERPINA10	1	1	human_uniprot_sprot_2016_06_iRT_fwd	>sp|Q9UK55|ZPI_HUMAN Protein Z-dependent protease inhibitor OS=Homo sapiens GN=SERPINA10 PE=1 SV=1
3	_LMNHYINK_	LMNHYINK	LMNHYINK	-10.67	Q9UK55	True	LMNHYINK	344.848021746222	noloss	5	b	1	659.296993189072	25	False	sp	Q9UK55	Q9UK55	ZPI_HUMAN	Protein Z-dependent protease inhibitor	Homo sapiens	SERPINA10	1	1	human_uniprot_sprot_2016_06_iRT_fwd	>sp|Q9UK55|ZPI_HUMAN Protein Z-dependent protease inhibitor OS=Homo sapiens GN=SERPINA10 PE=1 SV=1
3	_LQAEAFQAR_	LQAEAFQAR	LQAEAFQAR	apr.71	P02649	True	LQAEAFQAR	345.185690816839	noloss	3	y	1	374.214643464102	100	False	sp	P02649	P02649	APOE_HUMAN	Apolipoprotein E	Homo sapiens	APOE	1	1	human_uniprot_sprot_2016_06_iRT_fwd	>sp|P02649|APOE_HUMAN Apolipoprotein E OS=Homo sapiens GN=APOE PE=1 SV=1
3	_LQAEAFQAR_	LQAEAFQAR	LQAEAFQAR	apr.71	P02649	True	LQAEAFQAR	345.185690816839	noloss	3	b	1	313.187031733932	28	False	sp	P02649	P02649	APOE_HUMAN	Apolipoprotein E	Homo sapiens	APOE	1	1	human_uniprot_sprot_2016_06_iRT_fwd	>sp|P02649|APOE_HUMAN Apolipoprotein E OS=Homo sapiens GN=APOE PE=1 SV=1
3	_LQAEAFQAR_	LQAEAFQAR	LQAEAFQAR	apr.71	P02649	True	LQAEAFQAR	345.185690816839	noloss	4	y	1	521.283057377092	20	False	sp	P02649	P02649	APOE_HUMAN	Apolipoprotein E	Homo sapiens	APOE	1	1	human_uniprot_sprot_2016_06_iRT_fwd	>sp|P02649|APOE_HUMAN Apolipoprotein E OS=Homo sapiens GN=APOE PE=1 SV=1
3	_LQAEAFQAR_	LQAEAFQAR	LQAEAFQAR	apr.71	P02649	True	LQAEAFQAR	345.185690816839	noloss	4	b	1	442.229624821902	12	False	sp	P02649	P02649	APOE_HUMAN	Apolipoprotein E	Homo sapiens	APOE	1	1	human_uniprot_sprot_2016_06_iRT_fwd	>sp|P02649|APOE_HUMAN Apolipoprotein E OS=Homo sapiens GN=APOE PE=1 SV=1
3	_LQAEAFQAR_	LQAEAFQAR	LQAEAFQAR	apr.71	P02649	True	LQAEAFQAR	345.185690816839	noloss	9	b	3	339.182169255605	11	False	sp	P02649	P02649	APOE_HUMAN	Apolipoprotein E	Homo sapiens	APOE	1	1	human_uniprot_sprot_2016_06_iRT_fwd	>sp|P02649|APOE_HUMAN Apolipoprotein E OS=Homo sapiens GN=APOE PE=1 SV=1
3	_LQAEAFQAR_	LQAEAFQAR	LQAEAFQAR	apr.71	P02649	True	LQAEAFQAR	345.185690816839	noloss	5	y	1	592.320171161802	8	False	sp	P02649	P02649	APOE_HUMAN	Apolipoprotein E	Homo sapiens	APOE	1	1	human_uniprot_sprot_2016_06_iRT_fwd	>sp|P02649|APOE_HUMAN Apolipoprotein E OS=Homo sapiens GN=APOE PE=1 SV=1
3	_LQAEAFQAR_	LQAEAFQAR	LQAEAFQAR	apr.71	P02649	True	LQAEAFQAR	345.185690816839	noloss	5	b	1	513.266738606612	8	False	sp	P02649	P02649	APOE_HUMAN	Apolipoprotein E	Homo sapiens	APOE	1	1	human_uniprot_sprot_2016_06_iRT_fwd	>sp|P02649|APOE_HUMAN Apolipoprotein E OS=Homo sapiens GN=APOE PE=1 SV=1
3	_FAGVFHVEK_	FAGVFHVEK	FAGVFHVEK	20.72	P16070	True	FAGVFHVEK	345.187031733932	noloss	5	y	1	659.351136936912	100	False	sp	P16070	P16070	CD44_HUMAN	CD44 antigen	Homo sapiens	CD44	1	3	human_uniprot_sprot_2016_06_iRT_fwd	>sp|P16070|CD44_HUMAN CD44 antigen OS=Homo sapiens GN=CD44 PE=1 SV=3
3	_FAGVFHVEK_	FAGVFHVEK	FAGVFHVEK	20.72	P16070	True	FAGVFHVEK	345.187031733932	noloss	4	y	1	512.282723023922	73	False	sp	P16070	P16070	CD44_HUMAN	CD44 antigen	Homo sapiens	CD44	1	3	human_uniprot_sprot_2016_06_iRT_fwd	>sp|P16070|CD44_HUMAN CD44 antigen OS=Homo sapiens GN=CD44 PE=1 SV=3
3	_FAGVFHVEK_	FAGVFHVEK	FAGVFHVEK	20.72	P16070	True	FAGVFHVEK	345.187031733932	noloss	3	y	1	375.223811165472	55	False	sp	P16070	P16070	CD44_HUMAN	CD44 antigen	Homo sapiens	CD44	1	3	human_uniprot_sprot_2016_06_iRT_fwd	>sp|P16070|CD44_HUMAN CD44 antigen OS=Homo sapiens GN=CD44 PE=1 SV=3
3	_FAGVFHVEK_	FAGVFHVEK	FAGVFHVEK	20.72	P16070	True	FAGVFHVEK	345.187031733932	noloss	7	y	2	408.224145518642	21	False	sp	P16070	P16070	CD44_HUMAN	CD44 antigen	Homo sapiens	CD44	1	3	human_uniprot_sprot_2016_06_iRT_fwd	>sp|P16070|CD44_HUMAN CD44 antigen OS=Homo sapiens GN=CD44 PE=1 SV=3
3	_FAGVFHVEK_	FAGVFHVEK	FAGVFHVEK	20.72	P16070	True	FAGVFHVEK	345.187031733932	noloss	5	y	2	330.179206701862	21	False	sp	P16070	P16070	CD44_HUMAN	CD44 antigen	Homo sapiens	CD44	1	3	human_uniprot_sprot_2016_06_iRT_fwd	>sp|P16070|CD44_HUMAN CD44 antigen OS=Homo sapiens GN=CD44 PE=1 SV=3
3	_FAGVFHVEK_	FAGVFHVEK	FAGVFHVEK	20.72	P16070	True	FAGVFHVEK	345.187031733932	noloss	7	y	1	815.441014570472	15	False	sp	P16070	P16070	CD44_HUMAN	CD44 antigen	Homo sapiens	CD44	1	3	human_uniprot_sprot_2016_06_iRT_fwd	>sp|P16070|CD44_HUMAN CD44 antigen OS=Homo sapiens GN=CD44 PE=1 SV=3
3	_FAGVFHVEK_	FAGVFHVEK	FAGVFHVEK	20.72	P16070	True	FAGVFHVEK	345.187031733932	noloss	6	y	1	758.419550849902	6	False	sp	P16070	P16070	CD44_HUMAN	CD44 antigen	Homo sapiens	CD44	1	3	human_uniprot_sprot_2016_06_iRT_fwd	>sp|P16070|CD44_HUMAN CD44 antigen OS=Homo sapiens GN=CD44 PE=1 SV=3
3	_FAGVFHVEK_	FAGVFHVEK	FAGVFHVEK	20.72	P16070	True	FAGVFHVEK	345.187031733932	noloss	6	y	2	379.713413658357	5	False	sp	P16070	P16070	CD44_HUMAN	CD44 antigen	Homo sapiens	CD44	1	3	human_uniprot_sprot_2016_06_iRT_fwd	>sp|P16070|CD44_HUMAN CD44 antigen OS=Homo sapiens GN=CD44 PE=1 SV=3
3	_VGPEADKYR_	VGPEADKYR	VGPEADKYR	-17.55	P02679	True	VGPEADKYR	345.513696011069	noloss	5	y	1	652.341300529202	100	False	sp	P02679	P02679	FIBG_HUMAN	Fibrinogen gamma chain	Homo sapiens	FGG	1	3	human_uniprot_sprot_2016_06_iRT_fwd	>sp|P02679|FIBG_HUMAN Fibrinogen gamma chain OS=Homo sapiens GN=FGG PE=1 SV=3
3	_VGPEADKYR_	VGPEADKYR	VGPEADKYR	-17.55	P02679	True	VGPEADKYR	345.513696011069	noloss	8	y	2	468.232698826702	90.625	False	sp	P02679	P02679	FIBG_HUMAN	Fibrinogen gamma chain	Homo sapiens	FGG	1	3	human_uniprot_sprot_2016_06_iRT_fwd	>sp|P02679|FIBG_HUMAN Fibrinogen gamma chain OS=Homo sapiens GN=FGG PE=1 SV=3
3	_VGPEADKYR_	VGPEADKYR	VGPEADKYR	-17.55	P02679	True	VGPEADKYR	345.513696011069	noloss	6	y	1	781.383893617172	90.625	False	sp	P02679	P02679	FIBG_HUMAN	Fibrinogen gamma chain	Homo sapiens	FGG	1	3	human_uniprot_sprot_2016_06_iRT_fwd	>sp|P02679|FIBG_HUMAN Fibrinogen gamma chain OS=Homo sapiens GN=FGG PE=1 SV=3
3	_VGPEADKYR_	VGPEADKYR	VGPEADKYR	-17.55	P02679	True	VGPEADKYR	345.513696011069	noloss	7	y	2	439.721966966417	72.91666	False	sp	P02679	P02679	FIBG_HUMAN	Fibrinogen gamma chain	Homo sapiens	FGG	1	3	human_uniprot_sprot_2016_06_iRT_fwd	>sp|P02679|FIBG_HUMAN Fibrinogen gamma chain OS=Homo sapiens GN=FGG PE=1 SV=3
3	_VGPEADKYR_	VGPEADKYR	VGPEADKYR	-17.55	P02679	True	VGPEADKYR	345.513696011069	noloss	3	y	1	466.277243720662	65.625	False	sp	P02679	P02679	FIBG_HUMAN	Fibrinogen gamma chain	Homo sapiens	FGG	1	3	human_uniprot_sprot_2016_06_iRT_fwd	>sp|P02679|FIBG_HUMAN Fibrinogen gamma chain OS=Homo sapiens GN=FGG PE=1 SV=3
3	_VGPEADKYR_	VGPEADKYR	VGPEADKYR	-17.55	P02679	True	VGPEADKYR	345.513696011069	noloss	4	y	1	581.304186744492	39.58333	False	sp	P02679	P02679	FIBG_HUMAN	Fibrinogen gamma chain	Homo sapiens	FGG	1	3	human_uniprot_sprot_2016_06_iRT_fwd	>sp|P02679|FIBG_HUMAN Fibrinogen gamma chain OS=Homo sapiens GN=FGG PE=1 SV=3
3	_VGPEADKYR_	VGPEADKYR	VGPEADKYR	-17.55	P02679	True	VGPEADKYR	345.513696011069	noloss	2	y	1	338.182280706662	22.91667	False	sp	P02679	P02679	FIBG_HUMAN	Fibrinogen gamma chain	Homo sapiens	FGG	1	3	human_uniprot_sprot_2016_06_iRT_fwd	>sp|P02679|FIBG_HUMAN Fibrinogen gamma chain OS=Homo sapiens GN=FGG PE=1 SV=3
3	_VGPEADKYR_	VGPEADKYR	VGPEADKYR	-17.55	P02679	True	VGPEADKYR	345.513696011069	noloss	6	y	2	391.195585041992	9.375	False	sp	P02679	P02679	FIBG_HUMAN	Fibrinogen gamma chain	Homo sapiens	FGG	1	3	human_uniprot_sprot_2016_06_iRT_fwd	>sp|P02679|FIBG_HUMAN Fibrinogen gamma chain OS=Homo sapiens GN=FGG PE=1 SV=3
3	_VGPEADKYR_	VGPEADKYR	VGPEADKYR	-17.55	P02679	True	VGPEADKYR	345.513696011069	noloss	5	y	2	326.674288498007	5.208333	False	sp	P02679	P02679	FIBG_HUMAN	Fibrinogen gamma chain	Homo sapiens	FGG	1	3	human_uniprot_sprot_2016_06_iRT_fwd	>sp|P02679|FIBG_HUMAN Fibrinogen gamma chain OS=Homo sapiens GN=FGG PE=1 SV=3
4	_VQPYLDDFQKK_	VQPYLDDFQKK	VQPYLDDFQKK	24.71	P02647	True	VQPYLDDFQKK	345.93440545542	noloss	6	y	2	390.697960555627	100	False	sp	P02647	P02647	APOA1_HUMAN	Apolipoprotein A-I	Homo sapiens	APOA1	1	1	human_uniprot_sprot_2016_06_iRT_fwd	>sp|P02647|APOA1_HUMAN Apolipoprotein A-I OS=Homo sapiens GN=APOA1 PE=1 SV=1
4	_VQPYLDDFQKK_	VQPYLDDFQKK	VQPYLDDFQKK	24.71	P02647	True	VQPYLDDFQKK	345.93440545542	noloss	5	y	2	333.184489043712	64.70588	False	sp	P02647	P02647	APOA1_HUMAN	Apolipoprotein A-I	Homo sapiens	APOA1	1	1	human_uniprot_sprot_2016_06_iRT_fwd	>sp|P02647|APOA1_HUMAN Apolipoprotein A-I OS=Homo sapiens GN=APOA1 PE=1 SV=1
4	_VQPYLDDFQKK_	VQPYLDDFQKK	VQPYLDDFQKK	24.71	P02647	True	VQPYLDDFQKK	345.93440545542	noloss	4	y	1	550.334758596782	64.70588	False	sp	P02647	P02647	APOA1_HUMAN	Apolipoprotein A-I	Homo sapiens	APOA1	1	1	human_uniprot_sprot_2016_06_iRT_fwd	>sp|P02647|APOA1_HUMAN Apolipoprotein A-I OS=Homo sapiens GN=APOA1 PE=1 SV=1
4	_VQPYLDDFQKK_	VQPYLDDFQKK	VQPYLDDFQKK	24.71	P02647	True	VQPYLDDFQKK	345.93440545542	noloss	6	y	1	780.388644644442	47.05882	False	sp	P02647	P02647	APOA1_HUMAN	Apolipoprotein A-I	Homo sapiens	APOA1	1	1	human_uniprot_sprot_2016_06_iRT_fwd	>sp|P02647|APOA1_HUMAN Apolipoprotein A-I OS=Homo sapiens GN=APOA1 PE=1 SV=1
4	_VQPYLDDFQKK_	VQPYLDDFQKK	VQPYLDDFQKK	24.71	P02647	True	VQPYLDDFQKK	345.93440545542	noloss	3	b	1	325.187031733932	47.05882	False	sp	P02647	P02647	APOA1_HUMAN	Apolipoprotein A-I	Homo sapiens	APOA1	1	1	human_uniprot_sprot_2016_06_iRT_fwd	>sp|P02647|APOA1_HUMAN Apolipoprotein A-I OS=Homo sapiens GN=APOA1 PE=1 SV=1
4	_VQPYLDDFQKK_	VQPYLDDFQKK	VQPYLDDFQKK	24.71	P02647	True	VQPYLDDFQKK	345.93440545542	noloss	5	y	1	665.361701620612	41.17647	False	sp	P02647	P02647	APOA1_HUMAN	Apolipoprotein A-I	Homo sapiens	APOA1	1	1	human_uniprot_sprot_2016_06_iRT_fwd	>sp|P02647|APOA1_HUMAN Apolipoprotein A-I OS=Homo sapiens GN=APOA1 PE=1 SV=1
4	_VQPYLDDFQKK_	VQPYLDDFQKK	VQPYLDDFQKK	24.71	P02647	True	VQPYLDDFQKK	345.93440545542	noloss	7	y	2	447.239992544192	23.52941	False	sp	P02647	P02647	APOA1_HUMAN	Apolipoprotein A-I	Homo sapiens	APOA1	1	1	human_uniprot_sprot_2016_06_iRT_fwd	>sp|P02647|APOA1_HUMAN Apolipoprotein A-I OS=Homo sapiens GN=APOA1 PE=1 SV=1
4	_VQPYLDDFQKK_	VQPYLDDFQKK	VQPYLDDFQKK	24.71	P02647	True	VQPYLDDFQKK	345.93440545542	noloss	3	y	1	403.266344683792	23.52941	False	sp	P02647	P02647	APOA1_HUMAN	Apolipoprotein A-I	Homo sapiens	APOA1	1	1	human_uniprot_sprot_2016_06_iRT_fwd	>sp|P02647|APOA1_HUMAN Apolipoprotein A-I OS=Homo sapiens GN=APOA1 PE=1 SV=1
4	_VQPYLDDFQKK_	VQPYLDDFQKK	VQPYLDDFQKK	24.71	P02647	True	VQPYLDDFQKK	345.93440545542	noloss	4	b	1	488.250360266482	23.52941	False	sp	P02647	P02647	APOA1_HUMAN	Apolipoprotein A-I	Homo sapiens	APOA1	1	1	human_uniprot_sprot_2016_06_iRT_fwd	>sp|P02647|APOA1_HUMAN Apolipoprotein A-I OS=Homo sapiens GN=APOA1 PE=1 SV=1
4	_TVIGPDGHKEVTK_	TVIGPDGHKEVTK	TVIGPDGHKEVTK	-17.86	P02671	True	TVIGPDGHKEVTK	345.94249614478	noloss	10	y	2	534.277637643482	100	False	sp	P02671	P02671	FIBA_HUMAN	Fibrinogen alpha chain	Homo sapiens	FGA	1	2	human_uniprot_sprot_2016_06_iRT_fwd	>sp|P02671|FIBA_HUMAN Fibrinogen alpha chain OS=Homo sapiens GN=FGA PE=1 SV=2
4	_TVIGPDGHKEVTK_	TVIGPDGHKEVTK	TVIGPDGHKEVTK	-17.86	P02671	True	TVIGPDGHKEVTK	345.94249614478	noloss	7	y	2	399.727052346857	65.21739	False	sp	P02671	P02671	FIBA_HUMAN	Fibrinogen alpha chain	Homo sapiens	FGA	1	2	human_uniprot_sprot_2016_06_iRT_fwd	>sp|P02671|FIBA_HUMAN Fibrinogen alpha chain OS=Homo sapiens GN=FGA PE=1 SV=2
4	_TVIGPDGHKEVTK_	TVIGPDGHKEVTK	TVIGPDGHKEVTK	-17.86	P02671	True	TVIGPDGHKEVTK	345.94249614478	noloss	8	y	2	457.240523858772	43.47826	False	sp	P02671	P02671	FIBA_HUMAN	Fibrinogen alpha chain	Homo sapiens	FGA	1	2	human_uniprot_sprot_2016_06_iRT_fwd	>sp|P02671|FIBA_HUMAN Fibrinogen alpha chain OS=Homo sapiens GN=FGA PE=1 SV=2
4	_TVIGPDGHKEVTK_	TVIGPDGHKEVTK	TVIGPDGHKEVTK	-17.86	P02671	True	TVIGPDGHKEVTK	345.94249614478	noloss	9	y	3	337.513696011069	21.73913	False	sp	P02671	P02671	FIBA_HUMAN	Fibrinogen alpha chain	Homo sapiens	FGA	1	2	human_uniprot_sprot_2016_06_iRT_fwd	>sp|P02671|FIBA_HUMAN Fibrinogen alpha chain OS=Homo sapiens GN=FGA PE=1 SV=2
4	_TVIGPDGHKEVTK_	TVIGPDGHKEVTK	TVIGPDGHKEVTK	-17.86	P02671	True	TVIGPDGHKEVTK	345.94249614478	noloss	5	y	1	604.366452647882	17.3913	False	sp	P02671	P02671	FIBA_HUMAN	Fibrinogen alpha chain	Homo sapiens	FGA	1	2	human_uniprot_sprot_2016_06_iRT_fwd	>sp|P02671|FIBA_HUMAN Fibrinogen alpha chain OS=Homo sapiens GN=FGA PE=1 SV=2
4	_TVIGPDGHKEVTK_	TVIGPDGHKEVTK	TVIGPDGHKEVTK	-17.86	P02671	True	TVIGPDGHKEVTK	345.94249614478	noloss	4	y	1	476.271489633882	17.3913	False	sp	P02671	P02671	FIBA_HUMAN	Fibrinogen alpha chain	Homo sapiens	FGA	1	2	human_uniprot_sprot_2016_06_iRT_fwd	>sp|P02671|FIBA_HUMAN Fibrinogen alpha chain OS=Homo sapiens GN=FGA PE=1 SV=2
4	_TVIGPDGHKEVTK_	TVIGPDGHKEVTK	TVIGPDGHKEVTK	-17.86	P02671	True	TVIGPDGHKEVTK	345.94249614478	noloss	3	y	1	347.228896545912	17.3913	False	sp	P02671	P02671	FIBA_HUMAN	Fibrinogen alpha chain	Homo sapiens	FGA	1	2	human_uniprot_sprot_2016_06_iRT_fwd	>sp|P02671|FIBA_HUMAN Fibrinogen alpha chain OS=Homo sapiens GN=FGA PE=1 SV=2
4	_TVIGPDGHKEVTK_	TVIGPDGHKEVTK	TVIGPDGHKEVTK	-17.86	P02671	True	TVIGPDGHKEVTK	345.94249614478	noloss	9	y	2	505.766905783197	13.04348	False	sp	P02671	P02671	FIBA_HUMAN	Fibrinogen alpha chain	Homo sapiens	FGA	1	2	human_uniprot_sprot_2016_06_iRT_fwd	>sp|P02671|FIBA_HUMAN Fibrinogen alpha chain OS=Homo sapiens GN=FGA PE=1 SV=2
4	_TVIGPDGHKEVTK_	TVIGPDGHKEVTK	TVIGPDGHKEVTK	-17.86	P02671	True	TVIGPDGHKEVTK	345.94249614478	noloss	6	y	2	371.216320486572	13.04348	False	sp	P02671	P02671	FIBA_HUMAN	Fibrinogen alpha chain	Homo sapiens	FGA	1	2	human_uniprot_sprot_2016_06_iRT_fwd	>sp|P02671|FIBA_HUMAN Fibrinogen alpha chain OS=Homo sapiens GN=FGA PE=1 SV=2
3	_RPC[+57]FESLK_	RPC[+57.0]FESLK	RPCFESLK	0.83	P43652	True	RPC[+57.0]FESLK	346.179659952742	noloss	3	b	1	414.191799844542	100	False	sp	P43652	P43652	AFAM_HUMAN	Afamin	Homo sapiens	AFM	1	1	human_uniprot_sprot_2016_06_iRT_fwd	>sp|P43652|AFAM_HUMAN Afamin OS=Homo sapiens GN=AFM PE=1 SV=1
3	_RPC[+57]FESLK_	RPC[+57.0]FESLK	RPCFESLK	0.83	P43652	True	RPC[+57.0]FESLK	346.179659952742	noloss	3	y	1	347.228896545912	87.7551	False	sp	P43652	P43652	AFAM_HUMAN	Afamin	Homo sapiens	AFM	1	1	human_uniprot_sprot_2016_06_iRT_fwd	>sp|P43652|AFAM_HUMAN Afamin OS=Homo sapiens GN=AFM PE=1 SV=1
3	_RPC[+57]FESLK_	RPC[+57.0]FESLK	RPCFESLK	0.83	P43652	True	RPC[+57.0]FESLK	346.179659952742	noloss	4	y	1	476.271489633882	46.93877	False	sp	P43652	P43652	AFAM_HUMAN	Afamin	Homo sapiens	AFM	1	1	human_uniprot_sprot_2016_06_iRT_fwd	>sp|P43652|AFAM_HUMAN Afamin OS=Homo sapiens GN=AFM PE=1 SV=1
[truncated: 69,718 more rows]
