# Supplementary material for: Early-Stage Staphylococcus aureus Bloodstream Infection Causes Changes in the Concentrations of Lipoproteins and Acute-Phase Proteins and Is Associated with Low Antibody Titers against Bacterial Virulence Factors
Source: mSystems. 2020 Jan 21;5(1):e00632-19. doi: 10.1128/mSystems.00632-19 (PMC6977072; doi:10.1128/mSystems.00632-19)
Supplement: TABLE S2 [file mSystems.00632-19-st002.xlsx]

## Sheet: supplementary_table2__DIA_MS_ra
E.Name	R.Condition	R.Replicate	R.FileName	R.Label	EG.DeltaiRT	EG.iRTEmpirical	EG.MeanApexRT	EG.Cscore	EG.IsVerified	EG.Qvalue	EG.IsUserPeak	EG.TargetTotalPeakArea	EG.UserGroup	EG.Label	EG.GeneId	EG.ProteinId	EG.ProteinDescription	EG.StrippedSequence	EG.ModifiedSequence	EG.IsProteotypic	EG.IsDecoy	EG.Workflow	EG.iRTPredicted	EG.MinProfileQvalue	EG.AvgProfileQvalue	EG.MaxProfileQvalue	FG.Charge	FG.PrecMz	FG.TotalPeakArea	FG.TotalPeakHeight	FG.MaxPeakArea	FG.MaxPeakHeight
150	sample	1	150610_QE1_FS_129	150610_QE1_FS_129	5.09669	-15.4933	18.8671	0.883621	n. def.	0	FALSE	13746.8	VTHEGSTVEK.2	sp|A0M8Q6|LAC7_HUMAN ‚Äî VTHEGSTVEK.2	NaN	sp|A0M8Q6|LAC7_HUMAN	NaN	VTHEGSTVEK	VTHEGSTVEK	NaN	FALSE	LABEL_FREE	-20.59	0	0.0673333	0.476209	2	543.77	13746.8	118556	5355.47	44309.9
150	sample	1	150610_QE1_FS_129	150610_QE1_FS_129	0.794876	103.985	77.3027	0.876302	n. def.	0	FALSE	72677.6	ATLVC[+57.0]LVSDFYPGAVTVAWK.3	sp|A0M8Q6|LAC7_HUMAN ‚Äî ATLVC[+57.0]LVSDFYPGAVTVAWK.3	NaN	sp|A0M8Q6|LAC7_HUMAN	NaN	ATLVCLVSDFYPGAVTVAWK	ATLVC[+57.0]LVSDFYPGAVTVAWK	NaN	FALSE	LABEL_FREE	103.19	0	0.000187184	0.00584736	3	733.051	72677.6	902763	35296.7	436518
150	sample	1	150610_QE1_FS_129	150610_QE1_FS_129	2.36931	105.459	78.051	0.898419	n. def.	0	FALSE	4.14117e+06	ATLVC[+57.0]LVSDFYPGAVTVAWK.2	sp|A0M8Q6|LAC7_HUMAN ‚Äî ATLVC[+57.0]LVSDFYPGAVTVAWK.2	NaN	sp|A0M8Q6|LAC7_HUMAN	NaN	ATLVCLVSDFYPGAVTVAWK	ATLVC[+57.0]LVSDFYPGAVTVAWK	NaN	FALSE	LABEL_FREE	103.09	0	4.27e-06	0.000401599	2	1099.07	4.14117e+06	4.18065e+07	1.43792e+06	13267322
150	sample	1	150610_QE1_FS_129	150610_QE1_FS_129	-3.89013	32.0899	41.8362	0.853064	n. def.	0	FALSE	520802	TVLENLR.2	sp|A6NMB1|SIG16_HUMAN ‚Äî TVLENLR.2	NaN	sp|A6NMB1|SIG16_HUMAN	NaN	TVLENLR	TVLENLR	NaN	FALSE	LABEL_FREE	35.98	0	0.11117	0.657378	2	422.748	520802	1.82194e+06	335879	1.16753e+06
150	sample	1	150610_QE1_FS_129	150610_QE1_FS_129	1.71741	-0.0525945	26.6371	0.84197	n. def.	0	FALSE	545647	VTVLGQPK.2	sp|B9A064|IGLL5_HUMAN ‚Äî VTVLGQPK.2	NaN	sp|B9A064|IGLL5_HUMAN	NaN	VTVLGQPK	VTVLGQPK	NaN	FALSE	LABEL_FREE	-1.77	0	2.57e-05	0.000666091	2	421.261	545647	1.01729e+06	172893	320459
150	sample	1	150610_QE1_FS_129	150610_QE1_FS_129	-3.45032	62.0897	56.4912	0.911974	n. def.	0	FALSE	1.56599e+06	ANPTVTLFPPSSEELQANK.3	sp|B9A064|IGLL5_HUMA[...] ‚Äî ANPTVTLFPPSSEELQANK.3	NaN	sp|B9A064|IGLL5_HUMAN;sp|P0CG04|LAC1_HUMAN	NaN	ANPTVTLFPPSSEELQANK	ANPTVTLFPPSSEELQANK	NaN	FALSE	LABEL_FREE	65.54	0	4.97e-06	0.000466742	3	681.685	1.56599e+06	838393	921931	508347
150	sample	1	150610_QE1_FS_129	150610_QE1_FS_129	0.979234	62.4592	56.6764	0.910518	n. def.	0	FALSE	2.04547e+06	ANPTVTLFPPSSEELQANK.2	sp|B9A064|IGLL5_HUMA[...] ‚Äî ANPTVTLFPPSSEELQANK.2	NaN	sp|B9A064|IGLL5_HUMAN;sp|P0CG04|LAC1_HUMAN	NaN	ANPTVTLFPPSSEELQANK	ANPTVTLFPPSSEELQANK	NaN	FALSE	LABEL_FREE	61.48	0	4.95e-06	0.000465584	2	1022.02	2.04547e+06	1.01075e+06	1.38419e+06	681678
150	sample	1	150610_QE1_FS_129	150610_QE1_FS_129	1.73078	-29.1292	12.5839	0.89545	n. def.	0	FALSE	8591.96	TVAPTEC[+57.0]S.2	sp|B9A064|IGLL5_HUMA[...] ‚Äî TVAPTEC[+57.0]S.2	NaN	sp|B9A064|IGLL5_HUMAN;sp|P0CG04|LAC1_HUMAN;sp|P0CG05|LAC2_HUMAN;sp|P0CG06|LAC3_HUMAN	NaN	TVAPTECS	TVAPTEC[+57.0]S	NaN	FALSE	LABEL_FREE	-30.86	0	0.0535675	0.606545	2	432.692	8591.96	24752	3712.42	10712.1
150	sample	1	150610_QE1_FS_129	150610_QE1_FS_129	-0.377617	105.392	78.0175	0.882308	n. def.	0	FALSE	169682	ATLVC[+57.0]LISDFYPGAVTVAWK.4	sp|B9A064|IGLL5_HUMA[...] ‚Äî ATLVC[+57.0]LISDFYPGAVTVAWK.4	NaN	sp|B9A064|IGLL5_HUMAN;sp|P0CG04|LAC1_HUMAN;sp|P0CG05|LAC2_HUMAN;sp|P0CG06|LAC3_HUMAN	NaN	ATLVCLISDFYPGAVTVAWK	ATLVC[+57.0]LISDFYPGAVTVAWK	NaN	FALSE	LABEL_FREE	105.77	0	4.58e-06	0.00043084	4	553.544	169682	1.53867e+06	45584.9	401239
150	sample	1	150610_QE1_FS_129	150610_QE1_FS_129	0.779974	105.43	78.0363	0.917204	n. def.	0	FALSE	7.3334e+06	ATLVC[+57.0]LISDFYPGAVTVAWK.3	sp|B9A064|IGLL5_HUMA[...] ‚Äî ATLVC[+57.0]LISDFYPGAVTVAWK.3	NaN	sp|B9A064|IGLL5_HUMAN;sp|P0CG04|LAC1_HUMAN;sp|P0CG05|LAC2_HUMAN;sp|P0CG06|LAC3_HUMAN	NaN	ATLVCLISDFYPGAVTVAWK	ATLVC[+57.0]LISDFYPGAVTVAWK	NaN	FALSE	LABEL_FREE	104.65	0	5.74e-07	5.4e-05	3	737.723	7.3334e+06	6.5836e+07	2.42979e+06	22896068
150	sample	1	150610_QE1_FS_129	150610_QE1_FS_129	-7.9997	105.64	78.1417	0.774272	n. def.	0	FALSE	35583.9	ATLVC[+57.0]LISDFYPGAVT.2	sp|B9A064|IGLL5_HUMA[...] ‚Äî ATLVC[+57.0]LISDFYPGAVT.2	NaN	sp|B9A064|IGLL5_HUMAN;sp|P0CG04|LAC1_HUMAN;sp|P0CG05|LAC2_HUMAN;sp|P0CG06|LAC3_HUMAN	NaN	ATLVCLISDFYPGAVT	ATLVC[+57.0]LISDFYPGAVT	NaN	FALSE	LABEL_FREE	113.64	NaN	NaN	NaN	2	863.94	35583.9	211804	25515	164819
150	sample	1	150610_QE1_FS_129	150610_QE1_FS_129	7.61642	113.296	78.6223	0.770175	n. def.	0	FALSE	6076.44	ATLVC[+57.0]LISDFYPGAVTV.2	sp|B9A064|IGLL5_HUMA[...] ‚Äî ATLVC[+57.0]LISDFYPGAVTV.2	NaN	sp|B9A064|IGLL5_HUMAN;sp|P0CG04|LAC1_HUMAN;sp|P0CG05|LAC2_HUMAN;sp|P0CG06|LAC3_HUMAN	NaN	ATLVCLISDFYPGAVTV	ATLVC[+57.0]LISDFYPGAVTV	NaN	FALSE	LABEL_FREE	105.68	0	0.0409985	0.483206	2	913.474	6076.44	38073.8	3315.81	21388.5
150	sample	1	150610_QE1_FS_129	150610_QE1_FS_129	0.129304	105.459	78.051	0.920987	n. def.	0	FALSE	4.40968e+06	ATLVC[+57.0]LISDFYPGAVTVAWK.2	sp|B9A064|IGLL5_HUMA[...] ‚Äî ATLVC[+57.0]LISDFYPGAVTVAWK.2	NaN	sp|B9A064|IGLL5_HUMAN;sp|P0CG04|LAC1_HUMAN;sp|P0CG05|LAC2_HUMAN;sp|P0CG06|LAC3_HUMAN	NaN	ATLVCLISDFYPGAVTVAWK	ATLVC[+57.0]LISDFYPGAVTVAWK	NaN	FALSE	LABEL_FREE	105.33	0	0	0	2	1106.08	4.40968e+06	4.07351e+07	1.51093e+06	13267322
150	sample	1	150610_QE1_FS_129	150610_QE1_FS_129	-0.151039	68.659	59.448	0.919327	n. def.	0	FALSE	1.4633e+06	YAASSYLSLTPEQWK.3	sp|B9A064|IGLL5_HUMA[...] ‚Äî YAASSYLSLTPEQWK.3	NaN	sp|B9A064|IGLL5_HUMAN;sp|P0CG04|LAC1_HUMAN;sp|P0CG05|LAC2_HUMAN;sp|P0CG06|LAC3_HUMAN;sp|A0M8Q6|LAC7_HUMAN;sp|P0CF74|LAC6_HUMAN	NaN	YAASSYLSLTPEQWK	YAASSYLSLTPEQWK	NaN	FALSE	LABEL_FREE	68.81	0	1.04e-06	9.74e-05	3	581.959	1.4633e+06	6.58965e+06	542004	2483021
150	sample	1	150610_QE1_FS_129	150610_QE1_FS_129	-2.76894	56.8611	53.802	0.700729	n. def.	0.000353818	FALSE	6970.16	QSNNKYAASSYLSLTPEQWK.3	sp|B9A064|IGLL5_HUMA[...] ‚Äî QSNNKYAASSYLSLTPEQWK.3	NaN	sp|B9A064|IGLL5_HUMAN;sp|P0CG04|LAC1_HUMAN;sp|P0CG05|LAC2_HUMAN;sp|P0CG06|LAC3_HUMAN;sp|A0M8Q6|LAC7_HUMAN;sp|P0CF74|LAC6_HUMAN	NaN	QSNNKYAASSYLSLTPEQWK	QSNNKYAASSYLSLTPEQWK	NaN	FALSE	LABEL_FREE	59.63	0	0.0133455	0.390087	3	772.72	6970.16	42232.1	3067.05	19606.5
150	sample	1	150610_QE1_FS_129	150610_QE1_FS_129	0.0467695	68.6968	59.461	0.928647	n. def.	0	FALSE	8.76497e+06	YAASSYLSLTPEQWK.2	sp|B9A064|IGLL5_HUMA[...] ‚Äî YAASSYLSLTPEQWK.2	NaN	sp|B9A064|IGLL5_HUMAN;sp|P0CG04|LAC1_HUMAN;sp|P0CG05|LAC2_HUMAN;sp|P0CG06|LAC3_HUMAN;sp|A0M8Q6|LAC7_HUMAN;sp|P0CF74|LAC6_HUMAN	NaN	YAASSYLSLTPEQWK	YAASSYLSLTPEQWK	NaN	FALSE	LABEL_FREE	68.65	0	0	0	2	872.433	8.76497e+06	3.64617e+07	2.50039e+06	10414966
150	sample	1	150610_QE1_FS_129	150610_QE1_FS_129	-0.337793	-15.4878	18.8695	0.911884	n. def.	0	FALSE	2.42802e+06	SYSC[+57.0]QVTHEGSTVEK.3	sp|B9A064|IGLL5_HUMA[...] ‚Äî SYSC[+57.0]QVTHEGSTVEK.3	NaN	sp|B9A064|IGLL5_HUMAN;sp|P0CG04|LAC1_HUMAN;sp|P0CG05|LAC2_HUMAN;sp|P0CG06|LAC3_HUMAN;sp|P0CF74|LAC6_HUMAN	NaN	SYSCQVTHEGSTVEK	SYSC[+57.0]QVTHEGSTVEK	NaN	FALSE	LABEL_FREE	-15.15	0	0	0	3	571.258	2.42802e+06	1.71624e+07	1.24847e+06	8784725
150	sample	1	150610_QE1_FS_129	150610_QE1_FS_129	5.64416	-11.4558	20.5694	0.875614	n. def.	0	FALSE	10681.1	SYSC[+57.0]QVTHEGSTVEKT.3	sp|B9A064|IGLL5_HUMA[...] ‚Äî SYSC[+57.0]QVTHEGSTVEKT.3	NaN	sp|B9A064|IGLL5_HUMAN;sp|P0CG04|LAC1_HUMAN;sp|P0CG05|LAC2_HUMAN;sp|P0CG06|LAC3_HUMAN;sp|P0CF74|LAC6_HUMAN	NaN	SYSCQVTHEGSTVEKT	SYSC[+57.0]QVTHEGSTVEKT	NaN	FALSE	LABEL_FREE	-17.1	0	0.278381	0.590426	3	604.939	10681.1	79575	8344.18	60550.7
150	sample	1	150610_QE1_FS_129	150610_QE1_FS_129	-1.26806	-15.5581	18.8398	0.880584	n. def.	0	FALSE	845622	SYSC[+57.0]QVTHEGSTVEK.2	sp|B9A064|IGLL5_HUMA[...] ‚Äî SYSC[+57.0]QVTHEGSTVEK.2	NaN	sp|B9A064|IGLL5_HUMAN;sp|P0CG04|LAC1_HUMAN;sp|P0CG05|LAC2_HUMAN;sp|P0CG06|LAC3_HUMAN;sp|P0CF74|LAC6_HUMAN	NaN	SYSCQVTHEGSTVEK	SYSC[+57.0]QVTHEGSTVEK	NaN	FALSE	LABEL_FREE	-14.29	0	2.88e-06	0.000270725	2	856.383	845622	5.68292e+06	443279	2.97138e+06
150	sample	1	150610_QE1_FS_129	150610_QE1_FS_129	0.594098	52.8141	51.6584	0.808507	n. def.	0	FALSE	8570.89	WPEPVFGR.2	sp|O00187|MASP2_HUMAN ‚Äî WPEPVFGR.2	NaN	sp|O00187|MASP2_HUMAN	NaN	WPEPVFGR	WPEPVFGR	NaN	FALSE	LABEL_FREE	52.22	0	0.0026594	0.110905	2	494.256	8570.89	55252.9	4686.58	31264.6
150	sample	1	150610_QE1_FS_129	150610_QE1_FS_129	-0.816676	1.78332	27.5849	0.711075	n. def.	0.000140096	FALSE	1800.9	VLNTEANVVR.2	sp|O00391|QSOX1_HUMAN ‚Äî VLNTEANVVR.2	NaN	sp|O00391|QSOX1_HUMAN	NaN	VLNTEANVVR	VLNTEANVVR	NaN	FALSE	LABEL_FREE	2.6	0	0.0302287	0.457467	2	557.814	1800.9	17389.2	1143.32	10722.1
150	sample	1	150610_QE1_FS_129	150610_QE1_FS_129	6.0166	110.907	78.4885	0.700693	n. def.	0.000354486	FALSE	1078.33	LDVPVWDVEATLNFLK.3	sp|O00391|QSOX1_HUMAN ‚Äî LDVPVWDVEATLNFLK.3	NaN	sp|O00391|QSOX1_HUMAN	NaN	LDVPVWDVEATLNFLK	LDVPVWDVEATLNFLK	NaN	FALSE	LABEL_FREE	104.89	0	0.102782	0.629306	3	620.336	1078.33	11787.4	431.047	5444.25
150	sample	1	150610_QE1_FS_129	150610_QE1_FS_129	-2.73445	42.0755	47.0984	0.774758	n. def.	0	FALSE	10256.9	AGIALNDNFVK.2	sp|O14556|G3PT_HUMAN ‚Äî AGIALNDNFVK.2	NaN	sp|O14556|G3PT_HUMAN	NaN	AGIALNDNFVK	AGIALNDNFVK	NaN	FALSE	LABEL_FREE	44.81	0	0.374503	0.569263	2	581.317	10256.9	52104.5	4588.11	25108.5
150	sample	1	150610_QE1_FS_129	150610_QE1_FS_129	-1.07486	-24.6349	14.4731	0.695188	n. def.	0.000464091	FALSE	792.788	VAQELEEK.2	sp|O14791|APOL1_HUMAN ‚Äî VAQELEEK.2	NaN	sp|O14791|APOL1_HUMAN	NaN	VAQELEEK	VAQELEEK	NaN	FALSE	LABEL_FREE	-23.56	0	0.0448627	0.465104	2	473.247	792.788	6349.69	364.747	2951.2
150	sample	1	150610_QE1_FS_129	150610_QE1_FS_129	-0.230379	49.8596	50.3153	0.775664	n. def.	0	FALSE	2600.65	WWTQAQAHDLVIK.3	sp|O14791|APOL1_HUMAN ‚Äî WWTQAQAHDLVIK.3	NaN	sp|O14791|APOL1_HUMAN	NaN	WWTQAQAHDLVIK	WWTQAQAHDLVIK	NaN	FALSE	LABEL_FREE	50.09	0	0.0565458	0.622323	3	532.616	2600.65	28596.9	875.318	10299.5
150	sample	1	150610_QE1_FS_129	150610_QE1_FS_129	-0.924021	27.786	39.7962	0.900899	n. def.	0	FALSE	20840.7	LNILNNNYK.2	sp|O14791|APOL1_HUMAN ‚Äî LNILNNNYK.2	NaN	sp|O14791|APOL1_HUMAN	NaN	LNILNNNYK	LNILNNNYK	NaN	FALSE	LABEL_FREE	28.71	0	5.87e-05	0.00183507	2	553.303	20840.7	103940	8374.84	43464
150	sample	1	150610_QE1_FS_129	150610_QE1_FS_129	0.0634755	43.2135	47.6377	0.817522	n. def.	0	FALSE	40556	VNEPSILEMSR.2	sp|O14791|APOL1_HUMAN ‚Äî VNEPSILEMSR.2	NaN	sp|O14791|APOL1_HUMAN	NaN	VNEPSILEMSR	VNEPSILEMSR	NaN	FALSE	LABEL_FREE	43.15	0	0.00081404	0.0601505	2	637.824	40556	187697	20166	87650.9
150	sample	1	150610_QE1_FS_129	150610_QE1_FS_129	0.633092	7.31309	29.8576	0.844795	n. def.	0	FALSE	63202.8	VTEPISAESGEQVER.2	sp|O14791|APOL1_HUMAN ‚Äî VTEPISAESGEQVER.2	NaN	sp|O14791|APOL1_HUMAN	NaN	VTEPISAESGEQVER	VTEPISAESGEQVER	NaN	FALSE	LABEL_FREE	6.68	0	1.12e-05	0.000450496	2	815.9	63202.8	278726	20432.9	101664
150	sample	1	150610_QE1_FS_129	150610_QE1_FS_129	-1.76264	-19.2326	17.5387	0.762528	n. def.	0	FALSE	4925.63	C[+57.0]YGPGVGR.2	sp|O43866|CD5L_HUMAN ‚Äî C[+57.0]YGPGVGR.2	NaN	sp|O43866|CD5L_HUMAN	NaN	CYGPGVGR	C[+57.0]YGPGVGR	NaN	FALSE	LABEL_FREE	-17.47	0	0.018815	0.424786	2	433.2	4925.63	19543.8	3419.1	13563.8
150	sample	1	150610_QE1_FS_129	150610_QE1_FS_129	-1.51313	41.1069	46.5173	0.811046	n. def.	0	FALSE	52184.2	IWLDNVR.2	sp|O43866|CD5L_HUMAN ‚Äî IWLDNVR.2	NaN	sp|O43866|CD5L_HUMAN	NaN	IWLDNVR	IWLDNVR	NaN	FALSE	LABEL_FREE	42.62	0	0.00457311	0.395094	2	458.256	52184.2	155380	33764.8	104130
150	sample	1	150610_QE1_FS_129	150610_QE1_FS_129	2.73089	34.6009	42.9891	0.910189	n. def.	0	FALSE	36640.9	KPIWLSQMSC[+57.0]SGR.3	sp|O43866|CD5L_HUMAN ‚Äî KPIWLSQMSC[+57.0]SGR.3	NaN	sp|O43866|CD5L_HUMAN	NaN	KPIWLSQMSCSGR	KPIWLSQMSC[+57.0]SGR	NaN	FALSE	LABEL_FREE	31.87	0	0.000881216	0.0463798	3	517.26	36640.9	284982	16824.7	130611
150	sample	1	150610_QE1_FS_129	150610_QE1_FS_129	2.27996	-2.66004	25.3041	0.906842	n. def.	0	FALSE	139333	LVGGDNLC[+57.0]SGR.2	sp|O43866|CD5L_HUMAN ‚Äî LVGGDNLC[+57.0]SGR.2	NaN	sp|O43866|CD5L_HUMAN	NaN	LVGGDNLCSGR	LVGGDNLC[+57.0]SGR	NaN	FALSE	LABEL_FREE	-4.94	0	4.36e-06	0.000410178	2	574.28	139333	274900	96605.1	192254
150	sample	1	150610_QE1_FS_129	150610_QE1_FS_129	-1.12735	-24.2373	14.675	0.866523	n. def.	0	FALSE	11669.6	C[+57.0]SGEEQSLEQC[+57.0]QHR.3	sp|O43866|CD5L_HUMAN ‚Äî C[+57.0]SGEEQSLEQC[+57.0]QHR.3	NaN	sp|O43866|CD5L_HUMAN	NaN	CSGEEQSLEQCQHR	C[+57.0]SGEEQSLEQC[+57.0]QHR	NaN	FALSE	LABEL_FREE	-23.11	0	5.52e-06	0.000518736	3	583.242	11669.6	53340.9	3676.74	16330
150	sample	1	150610_QE1_FS_129	150610_QE1_FS_129	-2.77231	54.6377	52.743	0.881348	n. def.	0	FALSE	26404.2	HQNQWYTVC[+57.0]QTGWSLR.3	sp|O43866|CD5L_HUMAN ‚Äî HQNQWYTVC[+57.0]QTGWSLR.3	NaN	sp|O43866|CD5L_HUMAN	NaN	HQNQWYTVCQTGWSLR	HQNQWYTVC[+57.0]QTGWSLR	NaN	FALSE	LABEL_FREE	57.41	0	0.00637267	0.226903	3	688.655	26404.2	109737	10550.4	42473.2
150	sample	1	150610_QE1_FS_129	150610_QE1_FS_129	0.352251	47.9423	49.764	0.880986	n. def.	0	FALSE	31737.4	ELGC[+57.0]GAASGTPSGILYEPPAEK.3	sp|O43866|CD5L_HUMAN ‚Äî ELGC[+57.0]GAASGTPSGILYEPPAEK.3	NaN	sp|O43866|CD5L_HUMAN	NaN	ELGCGAASGTPSGILYEPPAEK	ELGC[+57.0]GAASGTPSGILYEPPAEK	NaN	FALSE	LABEL_FREE	47.59	0	0.00398505	0.114773	3	735.36	31737.4	147013	24405.7	113406
150	sample	1	150610_QE1_FS_129	150610_QE1_FS_129	0.260589	65.9706	58.3676	0.86976	n. def.	0	FALSE	93322.6	FWGFHDC[+57.0]THQEDVAVIC[+57.0]SG.3	sp|O43866|CD5L_HUMAN ‚Äî FWGFHDC[+57.0]THQEDVAVIC[+57.0]SG.3	NaN	sp|O43866|CD5L_HUMAN	NaN	FWGFHDCTHQEDVAVICSG	FWGFHDC[+57.0]THQEDVAVIC[+57.0]SG	NaN	FALSE	LABEL_FREE	65.71	0	8.23e-05	0.00181642	3	755.66	93322.6	599900	32690.8	209803
150	sample	1	150610_QE1_FS_129	150610_QE1_FS_129	0.0261689	28.2362	40.0532	0.905365	n. def.	0	FALSE	80657.6	EATLQDC[+57.0]PSGPWGK.2	sp|O43866|CD5L_HUMAN ‚Äî EATLQDC[+57.0]PSGPWGK.2	NaN	sp|O43866|CD5L_HUMAN	NaN	EATLQDCPSGPWGK	EATLQDC[+57.0]PSGPWGK	NaN	FALSE	LABEL_FREE	28.21	0	2.09e-06	0.000196114	2	773.354	80657.6	274930	21243.2	71138.1
150	sample	1	150610_QE1_FS_129	150610_QE1_FS_129	-2.79196	56.498	53.6788	0.791434	n. def.	0	FALSE	10052	GQWGTVC[+57.0]DDGWDIK.2	sp|O43866|CD5L_HUMAN ‚Äî GQWGTVC[+57.0]DDGWDIK.2	NaN	sp|O43866|CD5L_HUMAN	NaN	GQWGTVCDDGWDIK	GQWGTVC[+57.0]DDGWDIK	NaN	FALSE	LABEL_FREE	59.29	0	0.00935773	0.381171	2	818.856	10052	36234.7	3819.23	14583.7
150	sample	1	150610_QE1_FS_129	150610_QE1_FS_129	0.200322	84.9403	67.2977	0.828848	n. def.	0	FALSE	27233.4	GQWGTVC[+57.0]DDGWDIKDVAVLC[+57.0]R.3	sp|O43866|CD5L_HUMAN ‚Äî GQWGTVC[+57.0]DDGWDIKDVAVLC[+57.0]R.3	NaN	sp|O43866|CD5L_HUMAN	NaN	GQWGTVCDDGWDIKDVAVLCR	GQWGTVC[+57.0]DDGWDIKDVAVLC[+57.0]R	NaN	FALSE	LABEL_FREE	84.74	0	0.00456737	0.252814	3	817.379	27233.4	83145.9	9760.36	33192.9
150	sample	1	150610_QE1_FS_129	150610_QE1_FS_129	-0.200689	48.5393	49.9996	0.884507	n. def.	0	FALSE	47743.5	GVWGSVC[+57.0]DDNWGEKEDQVVC[+57.0]K.3	sp|O43866|CD5L_HUMAN ‚Äî GVWGSVC[+57.0]DDNWGEKEDQVVC[+57.0]K.3	NaN	sp|O43866|CD5L_HUMAN	NaN	GVWGSVCDDNWGEKEDQVVCK	GVWGSVC[+57.0]DDNWGEKEDQVVC[+57.0]K	NaN	FALSE	LABEL_FREE	48.74	0	4.28e-05	0.00281237	3	823.36	47743.5	228537	17325.6	79717.1
150	sample	1	150610_QE1_FS_129	150610_QE1_FS_129	-4.6743	71.4557	60.6748	0.872053	n. def.	0	FALSE	47055.2	NTC[+57.0]NHDEDTWVEC[+57.0]EDPFDLR.3	sp|O43866|CD5L_HUMAN ‚Äî NTC[+57.0]NHDEDTWVEC[+57.0]EDPFDLR.3	NaN	sp|O43866|CD5L_HUMAN	NaN	NTCNHDEDTWVECEDPFDLR	NTC[+57.0]NHDEDTWVEC[+57.0]EDPFDLR	NaN	FALSE	LABEL_FREE	76.13	0	0.00669728	0.454192	3	851.339	47055.2	195988	26898.8	119349
150	sample	1	150610_QE1_FS_129	150610_QE1_FS_129	-0.567802	48.0122	49.7916	0.891191	n. def.	0	FALSE	44896.4	ELGC[+57.0]GAASGTPSGILYEPPAEK.2	sp|O43866|CD5L_HUMAN ‚Äî ELGC[+57.0]GAASGTPSGILYEPPAEK.2	NaN	sp|O43866|CD5L_HUMAN	NaN	ELGCGAASGTPSGILYEPPAEK	ELGC[+57.0]GAASGTPSGILYEPPAEK	NaN	FALSE	LABEL_FREE	48.58	0	0.000155537	0.0127855	2	1102.53	44896.4	207637	30124.4	139985
150	sample	1	150610_QE1_FS_129	150610_QE1_FS_129	-0.541175	55.3588	53.1557	0.839334	n. def.	0	FALSE	28932.1	LLGEVDHYQLALGK.3	sp|O75636|FCN3_HUMAN ‚Äî LLGEVDHYQLALGK.3	NaN	sp|O75636|FCN3_HUMAN	NaN	LLGEVDHYQLALGK	LLGEVDHYQLALGK	NaN	FALSE	LABEL_FREE	55.9	0	0.000412454	0.00613405	3	519.287	28932.1	166376	16626.3	98975.8
150	sample	1	150610_QE1_FS_129	150610_QE1_FS_129	0.264042	35.334	43.3117	0.906558	n. def.	0	FALSE	60089.5	YGIDWASGR.2	sp|O75636|FCN3_HUMAN ‚Äî YGIDWASGR.2	NaN	sp|O75636|FCN3_HUMAN	NaN	YGIDWASGR	YGIDWASGR	NaN	FALSE	LABEL_FREE	35.07	0	9.66e-06	0.000536034	2	512.745	60089.5	531411	21581.3	182929
150	sample	1	150610_QE1_FS_129	150610_QE1_FS_129	1.04162	14.5216	33.5874	0.834694	n. def.	0	FALSE	13343.6	FSEGTAGDSLSLHSGR.3	sp|O75636|FCN3_HUMAN ‚Äî FSEGTAGDSLSLHSGR.3	NaN	sp|O75636|FCN3_HUMAN	NaN	FSEGTAGDSLSLHSGR	FSEGTAGDSLSLHSGR	NaN	FALSE	LABEL_FREE	13.48	0	3.73e-05	0.0016629	3	540.925	13343.6	100529	4657.95	34879.6
150	sample	1	150610_QE1_FS_129	150610_QE1_FS_129	-0.410883	40.8391	46.3358	0.785766	n. def.	0	FALSE	24785.3	QDGSVDFFR.2	sp|O75636|FCN3_HUMAN ‚Äî QDGSVDFFR.2	NaN	sp|O75636|FCN3_HUMAN	NaN	QDGSVDFFR	QDGSVDFFR	NaN	FALSE	LABEL_FREE	41.25	0	0.000590809	0.0180579	2	535.748	24785.3	55321.2	11243.1	26718.6
150	sample	1	150610_QE1_FS_129	150610_QE1_FS_129	1.18542	12.0154	32.5145	0.818344	n. def.	0	FALSE	8333.72	TFAHYATFR.2	sp|O75636|FCN3_HUMAN ‚Äî TFAHYATFR.2	NaN	sp|O75636|FCN3_HUMAN	NaN	TFAHYATFR	TFAHYATFR	NaN	FALSE	LABEL_FREE	10.83	0	0.0169384	0.476323	2	557.279	8333.72	95262.8	3165.08	34157
150	sample	1	150610_QE1_FS_129	150610_QE1_FS_129	1.47211	103.062	76.8446	0.791985	n. def.	0	FALSE	24737.5	ALPVFC[+57.0]DMDTEGGGWLVFQR.3	sp|O75636|FCN3_HUMAN ‚Äî ALPVFC[+57.0]DMDTEGGGWLVFQR.3	NaN	sp|O75636|FCN3_HUMAN	NaN	ALPVFCDMDTEGGGWLVFQR	ALPVFC[+57.0]DMDTEGGGWLVFQR	NaN	FALSE	LABEL_FREE	101.59	0	0.0309276	0.479085	3	766.695	24737.5	316937	8923.68	119186
150	sample	1	150610_QE1_FS_129	150610_QE1_FS_129	-0.576345	89.1437	69.3961	0.803046	n. def.	0	FALSE	13838.7	ELLSQGATLSGWYHLC[+57.0]LPEGR.3	sp|O75636|FCN3_HUMAN ‚Äî ELLSQGATLSGWYHLC[+57.0]LPEGR.3	NaN	sp|O75636|FCN3_HUMAN	NaN	ELLSQGATLSGWYHLCLPEGR	ELLSQGATLSGWYHLC[+57.0]LPEGR	NaN	FALSE	LABEL_FREE	89.72	0	0.00013718	0.00588078	3	796.399	13838.7	88468.4	5291.79	30333.6
150	sample	1	150610_QE1_FS_129	150610_QE1_FS_129	-0.430728	14.5193	33.5865	0.716846	n. def.	1.51e-05	FALSE	2033.2	FSEGTAGDSLSLHSGR.2	sp|O75636|FCN3_HUMAN ‚Äî FSEGTAGDSLSLHSGR.2	NaN	sp|O75636|FCN3_HUMAN	NaN	FSEGTAGDSLSLHSGR	FSEGTAGDSLSLHSGR	NaN	FALSE	LABEL_FREE	14.95	0	0.0503552	0.411691	2	810.884	2033.2	16856.5	1163.21	9476.74
150	sample	1	150610_QE1_FS_129	150610_QE1_FS_129	-0.00481782	103.095	76.8591	0.686726	n. def.	0.000749333	FALSE	9480.35	ALPVFC[+57.0]DMDTEGGGWLVFQR.2	sp|O75636|FCN3_HUMAN ‚Äî ALPVFC[+57.0]DMDTEGGGWLVFQR.2	NaN	sp|O75636|FCN3_HUMAN	NaN	ALPVFCDMDTEGGGWLVFQR	ALPVFC[+57.0]DMDTEGGGWLVFQR	NaN	FALSE	LABEL_FREE	103.1	0	0.0371265	0.364213	2	1149.54	9480.35	106675	5036.83	61140.9
150	sample	1	150610_QE1_FS_129	150610_QE1_FS_129	0.0387487	31.4187	41.5339	0.8213	n. def.	0	FALSE	6643.12	NHNALLASLTTQK.3	sp|O75882|ATRN_HUMAN ‚Äî NHNALLASLTTQK.3	NaN	sp|O75882|ATRN_HUMAN	NaN	NHNALLASLTTQK	NHNALLASLTTQK	NaN	FALSE	LABEL_FREE	31.38	0	0.00498427	0.361135	3	470.928	6643.12	58652.3	3332.21	25529.1
150	sample	1	150610_QE1_FS_129	150610_QE1_FS_129	4.90473	0.314734	26.8366	0.859767	n. def.	0	FALSE	10630	GVKGDEC[+57.0]QLC[+57.0]EVENR.3	sp|O75882|ATRN_HUMAN ‚Äî GVKGDEC[+57.0]QLC[+57.0]EVENR.3	NaN	sp|O75882|ATRN_HUMAN	NaN	GVKGDECQLCEVENR	GVKGDEC[+57.0]QLC[+57.0]EVENR	NaN	FALSE	LABEL_FREE	-4.59	0	0.0315926	0.47134	3	598.27	10630	61623.9	5098.02	33720.1
150	sample	1	150610_QE1_FS_129	150610_QE1_FS_129	-0.313926	15.0261	33.7823	0.852932	n. def.	0	FALSE	24206.5	SEAAC[+57.0]LAAGPGIR.2	sp|O75882|ATRN_HUMAN ‚Äî SEAAC[+57.0]LAAGPGIR.2	NaN	sp|O75882|ATRN_HUMAN	NaN	SEAACLAAGPGIR	SEAAC[+57.0]LAAGPGIR	NaN	FALSE	LABEL_FREE	15.34	0	3.59e-05	0.00069389	2	636.821	24206.5	145332	12036.2	75432
150	sample	1	150610_QE1_FS_129	150610_QE1_FS_129	3.91068	38.2007	44.8952	0.85448	n. def.	0	FALSE	8478.52	C[+57.0]TWLIEGQPNR.2	sp|O75882|ATRN_HUMAN ‚Äî C[+57.0]TWLIEGQPNR.2	NaN	sp|O75882|ATRN_HUMAN	NaN	CTWLIEGQPNR	C[+57.0]TWLIEGQPNR	NaN	FALSE	LABEL_FREE	34.29	0	0.254071	0.657378	2	687.34	8478.52	63759.9	3195.94	25923.1
150	sample	1	150610_QE1_FS_129	150610_QE1_FS_129	-1.43087	2.80913	28.0717	0.699675	n. def.	0.000374771	FALSE	14117.9	GDEC[+57.0]QLC[+57.0]EVENR.2	sp|O75882|ATRN_HUMAN ‚Äî GDEC[+57.0]QLC[+57.0]EVENR.2	NaN	sp|O75882|ATRN_HUMAN	NaN	GDECQLCEVENR	GDEC[+57.0]QLC[+57.0]EVENR	NaN	FALSE	LABEL_FREE	4.24	0	0.0240392	0.388096	2	754.808	14117.9	27736.5	6189.6	11938.6
150	sample	1	150610_QE1_FS_129	150610_QE1_FS_129	0.341161	89.0912	69.3698	0.730652	n. def.	0	FALSE	5567.23	YDVDTQMWTILK.2	sp|O75882|ATRN_HUMAN ‚Äî YDVDTQMWTILK.2	NaN	sp|O75882|ATRN_HUMAN	NaN	YDVDTQMWTILK	YDVDTQMWTILK	NaN	FALSE	LABEL_FREE	88.75	0	0.00299723	0.0793215	2	756.873	5567.23	18993.2	2275.71	6821.05
150	sample	1	150610_QE1_FS_129	150610_QE1_FS_129	-0.199685	21.6703	36.7799	0.892431	n. def.	0	FALSE	11572.4	LTGSSGFVTDGPGNYK.2	sp|O75882|ATRN_HUMAN ‚Äî LTGSSGFVTDGPGNYK.2	NaN	sp|O75882|ATRN_HUMAN	NaN	LTGSSGFVTDGPGNYK	LTGSSGFVTDGPGNYK	NaN	FALSE	LABEL_FREE	21.87	0	2.31e-05	0.00124428	2	800.389	11572.4	77363.8	4866.78	30266.4
150	sample	1	150610_QE1_FS_129	150610_QE1_FS_129	-0.690734	19.9793	36.2257	0.892507	n. def.	0	FALSE	19138.7	SC[+57.0]ALDQNC[+57.0]QWEPR.2	sp|O75882|ATRN_HUMAN ‚Äî SC[+57.0]ALDQNC[+57.0]QWEPR.2	NaN	sp|O75882|ATRN_HUMAN	NaN	SCALDQNCQWEPR	SC[+57.0]ALDQNC[+57.0]QWEPR	NaN	FALSE	LABEL_FREE	20.67	0	0.000561463	0.0463217	2	832.35	19138.7	102151	5770.24	30775.6
150	sample	1	150610_QE1_FS_129	150610_QE1_FS_129	-1.1417	93.9383	71.9515	0.694804	n. def.	0.000474814	FALSE	9851.27	NQEC[+57.0]IALPENIC[+57.0]GIGWHLVGNSC[+57.0]LK.3	sp|O75882|ATRN_HUMAN ‚Äî NQEC[+57.0]IALPENIC[+57.0]GIGWHLVGNSC[+57.0]LK.3	NaN	sp|O75882|ATRN_HUMAN	NaN	NQECIALPENICGIGWHLVGNSCLK	NQEC[+57.0]IALPENIC[+57.0]GIGWHLVGNSC[+57.0]LK	NaN	FALSE	LABEL_FREE	95.08	0	0.00998664	0.371157	3	962.13	9851.27	38052.1	6828.97	26779
150	sample	1	150610_QE1_FS_129	150610_QE1_FS_129	0.174041	58.664	54.49	0.706005	n. def.	0.000245822	FALSE	3044.36	YYTAINFVATPDEQNR.2	sp|O75882|ATRN_HUMAN ‚Äî YYTAINFVATPDEQNR.2	NaN	sp|O75882|ATRN_HUMAN	NaN	YYTAINFVATPDEQNR	YYTAINFVATPDEQNR	NaN	FALSE	LABEL_FREE	58.49	0	0.0179483	0.38633	2	951.96	3044.36	15547.3	1301.31	7803.2
150	sample	1	150610_QE1_FS_129	150610_QE1_FS_129	-0.71473	38.9853	45.3095	0.843603	n. def.	0	FALSE	55822.3	AFLLTPR.2	sp|O95445|APOM_HUMAN ‚Äî AFLLTPR.2	NaN	sp|O95445|APOM_HUMAN	NaN	AFLLTPR	AFLLTPR	NaN	FALSE	LABEL_FREE	39.7	0	9.89e-06	0.000929617	2	409.25	55822.3	310932	24562.8	138998
150	sample	1	150610_QE1_FS_129	150610_QE1_FS_129	-0.477323	2.84268	28.0876	0.800939	n. def.	0	FALSE	43988.3	SLTSC[+57.0]LDSK.2	sp|O95445|APOM_HUMAN ‚Äî SLTSC[+57.0]LDSK.2	NaN	sp|O95445|APOM_HUMAN	NaN	SLTSCLDSK	SLTSC[+57.0]LDSK	NaN	FALSE	LABEL_FREE	3.32	0	6.17e-05	0.00135896	2	505.745	43988.3	175034	21565.6	87654.5
150	sample	1	150610_QE1_FS_129	150610_QE1_FS_129	0.617578	45.5976	48.7047	0.7785	n. def.	0	FALSE	13007.9	WIYHLTEGSTDLR.3	sp|O95445|APOM_HUMAN ‚Äî WIYHLTEGSTDLR.3	NaN	sp|O95445|APOM_HUMAN	NaN	WIYHLTEGSTDLR	WIYHLTEGSTDLR	NaN	FALSE	LABEL_FREE	44.98	0	0.00325499	0.208177	3	530.935	13007.9	82782.1	5470.23	33194.4
150	sample	1	150610_QE1_FS_129	150610_QE1_FS_129	-0.70018	99.6198	75.2546	0.74861	n. def.	0	FALSE	12256.4	EFPEVHLGQWYFIAGAAPTK.3	sp|O95445|APOM_HUMAN ‚Äî EFPEVHLGQWYFIAGAAPTK.3	NaN	sp|O95445|APOM_HUMAN	NaN	EFPEVHLGQWYFIAGAAPTK	EFPEVHLGQWYFIAGAAPTK	NaN	FALSE	LABEL_FREE	100.32	0	0.00214154	0.060208	3	754.385	12256.4	112106	6108.59	56506.7
150	sample	1	150610_QE1_FS_129	150610_QE1_FS_129	0.0154305	45.6454	48.7293	0.725736	n. def.	0	FALSE	7841.43	WIYHLTEGSTDLR.2	sp|O95445|APOM_HUMAN ‚Äî WIYHLTEGSTDLR.2	NaN	sp|O95445|APOM_HUMAN	NaN	WIYHLTEGSTDLR	WIYHLTEGSTDLR	NaN	FALSE	LABEL_FREE	45.63	0	0.00224379	0.116992	2	795.899	7841.43	60414.1	5380.25	43793
150	sample	1	150610_QE1_FS_129	150610_QE1_FS_129	1.99092	111.211	78.5056	0.901128	n. def.	0	FALSE	12488.2	ITVVGVGAVGMAC[+57.0]AISILMK.3	sp|P00338|LDHA_HUMAN ‚Äî ITVVGVGAVGMAC[+57.0]AISILMK.3	NaN	sp|P00338|LDHA_HUMAN	NaN	ITVVGVGAVGMACAISILMK	ITVVGVGAVGMAC[+57.0]AISILMK	NaN	FALSE	LABEL_FREE	109.22	NaN	NaN	NaN	3	664.37	12488.2	51028	4705.85	18034.2
150	sample	1	150610_QE1_FS_129	150610_QE1_FS_129	-6.3761	112.264	78.5645	0.720947	n. def.	0	FALSE	5128.24	ITVVGVGAVGMAC[+57.0]AISILMK.2	sp|P00338|LDHA_HUMAN ‚Äî ITVVGVGAVGMAC[+57.0]AISILMK.2	NaN	sp|P00338|LDHA_HUMAN	NaN	ITVVGVGAVGMACAISILMK	ITVVGVGAVGMAC[+57.0]AISILMK	NaN	FALSE	LABEL_FREE	118.64	NaN	NaN	NaN	2	995.548	5128.24	24637.7	3000.03	12789.1
150	sample	1	150610_QE1_FS_129	150610_QE1_FS_129	-0.127341	-15.5473	18.8443	0.797027	n. def.	0	FALSE	8438.99	NMATRPY.2	sp|P00450|CERU_HUMAN ‚Äî NMATRPY.2	NaN	sp|P00450|CERU_HUMAN	NaN	NMATRPY	NMATRPY	NaN	FALSE	LABEL_FREE	-15.42	0	0.00237731	0.0669839	2	426.705	8438.99	44071.9	5549.83	29181
150	sample	1	150610_QE1_FS_129	150610_QE1_FS_129	1.26305	11.2531	32.1855	0.788163	n. def.	0	FALSE	50654.2	PYTFHSHGITYYK.4	sp|P00450|CERU_HUMAN ‚Äî PYTFHSHGITYYK.4	NaN	sp|P00450|CERU_HUMAN	NaN	PYTFHSHGITYYK	PYTFHSHGITYYK	NaN	FALSE	LABEL_FREE	9.99	0	0.024443	0.549521	4	404.2	50654.2	348792	23246.7	177107
150	sample	1	150610_QE1_FS_129	150610_QE1_FS_129	0.684676	0.754676	27.0755	0.74752	n. def.	0	FALSE	6399.14	AETGDKVYVHLK.3	sp|P00450|CERU_HUMAN ‚Äî AETGDKVYVHLK.3	NaN	sp|P00450|CERU_HUMAN	NaN	AETGDKVYVHLK	AETGDKVYVHLK	NaN	FALSE	LABEL_FREE	0.07	0	0.0367359	0.371045	3	453.914	6399.14	39884	4353.45	26414.6
150	sample	1	150610_QE1_FS_129	150610_QE1_FS_129	-0.340555	-6.55056	23.1407	0.833401	n. def.	0	FALSE	9413.31	EYTDASFTNRK.3	sp|P00450|CERU_HUMAN ‚Äî EYTDASFTNRK.3	NaN	sp|P00450|CERU_HUMAN	NaN	EYTDASFTNRK	EYTDASFTNRK	NaN	FALSE	LABEL_FREE	-6.21	0	0.000193243	0.00458043	3	444.546	9413.31	115432	3327.76	39223.2
150	sample	1	150610_QE1_FS_129	150610_QE1_FS_129	-0.21293	65.6371	58.2126	0.824613	n. def.	0	FALSE	16325.1	GAYPLSIEPIGVR.3	sp|P00450|CERU_HUMAN ‚Äî GAYPLSIEPIGVR.3	NaN	sp|P00450|CERU_HUMAN	NaN	GAYPLSIEPIGVR	GAYPLSIEPIGVR	NaN	FALSE	LABEL_FREE	65.85	0	0.00190487	0.0937033	3	457.925	16325.1	80889	9911.43	46409.8
150	sample	1	150610_QE1_FS_129	150610_QE1_FS_129	3.2333	74.2933	62.2201	0.701473	n. def.	0.000338709	FALSE	2713.12	HIDREFVVMF.3	sp|P00450|CERU_HUMAN ‚Äî HIDREFVVMF.3	NaN	sp|P00450|CERU_HUMAN	NaN	HIDREFVVMF	HIDREFVVMF	NaN	FALSE	LABEL_FREE	71.06	0	0.0763025	0.574771	3	431.555	2713.12	10850.4	1414.63	5589
150	sample	1	150610_QE1_FS_129	150610_QE1_FS_129	1.49425	40.6642	46.2173	0.726116	n. def.	0	FALSE	5489.64	KAEEEHLGILGPQLHADVGDK.5	sp|P00450|CERU_HUMAN ‚Äî KAEEEHLGILGPQLHADVGDK.5	NaN	sp|P00450|CERU_HUMAN	NaN	KAEEEHLGILGPQLHADVGDK	KAEEEHLGILGPQLHADVGDK	NaN	FALSE	LABEL_FREE	39.17	0	0.213161	0.60833	5	452.24	5489.64	49010.8	2389.5	23397.6
150	sample	1	150610_QE1_FS_129	150610_QE1_FS_129	-0.251594	73.2084	61.668	0.873042	n. def.	0	FALSE	119854	TPGIWLLH.2	sp|P00450|CERU_HUMAN ‚Äî TPGIWLLH.2	NaN	sp|P00450|CERU_HUMAN	NaN	TPGIWLLH	TPGIWLLH	NaN	FALSE	LABEL_FREE	73.46	0	0.000248821	0.00416757	2	468.769	119854	535730	56071.4	251639
150	sample	1	150610_QE1_FS_129	150610_QE1_FS_129	-0.576908	-32.4469	11.2017	0.90909	n. def.	0	FALSE	16011.4	YTVNQC[+57.0]R.2	sp|P00450|CERU_HUMAN ‚Äî YTVNQC[+57.0]R.2	NaN	sp|P00450|CERU_HUMAN	NaN	YTVNQCR	YTVNQC[+57.0]R	NaN	FALSE	LABEL_FREE	-31.87	0	0.00319317	0.209608	2	470.719	16011.4	107938	7283.84	47580.6
150	sample	1	150610_QE1_FS_129	150610_QE1_FS_129	0.313073	99.9631	75.4416	0.897755	n. def.	0	FALSE	97904.9	DIASGLIGPLIIC[+57.0]K.3	sp|P00450|CERU_HUMAN ‚Äî DIASGLIGPLIIC[+57.0]K.3	NaN	sp|P00450|CERU_HUMAN	NaN	DIASGLIGPLIICK	DIASGLIGPLIIC[+57.0]K	NaN	FALSE	LABEL_FREE	99.65	0	4.66e-06	0.000437703	3	490.618	97904.9	558613	18395.7	105338
150	sample	1	150610_QE1_FS_129	150610_QE1_FS_129	-1.04978	37.4802	44.4954	0.760469	n. def.	0	FALSE	7645.88	KAEEEHLGILGPQLHADVGDKVK.5	sp|P00450|CERU_HUMAN ‚Äî KAEEEHLGILGPQLHADVGDKVK.5	NaN	sp|P00450|CERU_HUMAN	NaN	KAEEEHLGILGPQLHADVGDKVK	KAEEEHLGILGPQLHADVGDKVK	NaN	FALSE	LABEL_FREE	38.53	0	0.246855	0.657378	5	497.471	7645.88	38463	4554.74	22398.4
150	sample	1	150610_QE1_FS_129	150610_QE1_FS_129	-6.84064	102.219	76.4751	0.796213	n. def.	0	FALSE	7745.02	KLEFALLF.2	sp|P00450|CERU_HUMAN ‚Äî KLEFALLF.2	NaN	sp|P00450|CERU_HUMAN	NaN	KLEFALLF	KLEFALLF	NaN	FALSE	LABEL_FREE	109.06	0	0.0494458	0.494088	2	490.796	7745.02	82755.4	3904.25	43358.9
150	sample	1	150610_QE1_FS_129	150610_QE1_FS_129	-0.399271	56.6807	53.7408	0.728258	n. def.	0	FALSE	14649.9	ALYLQYTDETFR.3	sp|P00450|CERU_HUMAN ‚Äî ALYLQYTDETFR.3	NaN	sp|P00450|CERU_HUMAN	NaN	ALYLQYTDETFR	ALYLQYTDETFR	NaN	FALSE	LABEL_FREE	57.08	0	0.0103075	0.213796	3	507.253	14649.9	55050.1	4569.17	15715.5
150	sample	1	150610_QE1_FS_129	150610_QE1_FS_129	0.654456	102.354	76.5343	0.916931	n. def.	0	FALSE	232772	DLYSGLIGPLIVC[+57.0]R.3	sp|P00450|CERU_HUMAN ‚Äî DLYSGLIGPLIVC[+57.0]R.3	NaN	sp|P00450|CERU_HUMAN	NaN	DLYSGLIGPLIVCR	DLYSGLIGPLIVC[+57.0]R	NaN	FALSE	LABEL_FREE	101.7	0	3.09e-06	0.000290776	3	525.958	232772	1.73911e+06	46252.7	341323
150	sample	1	150610_QE1_FS_129	150610_QE1_FS_129	-2.03835	77.6017	63.6743	0.877211	n. def.	0	FALSE	706.21	HYYIGIIETTWDYASDHGEKK.5	sp|P00450|CERU_HUMAN ‚Äî HYYIGIIETTWDYASDHGEKK.5	NaN	sp|P00450|CERU_HUMAN	NaN	HYYIGIIETTWDYASDHGEKK	HYYIGIIETTWDYASDHGEKK	NaN	FALSE	LABEL_FREE	79.64	0	0.27334	0.607515	5	506.044	706.21	10569.1	340.633	4977.91
150	sample	1	150610_QE1_FS_129	150610_QE1_FS_129	-0.399418	-7.85942	22.35	0.841003	n. def.	0	FALSE	257636	QYTDSTFR.2	sp|P00450|CERU_HUMAN ‚Äî QYTDSTFR.2	NaN	sp|P00450|CERU_HUMAN	NaN	QYTDSTFR	QYTDSTFR	NaN	FALSE	LABEL_FREE	-7.46	0	2.43e-05	0.00105539	2	509.235	257636	889808	82670	272289
150	sample	1	150610_QE1_FS_129	150610_QE1_FS_129	-0.6639	18.3061	35.5236	0.894666	n. def.	0	FALSE	324913	RQSEDSTFYLGER.3	sp|P00450|CERU_HUMAN ‚Äî RQSEDSTFYLGER.3	NaN	sp|P00450|CERU_HUMAN	NaN	RQSEDSTFYLGER	RQSEDSTFYLGER	NaN	FALSE	LABEL_FREE	18.97	0	3.17e-06	0.000297787	3	529.918	324913	1.91833e+06	77939.9	470914
150	sample	1	150610_QE1_FS_129	150610_QE1_FS_129	-0.894235	-0.974235	26.1366	0.857196	n. def.	0	FALSE	507118	VNKDDEEFIESNK.3	sp|P00450|CERU_HUMAN ‚Äî VNKDDEEFIESNK.3	NaN	sp|P00450|CERU_HUMAN	NaN	VNKDDEEFIESNK	VNKDDEEFIESNK	NaN	FALSE	LABEL_FREE	-0.08	0	4.97e-06	0.000466742	3	522.915	507118	1.79756e+06	195472	691185
150	sample	1	150610_QE1_FS_129	150610_QE1_FS_129	0.0450327	47.785	49.7019	0.894692	n. def.	0	FALSE	29577.9	AEEEHLGILGPQLHADVGDK.4	sp|P00450|CERU_HUMAN ‚Äî AEEEHLGILGPQLHADVGDK.4	NaN	sp|P00450|CERU_HUMAN	NaN	AEEEHLGILGPQLHADVGDK	AEEEHLGILGPQLHADVGDK	NaN	FALSE	LABEL_FREE	47.74	0	0.000180314	0.0129914	4	532.773	29577.9	202693	10435.3	71547.2
150	sample	1	150610_QE1_FS_129	150610_QE1_FS_129	0.256715	68.7967	59.4955	0.850562	n. def.	0	FALSE	9019.33	AGLQAFFQVQEC[+57.0]NK.3	sp|P00450|CERU_HUMAN ‚Äî AGLQAFFQVQEC[+57.0]NK.3	NaN	sp|P00450|CERU_HUMAN	NaN	AGLQAFFQVQECNK	AGLQAFFQVQEC[+57.0]NK	NaN	FALSE	LABEL_FREE	68.54	0	0.00956991	0.294116	3	547.268	9019.33	65377.9	3030.12	22967.4
150	sample	1	150610_QE1_FS_129	150610_QE1_FS_129	0.348757	44.2488	48.0719	0.912458	n. def.	0	FALSE	112550	KALYLQYTDETFR.3	sp|P00450|CERU_HUMAN ‚Äî KALYLQYTDETFR.3	NaN	sp|P00450|CERU_HUMAN	NaN	KALYLQYTDETFR	KALYLQYTDETFR	NaN	FALSE	LABEL_FREE	43.9	0	0	0	3	550.29	112550	732795	24602.4	158765
150	sample	1	150610_QE1_FS_129	150610_QE1_FS_129	-0.575107	11.2049	32.1647	0.856578	n. def.	0	FALSE	10796	PYTFHSHGITYYK.3	sp|P00450|CERU_HUMAN ‚Äî PYTFHSHGITYYK.3	NaN	sp|P00450|CERU_HUMAN	NaN	PYTFHSHGITYYK	PYTFHSHGITYYK	NaN	FALSE	LABEL_FREE	11.78	0	0.0956721	0.642195	3	538.597	10796	74886.1	5587.42	35773.9
150	sample	1	150610_QE1_FS_129	150610_QE1_FS_129	0.333123	77.4531	63.5996	0.783017	n. def.	0	FALSE	4387.5	TPGIWLLHC[+57.0].2	sp|P00450|CERU_HUMAN ‚Äî TPGIWLLHC[+57.0].2	NaN	sp|P00450|CERU_HUMAN	NaN	TPGIWLLHC	TPGIWLLHC[+57.0]	NaN	FALSE	LABEL_FREE	77.12	0	0.00910176	0.155466	2	548.784	4387.5	26481.8	1698.7	11238.4
150	sample	1	150610_QE1_FS_129	150610_QE1_FS_129	-2.11122	-27.7312	13.1663	0.852339	n. def.	0	FALSE	11332	VDKDNEDFQESNR.3	sp|P00450|CERU_HUMAN ‚Äî VDKDNEDFQESNR.3	NaN	sp|P00450|CERU_HUMAN	NaN	VDKDNEDFQESNR	VDKDNEDFQESNR	NaN	FALSE	LABEL_FREE	-25.62	0	0.00105923	0.0263393	3	532.569	11332	53704.5	5549.17	26904.1
150	sample	1	150610_QE1_FS_129	150610_QE1_FS_129	-0.131803	40.6582	46.2132	0.900597	n. def.	0	FALSE	73368.9	KAEEEHLGILGPQLHADVGDK.4	sp|P00450|CERU_HUMAN ‚Äî KAEEEHLGILGPQLHADVGDK.4	NaN	sp|P00450|CERU_HUMAN	NaN	KAEEEHLGILGPQLHADVGDK	KAEEEHLGILGPQLHADVGDK	NaN	FALSE	LABEL_FREE	40.79	0	0.00388885	0.278147	4	564.796	73368.9	408079	27291.6	153833
150	sample	1	150610_QE1_FS_129	150610_QE1_FS_129	0.284887	58.4649	54.4071	0.796608	n. def.	0	FALSE	15014.3	RDTANLFPQTSLTLH.3	sp|P00450|CERU_HUMAN ‚Äî RDTANLFPQTSLTLH.3	NaN	sp|P00450|CERU_HUMAN	NaN	RDTANLFPQTSLTLH	RDTANLFPQTSLTLH	NaN	FALSE	LABEL_FREE	58.18	0	0.00130941	0.0507336	3	571.969	15014.3	82575	5778.46	31585.9
150	sample	1	150610_QE1_FS_129	150610_QE1_FS_129	-2.00151	93.8485	71.9015	0.898074	n. def.	0	FALSE	464687	DIFTGLIGPMK.2	sp|P00450|CERU_HUMAN ‚Äî DIFTGLIGPMK.2	NaN	sp|P00450|CERU_HUMAN	NaN	DIFTGLIGPMK	DIFTGLIGPMK	NaN	FALSE	LABEL_FREE	95.85	0	4.7e-06	0.000441463	2	596.326	464687	1.42778e+06	106474	310267
150	sample	1	150610_QE1_FS_129	150610_QE1_FS_129	-1.66887	-19.6689	17.2486	0.899703	n. def.	0	FALSE	10092.8	IYHSHIDAPK.2	sp|P00450|CERU_HUMAN ‚Äî IYHSHIDAPK.2	NaN	sp|P00450|CERU_HUMAN	NaN	IYHSHIDAPK	IYHSHIDAPK	NaN	FALSE	LABEL_FREE	-18	0	0.00252219	0.195612	2	590.81	10092.8	79862	4891.85	39762.9
150	sample	1	150610_QE1_FS_129	150610_QE1_FS_129	0.638724	37.5287	44.5248	0.904585	n. def.	0	FALSE	105621	KLISVDTEHSNIYLQNGPDR.4	sp|P00450|CERU_HUMAN ‚Äî KLISVDTEHSNIYLQNGPDR.4	NaN	sp|P00450|CERU_HUMAN	NaN	KLISVDTEHSNIYLQNGPDR	KLISVDTEHSNIYLQNGPDR	NaN	FALSE	LABEL_FREE	36.89	0	4.37e-06	0.000410395	4	575.547	105621	553287	27083.8	140292
150	sample	1	150610_QE1_FS_129	150610_QE1_FS_129	-1.30754	3.45246	28.3761	0.795945	n. def.	0	FALSE	10210.7	M[+16.0]YYSAVDPTK.2	sp|P00450|CERU_HUMAN ‚Äî M[+16.0]YYSAVDPTK.2	NaN	sp|P00450|CERU_HUMAN	NaN	MYYSAVDPTK	M[+16.0]YYSAVDPTK	NaN	FALSE	LABEL_FREE	4.76	0	0.0232278	0.455078	2	595.773	10210.7	29395	5503.44	15010.4
150	sample	1	150610_QE1_FS_129	150610_QE1_FS_129	0.104307	14.9243	33.743	0.903475	n. def.	0	FALSE	172371	MYYSAVDPTK.2	sp|P00450|CERU_HUMAN ‚Äî MYYSAVDPTK.2	NaN	sp|P00450|CERU_HUMAN	NaN	MYYSAVDPTK	MYYSAVDPTK	NaN	FALSE	LABEL_FREE	14.82	0	0.00328895	0.306909	2	587.777	172371	543102	94201.4	295240
150	sample	1	150610_QE1_FS_129	150610_QE1_FS_129	0.396455	79.5965	64.6778	0.773637	n. def.	0	FALSE	11765.8	DIFTGLIGPM[+16.0]K.2	sp|P00450|CERU_HUMAN ‚Äî DIFTGLIGPM[+16.0]K.2	NaN	sp|P00450|CERU_HUMAN	NaN	DIFTGLIGPMK	DIFTGLIGPM[+16.0]K	NaN	FALSE	LABEL_FREE	79.2	0	0.0214363	0.432087	2	604.323	11765.8	50335.3	4992.45	21153.1
150	sample	1	150610_QE1_FS_129	150610_QE1_FS_129	0.334205	77.6242	63.6856	0.689139	n. def.	0.000668994	FALSE	1951	DTANLFPQTSL.2	sp|P00450|CERU_HUMAN ‚Äî DTANLFPQTSL.2	NaN	sp|P00450|CERU_HUMAN	NaN	DTANLFPQTSL	DTANLFPQTSL	NaN	FALSE	LABEL_FREE	77.29	0	0.0933876	0.621437	2	603.805	1951	3884.13	1306.25	1839.51
150	sample	1	150610_QE1_FS_129	150610_QE1_FS_129	-2.70561	1.17439	27.2959	0.908159	n. def.	0	FALSE	1.01595e+06	EYTDASFTNR.2	sp|P00450|CERU_HUMAN ‚Äî EYTDASFTNR.2	NaN	sp|P00450|CERU_HUMAN	NaN	EYTDASFTNR	EYTDASFTNR	NaN	FALSE	LABEL_FREE	3.88	0	4.94e-07	4.64e-05	2	602.267	1.01595e+06	1.41697e+06	256373	340868
150	sample	1	150610_QE1_FS_129	150610_QE1_FS_129	0.996251	103.386	76.9914	0.762414	n. def.	0	FALSE	8382.43	GPEEEHLGILGPVIWAEVGDTIR.4	sp|P00450|CERU_HUMAN ‚Äî GPEEEHLGILGPVIWAEVGDTIR.4	NaN	sp|P00450|CERU_HUMAN	NaN	GPEEEHLGILGPVIWAEVGDTIR	GPEEEHLGILGPVIWAEVGDTIR	NaN	FALSE	LABEL_FREE	102.39	0	0.0434024	0.607522	4	622.58	8382.43	68911.2	3934.76	34148.2
150	sample	1	150610_QE1_FS_129	150610_QE1_FS_129	0.131713	84.7417	67.1973	0.899824	n. def.	0	FALSE	79584.9	HYYIGIIETTWDYASDHGEK.4	sp|P00450|CERU_HUMAN ‚Äî HYYIGIIETTWDYASDHGEK.4	NaN	sp|P00450|CERU_HUMAN	NaN	HYYIGIIETTWDYASDHGEK	HYYIGIIETTWDYASDHGEK	NaN	FALSE	LABEL_FREE	84.61	0	0.00237334	0.222745	4	600.281	79584.9	333017	27776.7	115647
150	sample	1	150610_QE1_FS_129	150610_QE1_FS_129	-0.511107	77.6289	63.688	0.880731	n. def.	0	FALSE	49648.5	HYYIGIIETTWDYASDHGEKK.4	sp|P00450|CERU_HUMAN ‚Äî HYYIGIIETTWDYASDHGEKK.4	NaN	sp|P00450|CERU_HUMAN	NaN	HYYIGIIETTWDYASDHGEKK	HYYIGIIETTWDYASDHGEKK	NaN	FALSE	LABEL_FREE	78.14	0	0.00934536	0.280404	4	632.55	49648.5	412172	27768.7	227247
150	sample	1	150610_QE1_FS_129	150610_QE1_FS_129	0.281572	64.2816	57.4448	0.866035	n. def.	0	FALSE	8514.43	MFGNLQGLTMH.2	sp|P00450|CERU_HUMAN ‚Äî MFGNLQGLTMH.2	NaN	sp|P00450|CERU_HUMAN	NaN	MFGNLQGLTMH	MFGNLQGLTMH	NaN	FALSE	LABEL_FREE	64	0	0.00259166	0.161228	2	624.796	8514.43	41618.1	4204.8	20025.9
150	sample	1	150610_QE1_FS_129	150610_QE1_FS_129	0.611345	7.99134	30.1956	0.902539	n. def.	0	FALSE	63037.9	NNEGTYYSPNYNPQSR.3	sp|P00450|CERU_HUMAN ‚Äî NNEGTYYSPNYNPQSR.3	NaN	sp|P00450|CERU_HUMAN	NaN	NNEGTYYSPNYNPQSR	NNEGTYYSPNYNPQSR	NaN	FALSE	LABEL_FREE	7.38	0	2.33e-05	0.00193862	3	635.279	63037.9	279825	35525.3	164461
150	sample	1	150610_QE1_FS_129	150610_QE1_FS_129	0.508579	85.7486	67.7061	0.817948	n. def.	0	FALSE	3718.6	TTIEKPVWLGF.2	sp|P00450|CERU_HUMAN ‚Äî TTIEKPVWLGF.2	NaN	sp|P00450|CERU_HUMAN	NaN	TTIEKPVWLGF	TTIEKPVWLGF	NaN	FALSE	LABEL_FREE	85.24	0	0.00993978	0.502926	2	645.858	3718.6	27751	1894.1	14226.5
150	sample	1	150610_QE1_FS_129	150610_QE1_FS_129	-0.385332	102.785	76.723	0.915392	n. def.	0	FALSE	734427	TTIEKPVWLGFLGPIIK.3	sp|P00450|CERU_HUMAN ‚Äî TTIEKPVWLGFLGPIIK.3	NaN	sp|P00450|CERU_HUMAN	NaN	TTIEKPVWLGFLGPIIK	TTIEKPVWLGFLGPIIK	NaN	FALSE	LABEL_FREE	103.17	0	0	0	3	638.049	734427	6.05633e+06	204547	1.66829e+06
150	sample	1	150610_QE1_FS_129	150610_QE1_FS_129	-0.422827	-2.30283	25.4799	0.89621	n. def.	0	FALSE	509385	TYC[+57.0]SEPEKVDKDNEDFQESNR.4	sp|P00450|CERU_HUMAN ‚Äî TYC[+57.0]SEPEKVDKDNEDFQESNR.4	NaN	sp|P00450|CERU_HUMAN	NaN	TYCSEPEKVDKDNEDFQESNR	TYC[+57.0]SEPEKVDKDNEDFQESNR	NaN	FALSE	LABEL_FREE	-1.88	0	1.65e-05	0.00125741	4	648.281	509385	2.86281e+06	145665	776843
150	sample	1	150610_QE1_FS_129	150610_QE1_FS_129	-1.30648	-6.58648	23.119	0.861074	n. def.	0	FALSE	6359.07	EYTDASFTNRK.2	sp|P00450|CERU_HUMAN ‚Äî EYTDASFTNRK.2	NaN	sp|P00450|CERU_HUMAN	NaN	EYTDASFTNRK	EYTDASFTNRK	NaN	FALSE	LABEL_FREE	-5.28	0	0.00401566	0.337208	2	666.316	6359.07	61032.1	2333.85	22046
150	sample	1	150610_QE1_FS_129	150610_QE1_FS_129	1.38776	105.548	78.0954	0.697674	n. def.	0.000415083	FALSE	6667.63	GVYSSDVFDIFPGTYQTLEMFPR.4	sp|P00450|CERU_HUMAN ‚Äî GVYSSDVFDIFPGTYQTLEMFPR.4	NaN	sp|P00450|CERU_HUMAN	NaN	GVYSSDVFDIFPGTYQTLEMFPR	GVYSSDVFDIFPGTYQTLEMFPR	NaN	FALSE	LABEL_FREE	104.16	0	0.0749582	0.508877	4	668.07	6667.63	64431.8	3211.68	31454.3
150	sample	1	150610_QE1_FS_129	150610_QE1_FS_129	0.610187	104.61	77.6254	0.905063	n. def.	0	FALSE	34509.9	PVWLGFLGPIIK.2	sp|P00450|CERU_HUMAN ‚Äî PVWLGFLGPIIK.2	NaN	sp|P00450|CERU_HUMAN	NaN	PVWLGFLGPIIK	PVWLGFLGPIIK	NaN	FALSE	LABEL_FREE	104	0	8.39e-06	0.000517289	2	670.41	34509.9	408979	10966.9	130904
150	sample	1	150610_QE1_FS_129	150610_QE1_FS_129	-0.134973	0.805027	27.1028	0.818785	n. def.	0	FALSE	2796.43	AETGDKVYVHLK.2	sp|P00450|CERU_HUMAN ‚Äî AETGDKVYVHLK.2	NaN	sp|P00450|CERU_HUMAN	NaN	AETGDKVYVHLK	AETGDKVYVHLK	NaN	FALSE	LABEL_FREE	0.94	0	0.0617034	0.533918	2	680.367	2796.43	19175.2	1251.76	10441.6
150	sample	1	150610_QE1_FS_129	150610_QE1_FS_129	-0.619288	101.441	76.0662	0.88871	n. def.	0	FALSE	863796	ERGPEEEHLGILGPVIWAEVGDTIR.4	sp|P00450|CERU_HUMAN ‚Äî ERGPEEEHLGILGPVIWAEVGDTIR.4	NaN	sp|P00450|CERU_HUMAN	NaN	ERGPEEEHLGILGPVIWAEVGDTIR	ERGPEEEHLGILGPVIWAEVGDTIR	NaN	FALSE	LABEL_FREE	102.06	0	4.64e-06	0.000436281	4	693.863	863796	3.89273e+06	155009	673997
150	sample	1	150610_QE1_FS_129	150610_QE1_FS_129	-0.287604	65.5924	58.1873	0.868086	n. def.	0	FALSE	956633	GAYPLSIEPIGVR.2	sp|P00450|CERU_HUMAN ‚Äî GAYPLSIEPIGVR.2	NaN	sp|P00450|CERU_HUMAN	NaN	GAYPLSIEPIGVR	GAYPLSIEPIGVR	NaN	FALSE	LABEL_FREE	65.88	0	5.73e-06	0.000538615	2	686.386	956633	5.23755e+06	287769	1.5397e+06
150	sample	1	150610_QE1_FS_129	150610_QE1_FS_129	-0.229866	47.7001	49.6684	0.820697	n. def.	0	FALSE	9810.78	AEEEHLGILGPQLHADVGDK.3	sp|P00450|CERU_HUMAN ‚Äî AEEEHLGILGPQLHADVGDK.3	NaN	sp|P00450|CERU_HUMAN	NaN	AEEEHLGILGPQLHADVGDK	AEEEHLGILGPQLHADVGDK	NaN	FALSE	LABEL_FREE	47.93	0	0.0044812	0.356829	3	710.027	9810.78	58839.7	4228.69	25638.9
150	sample	1	150610_QE1_FS_129	150610_QE1_FS_129	0.0771161	42.9371	47.5067	0.875966	n. def.	0	FALSE	511657	LISVDTEHSNIYLQNGPDR.3	sp|P00450|CERU_HUMAN ‚Äî LISVDTEHSNIYLQNGPDR.3	NaN	sp|P00450|CERU_HUMAN	NaN	LISVDTEHSNIYLQNGPDR	LISVDTEHSNIYLQNGPDR	NaN	FALSE	LABEL_FREE	42.86	0	5.03e-06	0.000472645	3	724.7	511657	3.05296e+06	218014	1.29693e+06
150	sample	1	150610_QE1_FS_129	150610_QE1_FS_129	-0.638041	29.312	40.6237	0.894916	n. def.	0	FALSE	990856	QSEDSTFYLGER.2	sp|P00450|CERU_HUMAN ‚Äî QSEDSTFYLGER.2	NaN	sp|P00450|CERU_HUMAN	NaN	QSEDSTFYLGER	QSEDSTFYLGER	NaN	FALSE	LABEL_FREE	29.95	0	3.42e-06	0.000321643	2	716.322	990856	4.11083e+06	291379	1.18627e+06
150	sample	1	150610_QE1_FS_129	150610_QE1_FS_129	6.83269	99.4927	75.1777	0.81653	n. def.	0	FALSE	23503.9	WYLFGM[+16.0]GNEVDVHAAFFHGQALTNK.4	sp|P00450|CERU_HUMAN ‚Äî WYLFGM[+16.0]GNEVDVHAAFFHGQALTNK.4	NaN	sp|P00450|CERU_HUMAN	NaN	WYLFGMGNEVDVHAAFFHGQALTNK	WYLFGM[+16.0]GNEVDVHAAFFHGQALTNK	NaN	FALSE	LABEL_FREE	92.66	0	0.0538625	0.457195	4	717.846	23503.9	257457	15157.5	168857
150	sample	1	150610_QE1_FS_129	150610_QE1_FS_129	0.092692	99.4927	75.1777	0.870296	n. def.	0	FALSE	21659.2	WYLFGMGNEVDVHAAFFHGQALTNK.4	sp|P00450|CERU_HUMAN ‚Äî WYLFGMGNEVDVHAAFFHGQALTNK.4	NaN	sp|P00450|CERU_HUMAN	NaN	WYLFGMGNEVDVHAAFFHGQALTNK	WYLFGMGNEVDVHAAFFHGQALTNK	NaN	FALSE	LABEL_FREE	99.4	0	0.00180041	0.134032	4	713.846	21659.2	245604	14999.3	168857
150	sample	1	150610_QE1_FS_129	150610_QE1_FS_129	0.348415	56.6684	53.7366	0.900961	n. def.	0	FALSE	1.25029e+06	ALYLQYTDETFR.2	sp|P00450|CERU_HUMAN ‚Äî ALYLQYTDETFR.2	NaN	sp|P00450|CERU_HUMAN	NaN	ALYLQYTDETFR	ALYLQYTDETFR	NaN	FALSE	LABEL_FREE	56.32	0	3.57e-06	0.000335902	2	760.375	1.25029e+06	7.14063e+06	364214	2.06284e+06
150	sample	1	150610_QE1_FS_129	150610_QE1_FS_129	0.533271	99.8833	75.4103	0.905856	n. def.	0	FALSE	506231	DIASGLIGPLIIC[+57.0]K.2	sp|P00450|CERU_HUMAN ‚Äî DIASGLIGPLIIC[+57.0]K.2	NaN	sp|P00450|CERU_HUMAN	NaN	DIASGLIGPLIICK	DIASGLIGPLIIC[+57.0]K	NaN	FALSE	LABEL_FREE	99.35	0	3.78e-06	0.000355644	2	735.424	506231	2.89766e+06	106452	592263
150	sample	1	150610_QE1_FS_129	150610_QE1_FS_129	0.521389	26.6914	39.0956	0.915188	n. def.	0	FALSE	1.02811e+06	EVGPTNADPVC[+57.0]LAK.2	sp|P00450|CERU_HUMAN ‚Äî EVGPTNADPVC[+57.0]LAK.2	NaN	sp|P00450|CERU_HUMAN	NaN	EVGPTNADPVCLAK	EVGPTNADPVC[+57.0]LAK	NaN	FALSE	LABEL_FREE	26.17	0	2.86e-06	0.000268403	2	735.866	1.02811e+06	4.69032e+06	325187	1.48424e+06
150	sample	1	150610_QE1_FS_129	150610_QE1_FS_129	-0.450998	10.039	31.4549	0.749792	n. def.	0	FALSE	6369.21	FNKNNEGTYYSPNYNPQSR.3	sp|P00450|CERU_HUMAN ‚Äî FNKNNEGTYYSPNYNPQSR.3	NaN	sp|P00450|CERU_HUMAN	NaN	FNKNNEGTYYSPNYNPQSR	FNKNNEGTYYSPNYNPQSR	NaN	FALSE	LABEL_FREE	10.49	0	0.0118417	0.313237	3	765.34	6369.21	31586.7	3558.7	17746.5
150	sample	1	150610_QE1_FS_129	150610_QE1_FS_129	1.53423	40.6942	46.2376	0.838505	n. def.	0	FALSE	37913.3	KAEEEHLGILGPQLHADVGDK.3	sp|P00450|CERU_HUMAN ‚Äî KAEEEHLGILGPQLHADVGDK.3	NaN	sp|P00450|CERU_HUMAN	NaN	KAEEEHLGILGPQLHADVGDK	KAEEEHLGILGPQLHADVGDK	NaN	FALSE	LABEL_FREE	39.16	0	0.0188251	0.642637	3	752.726	37913.3	222077	24048	136934
150	sample	1	150610_QE1_FS_129	150610_QE1_FS_129	0.655995	37.556	44.5413	0.88038	n. def.	0	FALSE	17963.5	KLISVDTEHSNIYLQNGPDR.3	sp|P00450|CERU_HUMAN ‚Äî KLISVDTEHSNIYLQNGPDR.3	NaN	sp|P00450|CERU_HUMAN	NaN	KLISVDTEHSNIYLQNGPDR	KLISVDTEHSNIYLQNGPDR	NaN	FALSE	LABEL_FREE	36.9	0	5.92e-05	0.00445473	3	767.061	17963.5	84374.1	8567.61	39749.2
150	sample	1	150610_QE1_FS_129	150610_QE1_FS_129	4.81731	49.2473	50.1715	0.794956	n. def.	0	FALSE	24368.7	M[+16.0]HSMNGFMYGNQPGLTMC[+57.0]K.3	sp|P00450|CERU_HUMAN ‚Äî M[+16.0]HSMNGFMYGNQPGLTMC[+57.0]K.3	NaN	sp|P00450|CERU_HUMAN	NaN	MHSMNGFMYGNQPGLTMCK	M[+16.0]HSMNGFMYGNQPGLTMC[+57.0]K	NaN	FALSE	LABEL_FREE	44.43	0	0.0157205	0.421683	3	740.972	24368.7	198276	9414.78	74889.8
150	sample	1	150610_QE1_FS_129	150610_QE1_FS_129	2.54484	42.6348	47.3635	0.683743	n. def.	0.000848903	FALSE	4982.67	MHSMNGFM[+16.0]YGNQPGLTMC[+57.0]K.3	sp|P00450|CERU_HUMAN ‚Äî MHSMNGFM[+16.0]YGNQPGLTMC[+57.0]K.3	NaN	sp|P00450|CERU_HUMAN	NaN	MHSMNGFMYGNQPGLTMCK	MHSMNGFM[+16.0]YGNQPGLTMC[+57.0]K	NaN	FALSE	LABEL_FREE	40.09	0.000338379	0.216059	0.657378	3	740.971	4982.67	27461.9	2916.25	17358.6
150	sample	1	150610_QE1_FS_129	150610_QE1_FS_129	-4.5682	49.2218	50.1657	0.885381	n. def.	0	FALSE	30479.4	MHSMNGFMYGNQPGLTMC[+57.0]K.3	sp|P00450|CERU_HUMAN ‚Äî MHSMNGFMYGNQPGLTMC[+57.0]K.3	NaN	sp|P00450|CERU_HUMAN	NaN	MHSMNGFMYGNQPGLTMCK	MHSMNGFMYGNQPGLTMC[+57.0]K	NaN	FALSE	LABEL_FREE	53.79	0	0.0126304	0.536461	3	735.97	30479.4	246408	9388.62	74889.8
150	sample	1	150610_QE1_FS_129	150610_QE1_FS_129	0.00890366	24.2089	37.8355	0.777773	n. def.	0	FALSE	26298.4	ADDKVYPGEQYTY.2	sp|P00450|CERU_HUMAN ‚Äî ADDKVYPGEQYTY.2	NaN	sp|P00450|CERU_HUMAN	NaN	ADDKVYPGEQYTY	ADDKVYPGEQYTY	NaN	FALSE	LABEL_FREE	24.2	0	0.000645039	0.0209099	2	774.845	26298.4	62034.8	9912.3	23261.4
150	sample	1	150610_QE1_FS_129	150610_QE1_FS_129	0.374484	102.414	76.5606	0.916056	n. def.	0	FALSE	658146	DLYSGLIGPLIVC[+57.0]R.2	sp|P00450|CERU_HUMAN ‚Äî DLYSGLIGPLIVC[+57.0]R.2	NaN	sp|P00450|CERU_HUMAN	NaN	DLYSGLIGPLIVCR	DLYSGLIGPLIVC[+57.0]R	NaN	FALSE	LABEL_FREE	102.04	0	1.85e-06	0.000173873	2	788.433	658146	4.71447e+06	241120	1.73173e+06
150	sample	1	150610_QE1_FS_129	150610_QE1_FS_129	0.0845984	74.4246	62.2851	0.870576	n. def.	0	FALSE	58110.8	DTANLFPQTSLTLH.2	sp|P00450|CERU_HUMAN ‚Äî DTANLFPQTSLTLH.2	NaN	sp|P00450|CERU_HUMAN	NaN	DTANLFPQTSLTLH	DTANLFPQTSLTLH	NaN	FALSE	LABEL_FREE	74.34	0	5.61e-06	0.000527155	2	779.399	58110.8	206624	30538.3	104934
150	sample	1	150610_QE1_FS_129	150610_QE1_FS_129	1.07618	105.726	78.1848	0.752668	n. def.	0	FALSE	26065.2	DVDKEFYLFPTVFDENESLLLEDNIR.4	sp|P00450|CERU_HUMAN ‚Äî DVDKEFYLFPTVFDENESLLLEDNIR.4	NaN	sp|P00450|CERU_HUMAN	NaN	DVDKEFYLFPTVFDENESLLLEDNIR	DVDKEFYLFPTVFDENESLLLEDNIR	NaN	FALSE	LABEL_FREE	104.65	0	0.0072876	0.488847	4	790.891	26065.2	122576	9987.33	49196.5
150	sample	1	150610_QE1_FS_129	150610_QE1_FS_129	0.126936	84.6569	67.1545	0.897834	n. def.	0	FALSE	109139	HYYIGIIETTWDYASDHGEK.3	sp|P00450|CERU_HUMAN ‚Äî HYYIGIIETTWDYASDHGEK.3	NaN	sp|P00450|CERU_HUMAN	NaN	HYYIGIIETTWDYASDHGEK	HYYIGIIETTWDYASDHGEK	NaN	FALSE	LABEL_FREE	84.53	0	4.27e-06	0.000401599	3	800.038	109139	538336	36466.3	180547
150	sample	1	150610_QE1_FS_129	150610_QE1_FS_129	-0.125078	99.1349	74.9613	0.861519	n. def.	0	FALSE	2388.71	M[+16.0]YYSAVDPTKDIFTGLIGPMK.3	sp|P00450|CERU_HUMAN ‚Äî M[+16.0]YYSAVDPTKDIFTGLIGPMK.3	NaN	sp|P00450|CERU_HUMAN	NaN	MYYSAVDPTKDIFTGLIGPMK	M[+16.0]YYSAVDPTKDIFTGLIGPMK	NaN	FALSE	LABEL_FREE	99.26	0	0.00444603	0.399337	3	788.394	2388.71	21270	910.428	9210.56
150	sample	1	150610_QE1_FS_129	150610_QE1_FS_129	-0.193199	96.5268	72.7779	0.790816	n. def.	0	FALSE	6124.25	MYYSAVDPTKDIFTGLIGPM[+16.0]K.3	sp|P00450|CERU_HUMAN ‚Äî MYYSAVDPTKDIFTGLIGPM[+16.0]K.3	NaN	sp|P00450|CERU_HUMAN	NaN	MYYSAVDPTKDIFTGLIGPMK	MYYSAVDPTKDIFTGLIGPM[+16.0]K	NaN	FALSE	LABEL_FREE	96.72	0	0.140929	0.509488	3	788.73	6124.25	25714.9	2828.77	10843
150	sample	1	150610_QE1_FS_129	150610_QE1_FS_129	0.103386	100.783	75.7626	0.892933	n. def.	0	FALSE	107984	MYYSAVDPTKDIFTGLIGPMK.3	sp|P00450|CERU_HUMAN ‚Äî MYYSAVDPTKDIFTGLIGPMK.3	NaN	sp|P00450|CERU_HUMAN	NaN	MYYSAVDPTKDIFTGLIGPMK	MYYSAVDPTKDIFTGLIGPMK	NaN	FALSE	LABEL_FREE	100.68	0	0.00356792	0.334499	3	783.063	107984	1.42088e+06	18952.8	256125
150	sample	1	150610_QE1_FS_129	150610_QE1_FS_129	1.72712	11.2871	32.2002	0.823936	n. def.	0	FALSE	30768.4	PYTFHSHGITYYK.2	sp|P00450|CERU_HUMAN ‚Äî PYTFHSHGITYYK.2	NaN	sp|P00450|CERU_HUMAN	NaN	PYTFHSHGITYYK	PYTFHSHGITYYK	NaN	FALSE	LABEL_FREE	9.56	0	0.0424095	0.620714	2	807.393	30768.4	171643	26067.9	146144
150	sample	1	150610_QE1_FS_129	150610_QE1_FS_129	2.12513	18.3251	35.5335	0.862682	n. def.	0	FALSE	170756	RQSEDSTFYLGER.2	sp|P00450|CERU_HUMAN ‚Äî RQSEDSTFYLGER.2	NaN	sp|P00450|CERU_HUMAN	NaN	RQSEDSTFYLGER	RQSEDSTFYLGER	NaN	FALSE	LABEL_FREE	16.2	0	4.34e-05	0.00132937	2	794.374	170756	1.04689e+06	159591	978018
150	sample	1	150610_QE1_FS_129	150610_QE1_FS_129	-1.29801	-27.758	13.1552	0.727548	n. def.	0	FALSE	3100.96	VDKDNEDFQESNR.2	sp|P00450|CERU_HUMAN ‚Äî VDKDNEDFQESNR.2	NaN	sp|P00450|CERU_HUMAN	NaN	VDKDNEDFQESNR	VDKDNEDFQESNR	NaN	FALSE	LABEL_FREE	-26.46	0	0.0400932	0.429376	2	798.35	3100.96	16064.5	2505.88	12552.4
150	sample	1	150610_QE1_FS_129	150610_QE1_FS_129	0.0107006	-0.869299	26.1936	0.841667	n. def.	0	FALSE	297612	VNKDDEEFIESNK.2	sp|P00450|CERU_HUMAN ‚Äî VNKDDEEFIESNK.2	NaN	sp|P00450|CERU_HUMAN	NaN	VNKDDEEFIESNK	VNKDDEEFIESNK	NaN	FALSE	LABEL_FREE	-0.88	0	1.05e-05	0.00060595	2	783.868	297612	1.15778e+06	134322	523351
150	sample	1	150610_QE1_FS_129	150610_QE1_FS_129	0.37698	68.757	59.4818	0.911868	n. def.	0	FALSE	80820.2	AGLQAFFQVQEC[+57.0]NK.2	sp|P00450|CERU_HUMAN ‚Äî AGLQAFFQVQEC[+57.0]NK.2	NaN	sp|P00450|CERU_HUMAN	NaN	AGLQAFFQVQECNK	AGLQAFFQVQEC[+57.0]NK	NaN	FALSE	LABEL_FREE	68.38	0	4.27e-06	0.000401599	2	820.399	80820.2	508974	14933	92740.4
150	sample	1	150610_QE1_FS_129	150610_QE1_FS_129	0.946598	103.307	76.9518	0.882105	n. def.	0	FALSE	696481	GPEEEHLGILGPVIWAEVGDTIR.3	sp|P00450|CERU_HUMAN ‚Äî GPEEEHLGILGPVIWAEVGDTIR.3	NaN	sp|P00450|CERU_HUMAN	NaN	GPEEEHLGILGPVIWAEVGDTIR	GPEEEHLGILGPVIWAEVGDTIR	NaN	FALSE	LABEL_FREE	102.36	0	3.65e-06	0.000343152	3	829.768	696481	6.32401e+06	135091	1.24221e+06
150	sample	1	150610_QE1_FS_129	150610_QE1_FS_129	0.390638	44.2306	48.0647	0.889429	n. def.	0	FALSE	4965.8	KALYLQYTDETFR.2	sp|P00450|CERU_HUMAN ‚Äî KALYLQYTDETFR.2	NaN	sp|P00450|CERU_HUMAN	NaN	KALYLQYTDETFR	KALYLQYTDETFR	NaN	FALSE	LABEL_FREE	43.84	0	0.000919027	0.0746759	2	824.422	4965.8	35142.5	2399.86	16195.5
150	sample	1	150610_QE1_FS_129	150610_QE1_FS_129	1.23361	23.2436	37.3602	0.877371	n. def.	0	FALSE	34858.8	M[+16.0]FTTAPDQVDKEDEDFQESNK.3	sp|P00450|CERU_HUMAN ‚Äî M[+16.0]FTTAPDQVDKEDEDFQESNK.3	NaN	sp|P00450|CERU_HUMAN	NaN	MFTTAPDQVDKEDEDFQESNK	M[+16.0]FTTAPDQVDKEDEDFQESNK	NaN	FALSE	LABEL_FREE	22.01	0	1.71e-05	0.0005265	3	830.692	34858.8	112368	14749.3	42387.5
150	sample	1	150610_QE1_FS_129	150610_QE1_FS_129	0.714037	31.534	41.5858	0.914911	n. def.	0	FALSE	462498	MFTTAPDQVDKEDEDFQESNK.3	sp|P00450|CERU_HUMAN ‚Äî MFTTAPDQVDKEDEDFQESNK.3	NaN	sp|P00450|CERU_HUMAN	NaN	MFTTAPDQVDKEDEDFQESNK	MFTTAPDQVDKEDEDFQESNK	NaN	FALSE	LABEL_FREE	30.82	0	3.08e-06	0.000289764	3	825.361	462498	1.59551e+06	156672	529783
150	sample	1	150610_QE1_FS_129	150610_QE1_FS_129	5.60004	97.85	73.9344	0.865988	n. def.	0	FALSE	108806	M[+16.0]YSVNGYTFGSLPGLSMC[+57.0]AEDR.3	sp|P00450|CERU_HUMAN ‚Äî M[+16.0]YSVNGYTFGSLPGLSMC[+57.0]AEDR.3	NaN	sp|P00450|CERU_HUMAN	NaN	MYSVNGYTFGSLPGLSMCAEDR	M[+16.0]YSVNGYTFGSLPGLSMC[+57.0]AEDR	NaN	FALSE	LABEL_FREE	92.25	0	4e-05	0.00324856	3	825.04	108806	245516	43224.7	98408.1
150	sample	1	150610_QE1_FS_129	150610_QE1_FS_129	0.230038	97.85	73.9344	0.868064	n. def.	0	FALSE	115538	MYSVNGYTFGSLPGLSMC[+57.0]AEDR.3	sp|P00450|CERU_HUMAN ‚Äî MYSVNGYTFGSLPGLSMC[+57.0]AEDR.3	NaN	sp|P00450|CERU_HUMAN	NaN	MYSVNGYTFGSLPGLSMCAEDR	MYSVNGYTFGSLPGLSMC[+57.0]AEDR	NaN	FALSE	LABEL_FREE	97.62	0	8.84e-05	0.00779067	3	819.357	115538	264437	43837.4	98408.1
150	sample	1	150610_QE1_FS_129	150610_QE1_FS_129	-0.0531232	71.5569	60.7322	0.812229	n. def.	0	FALSE	46899.9	PYSIHAHGVQTESSTVTPTLPGETLTYVWK.4	sp|P00450|CERU_HUMAN ‚Äî PYSIHAHGVQTESSTVTPTLPGETLTYVWK.4	NaN	sp|P00450|CERU_HUMAN	NaN	PYSIHAHGVQTESSTVTPTLPGETLTYVWK	PYSIHAHGVQTESSTVTPTLPGETLTYVWK	NaN	FALSE	LABEL_FREE	71.61	0	0.0123855	0.39543	4	825.92	46899.9	133527	27171.9	71792
150	sample	1	150610_QE1_FS_129	150610_QE1_FS_129	0.947974	103.048	76.8384	0.803649	n. def.	0	FALSE	387566	QKDVDKEFYLFPTVFDENESLLLEDNIR.4	sp|P00450|CERU_HUMAN ‚Äî QKDVDKEFYLFPTVFDENESLLLEDNIR.4	NaN	sp|P00450|CERU_HUMAN	NaN	QKDVDKEFYLFPTVFDENESLLLEDNIR	QKDVDKEFYLFPTVFDENESLLLEDNIR	NaN	FALSE	LABEL_FREE	102.1	0	0.00902265	0.475205	4	854.928	387566	6.08984e+06	120284	1896198
150	sample	1	150610_QE1_FS_129	150610_QE1_FS_129	0.325566	74.4656	62.3054	0.907	n. def.	0	FALSE	309993	SGAGTEDSAC[+57.0]IPWAYYSTVDQVK.3	sp|P00450|CERU_HUMAN ‚Äî SGAGTEDSAC[+57.0]IPWAYYSTVDQVK.3	NaN	sp|P00450|CERU_HUMAN	NaN	SGAGTEDSACIPWAYYSTVDQVK	SGAGTEDSAC[+57.0]IPWAYYSTVDQVK	NaN	FALSE	LABEL_FREE	74.14	0	4e-07	3.76e-05	3	835.713	309993	1.40741e+06	64357.4	295215
150	sample	1	150610_QE1_FS_129	150610_QE1_FS_129	-2.54866	61.9713	56.4319	0.877686	n. def.	0	FALSE	444573	SVPPSASHVAPTETFTYEWTVPK.3	sp|P00450|CERU_HUMAN ‚Äî SVPPSASHVAPTETFTYEWTVPK.3	NaN	sp|P00450|CERU_HUMAN	NaN	SVPPSASHVAPTETFTYEWTVPK	SVPPSASHVAPTETFTYEWTVPK	NaN	FALSE	LABEL_FREE	64.52	0	5.23e-06	0.000491174	3	844.42	444573	486314	73026.9	77618.5
150	sample	1	150610_QE1_FS_129	150610_QE1_FS_129	0.684276	88.1743	68.9169	0.744612	n. def.	0	FALSE	18209.2	VYPGEQYTYMLLATEEQSPGEGDGNC[+57.0]VTR.4	sp|P00450|CERU_HUMAN ‚Äî VYPGEQYTYMLLATEEQSPGEGDGNC[+57.0]VTR.4	NaN	sp|P00450|CERU_HUMAN	NaN	VYPGEQYTYMLLATEEQSPGEGDGNCVTR	VYPGEQYTYMLLATEEQSPGEGDGNC[+57.0]VTR	NaN	FALSE	LABEL_FREE	87.49	0	0.00367051	0.0564178	4	816.867	18209.2	39015.1	6949.11	14213.3
150	sample	1	150610_QE1_FS_129	150610_QE1_FS_129	9.95162	115.212	78.7294	0.860494	n. def.	0	FALSE	24697.9	EFYLFPTVFDENESLLLEDNIR.3	sp|P00450|CERU_HUMAN ‚Äî EFYLFPTVFDENESLLLEDNIR.3	NaN	sp|P00450|CERU_HUMAN	NaN	EFYLFPTVFDENESLLLEDNIR	EFYLFPTVFDENESLLLEDNIR	NaN	FALSE	LABEL_FREE	105.26	0	0.00623812	0.475636	3	901.778	24697.9	168640	12596.8	79865.1
150	sample	1	150610_QE1_FS_129	150610_QE1_FS_129	1.52127	105.601	78.1222	0.816852	n. def.	0	FALSE	66126.1	GVYSSDVFDIFPGTYQTLEM[+16.0]FPR.3	sp|P00450|CERU_HUMAN ‚Äî GVYSSDVFDIFPGTYQTLEM[+16.0]FPR.3	NaN	sp|P00450|CERU_HUMAN	NaN	GVYSSDVFDIFPGTYQTLEMFPR	GVYSSDVFDIFPGTYQTLEM[+16.0]FPR	NaN	FALSE	LABEL_FREE	104.08	0	0.000263964	0.00911482	3	896.099	66126.1	479657	32435.8	240997
150	sample	1	150610_QE1_FS_129	150610_QE1_FS_129	0.707026	105.657	78.1501	0.886703	n. def.	0	FALSE	264571	GVYSSDVFDIFPGTYQTLEMFPR.3	sp|P00450|CERU_HUMAN ‚Äî GVYSSDVFDIFPGTYQTLEMFPR.3	NaN	sp|P00450|CERU_HUMAN	NaN	GVYSSDVFDIFPGTYQTLEMFPR	GVYSSDVFDIFPGTYQTLEMFPR	NaN	FALSE	LABEL_FREE	104.95	0	4.09e-06	0.000384889	3	890.425	264571	1.92867e+06	55818.9	426386
150	sample	1	150610_QE1_FS_129	150610_QE1_FS_129	19.6685	127.009	79.3895	0.82794	n. def.	0	FALSE	9299.73	IDTINLFPATLFDAY.2	sp|P00450|CERU_HUMAN ‚Äî IDTINLFPATLFDAY.2	NaN	sp|P00450|CERU_HUMAN	NaN	IDTINLFPATLFDAY	IDTINLFPATLFDAY	NaN	FALSE	LABEL_FREE	107.34	0	0.00116047	0.0753882	2	857.441	9299.73	84741.7	4999.43	49811.2
150	sample	1	150610_QE1_FS_129	150610_QE1_FS_129	-9.77358	99.7964	75.3615	0.791675	n. def.	0	FALSE	30267.9	RDTANLFPQTSLTLHMWPDTEGTFNVEC[+57.0]LTTDHYTGGMK.5	sp|P00450|CERU_HUMAN ‚Äî RDTANLFPQTSLTLHMWPDTEGTFNVEC[+57.0]LTTDHYTGGMK.5	NaN	sp|P00450|CERU_HUMAN	NaN	RDTANLFPQTSLTLHMWPDTEGTFNVECLTTDHYTGGMK	RDTANLFPQTSLTLHMWPDTEGTFNVEC[+57.0]LTTDHYTGGMK	NaN	FALSE	LABEL_FREE	109.57	0	0.320721	0.536461	5	898.22	30267.9	292944	12449.8	122934
150	sample	1	150610_QE1_FS_129	150610_QE1_FS_129	-0.394424	-2.26442	25.4988	0.877728	n. def.	0	FALSE	161286	TYC[+57.0]SEPEKVDKDNEDFQESNR.3	sp|P00450|CERU_HUMAN ‚Äî TYC[+57.0]SEPEKVDKDNEDFQESNR.3	NaN	sp|P00450|CERU_HUMAN	NaN	TYCSEPEKVDKDNEDFQESNR	TYC[+57.0]SEPEKVDKDNEDFQESNR	NaN	FALSE	LABEL_FREE	-1.87	0	5.16e-06	0.000485293	3	864.038	161286	991741	45765.6	277348
150	sample	1	150610_QE1_FS_129	150610_QE1_FS_129	1.98736	84.6174	67.1345	0.733973	n. def.	0	FALSE	18612.5	ADDKVYPGEQYTYMLLATEEQSPGEGDGNC[+57.0]VTR.4	sp|P00450|CERU_HUMAN ‚Äî ADDKVYPGEQYTYMLLATEEQSPGEGDGNC[+57.0]VTR.4	NaN	sp|P00450|CERU_HUMAN	NaN	ADDKVYPGEQYTYMLLATEEQSPGEGDGNCVTR	ADDKVYPGEQYTYMLLATEEQSPGEGDGNC[+57.0]VTR	NaN	FALSE	LABEL_FREE	82.63	0	0.0647117	0.492178	4	924.67	18612.5	38134	7444.81	15451.8
150	sample	1	150610_QE1_FS_129	150610_QE1_FS_129	-2.95635	101.504	76.0996	0.816768	n. def.	0	FALSE	45046.7	ERGPEEEHLGILGPVIWAEVGDTIR.3	sp|P00450|CERU_HUMAN ‚Äî ERGPEEEHLGILGPVIWAEVGDTIR.3	NaN	sp|P00450|CERU_HUMAN	NaN	ERGPEEEHLGILGPVIWAEVGDTIR	ERGPEEEHLGILGPVIWAEVGDTIR	NaN	FALSE	LABEL_FREE	104.46	0	0.00580658	0.488006	3	925.15	45046.7	232369	26407.3	127031
150	sample	1	150610_QE1_FS_129	150610_QE1_FS_129	-0.861896	16.3681	34.4232	0.785506	n. def.	0	FALSE	27523.8	NNEGTYYSPNYNPQSR.2	sp|P00450|CERU_HUMAN ‚Äî NNEGTYYSPNYNPQSR.2	NaN	sp|P00450|CERU_HUMAN	NaN	NNEGTYYSPNYNPQSR	NNEGTYYSPNYNPQSR	NaN	FALSE	LABEL_FREE	17.23	0	0.00365465	0.129788	2	952.905	27523.8	88322	9721.98	32107.5
150	sample	1	150610_QE1_FS_129	150610_QE1_FS_129	-0.361333	102.819	76.7379	0.826753	n. def.	0	FALSE	48522.2	TTIEKPVWLGFLGPIIK.2	sp|P00450|CERU_HUMAN ‚Äî TTIEKPVWLGFLGPIIK.2	NaN	sp|P00450|CERU_HUMAN	NaN	TTIEKPVWLGFLGPIIK	TTIEKPVWLGFLGPIIK	NaN	FALSE	LABEL_FREE	103.18	0	4.43e-05	0.00149386	2	956.57	48522.2	639759	14474.1	187775
150	sample	1	150610_QE1_FS_129	150610_QE1_FS_129	2.97271	101.973	76.3486	0.755107	n. def.	0	FALSE	32037.5	DTANLFPQTSLTLHM[+16.0]WPDTEGTFNVEC[+57.0]LTTDHYTGGMK.4	sp|P00450|CERU_HUMAN ‚Äî DTANLFPQTSLTLHM[+16.0]WPDTEGTFNVEC[+57.0]LTTDHYTGGMK.4	NaN	sp|P00450|CERU_HUMAN	NaN	DTANLFPQTSLTLHMWPDTEGTFNVECLTTDHYTGGMK	DTANLFPQTSLTLHM[+16.0]WPDTEGTFNVEC[+57.0]LTTDHYTGGMK	NaN	FALSE	LABEL_FREE	99	0	0.00867138	0.530889	4	1087.49	32037.5	455322	19712.9	273855
150	sample	1	150610_QE1_FS_129	150610_QE1_FS_129	-0.147294	101.973	76.3486	0.798624	n. def.	0	FALSE	31907.6	DTANLFPQTSLTLHMWPDTEGTFNVEC[+57.0]LTTDHYTGGMK.4	sp|P00450|CERU_HUMAN ‚Äî DTANLFPQTSLTLHMWPDTEGTFNVEC[+57.0]LTTDHYTGGMK.4	NaN	sp|P00450|CERU_HUMAN	NaN	DTANLFPQTSLTLHMWPDTEGTFNVECLTTDHYTGGMK	DTANLFPQTSLTLHMWPDTEGTFNVEC[+57.0]LTTDHYTGGMK	NaN	FALSE	LABEL_FREE	102.12	0	0.0060593	0.441136	4	1082.99	31907.6	455322	19625.4	273855
150	sample	1	150610_QE1_FS_129	150610_QE1_FS_129	1.62955	105.66	78.1514	0.833087	n. def.	0	FALSE	423478	DVDKEFYLFPTVFDENESLLLEDNIR.3	sp|P00450|CERU_HUMAN ‚Äî DVDKEFYLFPTVFDENESLLLEDNIR.3	NaN	sp|P00450|CERU_HUMAN	NaN	DVDKEFYLFPTVFDENESLLLEDNIR	DVDKEFYLFPTVFDENESLLLEDNIR	NaN	FALSE	LABEL_FREE	104.03	0	1.07e-05	0.0005265	3	1054.18	423478	3.02185e+06	115815	739741
150	sample	1	150610_QE1_FS_129	150610_QE1_FS_129	2.4457	8.0357	30.2221	0.764566	n. def.	0	FALSE	30743.4	FNKNNEGTYYSPNYNPQSR.2	sp|P00450|CERU_HUMAN ‚Äî FNKNNEGTYYSPNYNPQSR.2	NaN	sp|P00450|CERU_HUMAN	NaN	FNKNNEGTYYSPNYNPQSR	FNKNNEGTYYSPNYNPQSR	NaN	FALSE	LABEL_FREE	5.59	0	0.00929389	0.459759	2	1147.52	30743.4	139369	10623.3	50895.8
150	sample	1	150610_QE1_FS_129	150610_QE1_FS_129	14.0103	120.6	79.031	0.81173	n. def.	0	FALSE	29211.7	IDTINLFPATLFDAYM[+16.0]VAQNPGEWMLSC[+57.0]QNLNHLK.4	sp|P00450|CERU_HUMAN ‚Äî IDTINLFPATLFDAYM[+16.0]VAQNPGEWMLSC[+57.0]QNLNHLK.4	NaN	sp|P00450|CERU_HUMAN	NaN	IDTINLFPATLFDAYMVAQNPGEWMLSCQNLNHLK	IDTINLFPATLFDAYM[+16.0]VAQNPGEWMLSC[+57.0]QNLNHLK	NaN	FALSE	LABEL_FREE	106.59	0	0.0173039	0.415978	4	1021	29211.7	355733	11020.6	140284
150	sample	1	150610_QE1_FS_129	150610_QE1_FS_129	13.9064	120.706	79.0369	0.76506	n. def.	0	FALSE	31742	IDTINLFPATLFDAYMVAQNPGEWM[+16.0]LSC[+57.0]QNLNHLK.4	sp|P00450|CERU_HUMAN ‚Äî IDTINLFPATLFDAYMVAQNPGEWM[+16.0]LSC[+57.0]QNLNHLK.4	NaN	sp|P00450|CERU_HUMAN	NaN	IDTINLFPATLFDAYMVAQNPGEWMLSCQNLNHLK	IDTINLFPATLFDAYMVAQNPGEWM[+16.0]LSC[+57.0]QNLNHLK	NaN	FALSE	LABEL_FREE	106.8	0	0.0131332	0.213256	4	1021	31742	374445	13365.5	158996
150	sample	1	150610_QE1_FS_129	150610_QE1_FS_129	14.6303	120.6	79.031	0.837498	n. def.	0	FALSE	28313.1	IDTINLFPATLFDAYMVAQNPGEWMLSC[+57.0]QNLNHLK.4	sp|P00450|CERU_HUMAN ‚Äî IDTINLFPATLFDAYMVAQNPGEWMLSC[+57.0]QNLNHLK.4	NaN	sp|P00450|CERU_HUMAN	NaN	IDTINLFPATLFDAYMVAQNPGEWMLSCQNLNHLK	IDTINLFPATLFDAYMVAQNPGEWMLSC[+57.0]QNLNHLK	NaN	FALSE	LABEL_FREE	105.97	0	0.010427	0.168043	4	1017	28313.1	319823	11295	140284
150	sample	1	150610_QE1_FS_129	150610_QE1_FS_129	-1.02648	42.8535	47.4671	0.819637	n. def.	0	FALSE	42768.5	LISVDTEHSNIYLQNGPDR.2	sp|P00450|CERU_HUMAN ‚Äî LISVDTEHSNIYLQNGPDR.2	NaN	sp|P00450|CERU_HUMAN	NaN	LISVDTEHSNIYLQNGPDR	LISVDTEHSNIYLQNGPDR	NaN	FALSE	LABEL_FREE	43.88	0	0.00011232	0.00448066	2	1086.04	42768.5	272348	34689.3	223433
150	sample	1	150610_QE1_FS_129	150610_QE1_FS_129	2.38828	105.648	78.1457	0.772651	n. def.	0	FALSE	258931	QKDVDKEFYLFPTVFDENESLLLEDNIR.3	sp|P00450|CERU_HUMAN ‚Äî QKDVDKEFYLFPTVFDENESLLLEDNIR.3	NaN	sp|P00450|CERU_HUMAN	NaN	QKDVDKEFYLFPTVFDENESLLLEDNIR	QKDVDKEFYLFPTVFDENESLLLEDNIR	NaN	FALSE	LABEL_FREE	103.26	0	9.66e-05	0.00228168	3	1140.24	258931	1.98461e+06	85719.5	621133
150	sample	1	150610_QE1_FS_129	150610_QE1_FS_129	7.12597	93.296	71.5938	0.682428	n. def.	0.000894417	FALSE	29195.1	TYYIAAVEVEWDYSPQR.2	sp|P00450|CERU_HUMAN ‚Äî TYYIAAVEVEWDYSPQR.2	NaN	sp|P00450|CERU_HUMAN	NaN	TYYIAAVEVEWDYSPQR	TYYIAAVEVEWDYSPQR	NaN	FALSE	LABEL_FREE	86.17	9.73e-05	0.0876143	0.460623	2	1045.5	29195.1	32607.4	11761.5	12256.9
150	sample	1	150610_QE1_FS_129	150610_QE1_FS_129	1.18835	88.4184	69.0375	0.861781	n. def.	0	FALSE	217740	VYPGEQYTYM[+16.0]LLATEEQSPGEGDGNC[+57.0]VTR.3	sp|P00450|CERU_HUMAN ‚Äî VYPGEQYTYM[+16.0]LLATEEQSPGEGDGNC[+57.0]VTR.3	NaN	sp|P00450|CERU_HUMAN	NaN	VYPGEQYTYMLLATEEQSPGEGDGNCVTR	VYPGEQYTYM[+16.0]LLATEEQSPGEGDGNC[+57.0]VTR	NaN	FALSE	LABEL_FREE	87.23	0	1.52e-05	0.000658959	3	1094.83	217740	395011	81549.8	147810
150	sample	1	150610_QE1_FS_129	150610_QE1_FS_129	0.533526	88.4535	69.0548	0.825427	n. def.	0	FALSE	201085	VYPGEQYTYMLLATEEQSPGEGDGNC[+57.0]VTR.3	sp|P00450|CERU_HUMAN ‚Äî VYPGEQYTYMLLATEEQSPGEGDGNC[+57.0]VTR.3	NaN	sp|P00450|CERU_HUMAN	NaN	VYPGEQYTYMLLATEEQSPGEGDGNCVTR	VYPGEQYTYMLLATEEQSPGEGDGNC[+57.0]VTR	NaN	FALSE	LABEL_FREE	87.92	0	3.9e-05	0.000689922	3	1088.82	201085	372692	80266.5	147810
150	sample	1	150610_QE1_FS_129	150610_QE1_FS_129	0.823811	34.2138	42.8518	0.817982	n. def.	0	FALSE	10999.1	ENLDRDIALMK.3	sp|P00734|THRB_HUMAN ‚Äî ENLDRDIALMK.3	NaN	sp|P00734|THRB_HUMAN	NaN	ENLDRDIALMK	ENLDRDIALMK	NaN	FALSE	LABEL_FREE	33.39	0	0.00262054	0.220252	3	439.899	10999.1	104879	4566.58	43564.6
150	sample	1	150610_QE1_FS_129	150610_QE1_FS_129	-0.0739771	13.696	33.2461	0.730495	n. def.	0	FALSE	78209.9	VTGWGNLK.2	sp|P00734|THRB_HUMAN ‚Äî VTGWGNLK.2	NaN	sp|P00734|THRB_HUMAN	NaN	VTGWGNLK	VTGWGNLK	NaN	FALSE	LABEL_FREE	13.77	0	0.000428402	0.0175858	2	437.742	78209.9	440500	35268.3	211061
150	sample	1	150610_QE1_FS_129	150610_QE1_FS_129	-1.81052	2.46948	27.9105	0.911638	n. def.	0	FALSE	77496.7	ETWTANVGK.2	sp|P00734|THRB_HUMAN ‚Äî ETWTANVGK.2	NaN	sp|P00734|THRB_HUMAN	NaN	ETWTANVGK	ETWTANVGK	NaN	FALSE	LABEL_FREE	4.28	0	0	0	2	503.254	77496.7	240010	36115	111738
150	sample	1	150610_QE1_FS_129	150610_QE1_FS_129	0.108551	63.0586	56.956	0.854583	n. def.	0	FALSE	11370.8	KPVAFSDYIHPVC[+57.0]LPDR.4	sp|P00734|THRB_HUMAN ‚Äî KPVAFSDYIHPVC[+57.0]LPDR.4	NaN	sp|P00734|THRB_HUMAN	NaN	KPVAFSDYIHPVCLPDR	KPVAFSDYIHPVC[+57.0]LPDR	NaN	FALSE	LABEL_FREE	62.95	0	0.00783785	0.43819	4	504.51	11370.8	71304.7	6946.5	45038.9
150	sample	1	150610_QE1_FS_129	150610_QE1_FS_129	-0.423618	23.0164	37.2483	0.733548	n. def.	0	FALSE	3023.1	LAVTTHGLPC[+57.0].2	sp|P00734|THRB_HUMAN ‚Äî LAVTTHGLPC[+57.0].2	NaN	sp|P00734|THRB_HUMAN	NaN	LAVTTHGLPC	LAVTTHGLPC[+57.0]	NaN	FALSE	LABEL_FREE	23.44	0	0.033811	0.442441	2	534.78	3023.1	30229.5	1370.61	14369.4
150	sample	1	150610_QE1_FS_129	150610_QE1_FS_129	0.0801982	66.3102	58.5253	0.735837	n. def.	0	FALSE	12507	SPQELLC[+57.0]GASLISDR.3	sp|P00734|THRB_HUMAN ‚Äî SPQELLC[+57.0]GASLISDR.3	NaN	sp|P00734|THRB_HUMAN	NaN	SPQELLCGASLISDR	SPQELLC[+57.0]GASLISDR	NaN	FALSE	LABEL_FREE	66.23	0	1.2e-05	0.000599018	3	549.277	12507	75917.7	7605.78	44112.5
150	sample	1	150610_QE1_FS_129	150610_QE1_FS_129	-0.523908	37.4261	44.4626	0.877074	n. def.	0	FALSE	176275	SGIEC[+57.0]QLWR.2	sp|P00734|THRB_HUMAN ‚Äî SGIEC[+57.0]QLWR.2	NaN	sp|P00734|THRB_HUMAN	NaN	SGIECQLWR	SGIEC[+57.0]QLWR	NaN	FALSE	LABEL_FREE	37.95	0	8.05e-06	0.000472645	2	574.78	176275	1.11758e+06	50703.7	333444
150	sample	1	150610_QE1_FS_129	150610_QE1_FS_129	4.52022	54.0202	52.3644	0.851995	n. def.	0	FALSE	160265	ELLESYIDGR.2	sp|P00734|THRB_HUMAN ‚Äî ELLESYIDGR.2	NaN	sp|P00734|THRB_HUMAN	NaN	ELLESYIDGR	ELLESYIDGR	NaN	FALSE	LABEL_FREE	49.5	0	0.01084	0.421211	2	597.804	160265	540258	68881.5	235963
150	sample	1	150610_QE1_FS_129	150610_QE1_FS_129	0.28063	57.5306	54.0294	0.892229	n. def.	0	FALSE	110429	KSPQELLC[+57.0]GASLISDR.3	sp|P00734|THRB_HUMAN ‚Äî KSPQELLC[+57.0]GASLISDR.3	NaN	sp|P00734|THRB_HUMAN	NaN	KSPQELLCGASLISDR	KSPQELLC[+57.0]GASLISDR	NaN	FALSE	LABEL_FREE	57.25	0	3.86e-06	0.000363256	3	591.977	110429	357961	26966.7	88340.1
150	sample	1	150610_QE1_FS_129	150610_QE1_FS_129	1.55567	37.2757	44.3715	0.846351	n. def.	0	FALSE	9414.19	YGFYTHVFR.2	sp|P00734|THRB_HUMAN ‚Äî YGFYTHVFR.2	NaN	sp|P00734|THRB_HUMAN	NaN	YGFYTHVFR	YGFYTHVFR	NaN	FALSE	LABEL_FREE	35.72	0	4.18e-05	0.00233813	2	595.291	9414.19	23517	5249.27	11847
150	sample	1	150610_QE1_FS_129	150610_QE1_FS_129	-0.376547	28.6335	40.2771	0.864392	n. def.	0	FALSE	7839.45	ITDNMFC[+57.0]AGYKPDEGK.3	sp|P00734|THRB_HUMAN ‚Äî ITDNMFC[+57.0]AGYKPDEGK.3	NaN	sp|P00734|THRB_HUMAN	NaN	ITDNMFCAGYKPDEGK	ITDNMFC[+57.0]AGYKPDEGK	NaN	FALSE	LABEL_FREE	29.01	0	0.000183888	0.00844066	3	615.943	7839.45	48466.3	3764.21	25067.5
150	sample	1	150610_QE1_FS_129	150610_QE1_FS_129	-1.40367	80.1063	64.9552	0.870987	n. def.	0	FALSE	16915.6	WYQMGIVSWGEGC[+57.0]DR.3	sp|P00734|THRB_HUMAN ‚Äî WYQMGIVSWGEGC[+57.0]DR.3	NaN	sp|P00734|THRB_HUMAN	NaN	WYQMGIVSWGEGCDR	WYQMGIVSWGEGC[+57.0]DR	NaN	FALSE	LABEL_FREE	81.51	0	0.000311816	0.0257721	3	615.269	16915.6	122455	8632.46	65663.9
150	sample	1	150610_QE1_FS_129	150610_QE1_FS_129	-0.160178	35.0098	43.1584	0.84694	n. def.	0	FALSE	64777.4	ETAASLLQAGYK.2	sp|P00734|THRB_HUMAN ‚Äî ETAASLLQAGYK.2	NaN	sp|P00734|THRB_HUMAN	NaN	ETAASLLQAGYK	ETAASLLQAGYK	NaN	FALSE	LABEL_FREE	35.17	0	0	0	2	626.332	64777.4	626141	14862.1	148649
150	sample	1	150610_QE1_FS_129	150610_QE1_FS_129	1.00923	57.2092	53.9202	0.862062	n. def.	0	FALSE	132877	TFGSGEADC[+57.0]GLRPLFEK.3	sp|P00734|THRB_HUMAN ‚Äî TFGSGEADC[+57.0]GLRPLFEK.3	NaN	sp|P00734|THRB_HUMAN	NaN	TFGSGEADCGLRPLFEK	TFGSGEADC[+57.0]GLRPLFEK	NaN	FALSE	LABEL_FREE	56.2	0	5.68e-06	0.000534238	3	628.653	132877	496150	66392.6	249787
150	sample	1	150610_QE1_FS_129	150610_QE1_FS_129	3.29787	77.6579	63.7026	0.885533	n. def.	0	FALSE	151018	HQDFNSAVQLVENFC[+57.0]R.3	sp|P00734|THRB_HUMAN ‚Äî HQDFNSAVQLVENFC[+57.0]R.3	NaN	sp|P00734|THRB_HUMAN	NaN	HQDFNSAVQLVENFCR	HQDFNSAVQLVENFC[+57.0]R	NaN	FALSE	LABEL_FREE	74.36	0	5.26e-06	0.000494059	3	655.636	151018	843913	41697.2	234896
150	sample	1	150610_QE1_FS_129	150610_QE1_FS_129	-0.504308	63.1357	56.9869	0.794989	n. def.	0	FALSE	10067	KPVAFSDYIHPVC[+57.0]LPDR.3	sp|P00734|THRB_HUMAN ‚Äî KPVAFSDYIHPVC[+57.0]LPDR.3	NaN	sp|P00734|THRB_HUMAN	NaN	KPVAFSDYIHPVCLPDR	KPVAFSDYIHPVC[+57.0]LPDR	NaN	FALSE	LABEL_FREE	63.64	0	0.00854083	0.23435	3	672.35	10067	59127	5966.63	33434.1
150	sample	1	150610_QE1_FS_129	150610_QE1_FS_129	-0.470537	33.7795	42.6976	0.86609	n. def.	0	FALSE	45490.5	LAAC[+57.0]LEGNC[+57.0]AEGLGTNYR.3	sp|P00734|THRB_HUMAN ‚Äî LAAC[+57.0]LEGNC[+57.0]AEGLGTNYR.3	NaN	sp|P00734|THRB_HUMAN	NaN	LAACLEGNCAEGLGTNYR	LAAC[+57.0]LEGNC[+57.0]AEGLGTNYR	NaN	FALSE	LABEL_FREE	34.25	0	3.81e-05	0.00300052	3	656.968	45490.5	282709	20952.3	124019
150	sample	1	150610_QE1_FS_129	150610_QE1_FS_129	-1.28403	66.076	58.4165	0.914635	n. def.	0	FALSE	284625	LAVTTHGLPC[+57.0]LAWASAQAK.3	sp|P00734|THRB_HUMAN ‚Äî LAVTTHGLPC[+57.0]LAWASAQAK.3	NaN	sp|P00734|THRB_HUMAN	NaN	LAVTTHGLPCLAWASAQAK	LAVTTHGLPC[+57.0]LAWASAQAK	NaN	FALSE	LABEL_FREE	67.36	0	0	0	3	665.687	284625	1.79226e+06	58355.6	373618
150	sample	1	150610_QE1_FS_129	150610_QE1_FS_129	-1.25335	44.6666	48.2394	0.833526	n. def.	0	FALSE	89109.8	SEGSSVNLSPPLEQC[+57.0]VPDR.3	sp|P00734|THRB_HUMAN ‚Äî SEGSSVNLSPPLEQC[+57.0]VPDR.3	NaN	sp|P00734|THRB_HUMAN	NaN	SEGSSVNLSPPLEQCVPDR	SEGSSVNLSPPLEQC[+57.0]VPDR	NaN	FALSE	LABEL_FREE	45.92	0	0.00172884	0.16064	3	690.997	89109.8	229365	53868.2	132431
150	sample	1	150610_QE1_FS_129	150610_QE1_FS_129	-0.626846	43.5932	47.8092	0.879135	n. def.	0	FALSE	61498.6	NPDSSTTGPWC[+57.0]YTTDPTVR.3	sp|P00734|THRB_HUMAN ‚Äî NPDSSTTGPWC[+57.0]YTTDPTVR.3	NaN	sp|P00734|THRB_HUMAN	NaN	NPDSSTTGPWCYTTDPTVR	NPDSSTTGPWC[+57.0]YTTDPTVR	NaN	FALSE	LABEL_FREE	44.22	0	0.00148033	0.0949681	3	718.986	61498.6	202521	37073.7	126099
150	sample	1	150610_QE1_FS_129	150610_QE1_FS_129	0.0244975	71.0045	60.4416	0.875221	n. def.	0	FALSE	9881.74	WYQMGIVSWGEGC[+57.0]DRDGK.3	sp|P00734|THRB_HUMAN ‚Äî WYQMGIVSWGEGC[+57.0]DRDGK.3	NaN	sp|P00734|THRB_HUMAN	NaN	WYQMGIVSWGEGCDRDGK	WYQMGIVSWGEGC[+57.0]DRDGK	NaN	FALSE	LABEL_FREE	70.98	0	0.00309676	0.164327	3	715.316	9881.74	39308.7	3766	14611.5
150	sample	1	150610_QE1_FS_129	150610_QE1_FS_129	1.08084	36.6108	43.969	0.898956	n. def.	0	FALSE	121086	DKLAAC[+57.0]LEGNC[+57.0]AEGLGTNYR.3	sp|P00734|THRB_HUMAN ‚Äî DKLAAC[+57.0]LEGNC[+57.0]AEGLGTNYR.3	NaN	sp|P00734|THRB_HUMAN	NaN	DKLAACLEGNCAEGLGTNYR	DKLAAC[+57.0]LEGNC[+57.0]AEGLGTNYR	NaN	FALSE	LABEL_FREE	35.53	0	4.75e-06	0.000446815	3	738.009	121086	551608	37949.9	183206
150	sample	1	150610_QE1_FS_129	150610_QE1_FS_129	-0.953157	84.7568	67.205	0.828273	n. def.	0	FALSE	123850	GQPSVLQVVNLPIVERPVC[+57.0]K.3	sp|P00734|THRB_HUMAN ‚Äî GQPSVLQVVNLPIVERPVC[+57.0]K.3	NaN	sp|P00734|THRB_HUMAN	NaN	GQPSVLQVVNLPIVERPVCK	GQPSVLQVVNLPIVERPVC[+57.0]K	NaN	FALSE	LABEL_FREE	85.71	0	6.45e-06	0.00060595	3	744.757	123850	325772	30430	83789.3
150	sample	1	150610_QE1_FS_129	150610_QE1_FS_129	3.26269	103.643	77.1248	0.795991	n. def.	0	FALSE	9126.18	IVEGSDAEIGM[+16.0]SPWQVMLFR.3	sp|P00734|THRB_HUMAN ‚Äî IVEGSDAEIGM[+16.0]SPWQVMLFR.3	NaN	sp|P00734|THRB_HUMAN	NaN	IVEGSDAEIGMSPWQVMLFR	IVEGSDAEIGM[+16.0]SPWQVMLFR	NaN	FALSE	LABEL_FREE	100.38	0	5.85e-05	0.00235152	3	761.384	9126.18	114645	3577.8	44058
150	sample	1	150610_QE1_FS_129	150610_QE1_FS_129	1.08269	103.643	77.1248	0.839517	n. def.	0	FALSE	9204.84	IVEGSDAEIGMSPWQVMLFR.3	sp|P00734|THRB_HUMAN ‚Äî IVEGSDAEIGMSPWQVMLFR.3	NaN	sp|P00734|THRB_HUMAN	NaN	IVEGSDAEIGMSPWQVMLFR	IVEGSDAEIGMSPWQVMLFR	NaN	FALSE	LABEL_FREE	102.56	0	4.27e-05	0.00252339	3	755.707	9204.84	114645	3616.08	44058
150	sample	1	150610_QE1_FS_129	150610_QE1_FS_129	0.736788	47.4368	49.5579	0.799757	n. def.	0	FALSE	30540.8	TATSEYQTFFNPR.2	sp|P00734|THRB_HUMAN ‚Äî TATSEYQTFFNPR.2	NaN	sp|P00734|THRB_HUMAN	NaN	TATSEYQTFFNPR	TATSEYQTFFNPR	NaN	FALSE	LABEL_FREE	46.7	0	4.07e-05	0.000868542	2	781.368	30540.8	121803	11079.6	41015.3
150	sample	1	150610_QE1_FS_129	150610_QE1_FS_129	0.242772	22.1828	36.937	0.829434	n. def.	0	FALSE	7802.41	RQEC[+57.0]SIPVC[+57.0]GQDQVTVAM[+16.0]TPR.3	sp|P00734|THRB_HUMAN ‚Äî RQEC[+57.0]SIPVC[+57.0]GQDQVTVAM[+16.0]TPR.3	NaN	sp|P00734|THRB_HUMAN	NaN	RQECSIPVCGQDQVTVAMTPR	RQEC[+57.0]SIPVC[+57.0]GQDQVTVAM[+16.0]TPR	NaN	FALSE	LABEL_FREE	21.94	0	0.00203698	0.140736	3	817.05	7802.41	51469.8	4323.56	27847.3
150	sample	1	150610_QE1_FS_129	150610_QE1_FS_129	1.06637	37.1764	44.3114	0.896671	n. def.	0	FALSE	176440	RQEC[+57.0]SIPVC[+57.0]GQDQVTVAMTPR.3	sp|P00734|THRB_HUMAN ‚Äî RQEC[+57.0]SIPVC[+57.0]GQDQVTVAMTPR.3	NaN	sp|P00734|THRB_HUMAN	NaN	RQECSIPVCGQDQVTVAMTPR	RQEC[+57.0]SIPVC[+57.0]GQDQVTVAMTPR	NaN	FALSE	LABEL_FREE	36.11	0	6.23e-07	5.86e-05	3	811.388	176440	1.03427e+06	59514.1	349205
150	sample	1	150610_QE1_FS_129	150610_QE1_FS_129	0.125546	66.3555	58.5464	0.890532	n. def.	0	FALSE	52975.6	SPQELLC[+57.0]GASLISDR.2	sp|P00734|THRB_HUMAN ‚Äî SPQELLC[+57.0]GASLISDR.2	NaN	sp|P00734|THRB_HUMAN	NaN	SPQELLCGASLISDR	SPQELLC[+57.0]GASLISDR	NaN	FALSE	LABEL_FREE	66.23	0	2.06e-06	0.000193208	2	823.415	52975.6	322637	13156.2	80558.8
150	sample	1	150610_QE1_FS_129	150610_QE1_FS_129	0.731562	59.8416	55.1441	0.815947	n. def.	0	FALSE	37654.2	NPDGDEEGVWC[+57.0]YVAGK.2	sp|P00734|THRB_HUMAN ‚Äî NPDGDEEGVWC[+57.0]YVAGK.2	NaN	sp|P00734|THRB_HUMAN	NaN	NPDGDEEGVWCYVAGK	NPDGDEEGVWC[+57.0]YVAGK	NaN	FALSE	LABEL_FREE	59.11	0	0.000194753	0.0166999	2	898.382	37654.2	116262	16711.9	49869.9
150	sample	1	150610_QE1_FS_129	150610_QE1_FS_129	0.746444	77.6964	63.722	0.763343	n. def.	0	FALSE	19541.6	HQDFNSAVQLVENFC[+57.0]R.2	sp|P00734|THRB_HUMAN ‚Äî HQDFNSAVQLVENFC[+57.0]R.2	NaN	sp|P00734|THRB_HUMAN	NaN	HQDFNSAVQLVENFCR	HQDFNSAVQLVENFC[+57.0]R	NaN	FALSE	LABEL_FREE	76.95	0	0.00640426	0.274745	2	982.457	19541.6	106578	17531.8	95606.4
150	sample	1	150610_QE1_FS_129	150610_QE1_FS_129	-0.293287	33.7367	42.6825	0.871772	n. def.	0	FALSE	30898.9	LAAC[+57.0]LEGNC[+57.0]AEGLGTNYR.2	sp|P00734|THRB_HUMAN ‚Äî LAAC[+57.0]LEGNC[+57.0]AEGLGTNYR.2	NaN	sp|P00734|THRB_HUMAN	NaN	LAACLEGNCAEGLGTNYR	LAAC[+57.0]LEGNC[+57.0]AEGLGTNYR	NaN	FALSE	LABEL_FREE	34.03	0	9.61e-06	0.000601373	2	984.949	30898.9	220805	9463	68396.7
150	sample	1	150610_QE1_FS_129	150610_QE1_FS_129	-0.128757	57.1212	53.8904	0.792534	n. def.	0	FALSE	35551.2	TFGSGEADC[+57.0]GLRPLFEK.2	sp|P00734|THRB_HUMAN ‚Äî TFGSGEADC[+57.0]GLRPLFEK.2	NaN	sp|P00734|THRB_HUMAN	NaN	TFGSGEADCGLRPLFEK	TFGSGEADC[+57.0]GLRPLFEK	NaN	FALSE	LABEL_FREE	57.25	0	0.000230115	0.0164666	2	942.451	35551.2	116931	30084	97061.7
150	sample	1	150610_QE1_FS_129	150610_QE1_FS_129	0.338776	80.0988	64.9509	0.88763	n. def.	0	FALSE	37745.6	WYQMGIVSWGEGC[+57.0]DR.2	sp|P00734|THRB_HUMAN ‚Äî WYQMGIVSWGEGC[+57.0]DR.2	NaN	sp|P00734|THRB_HUMAN	NaN	WYQMGIVSWGEGCDR	WYQMGIVSWGEGC[+57.0]DR	NaN	FALSE	LABEL_FREE	79.76	0	4.79e-06	0.000450118	2	922.399	37745.6	211233	7847.12	41416.2
150	sample	1	150610_QE1_FS_129	150610_QE1_FS_129	-0.0169686	43.553	47.7931	0.884597	n. def.	0	FALSE	92187.4	NPDSSTTGPWC[+57.0]YTTDPTVR.2	sp|P00734|THRB_HUMAN ‚Äî NPDSSTTGPWC[+57.0]YTTDPTVR.2	NaN	sp|P00734|THRB_HUMAN	NaN	NPDSSTTGPWCYTTDPTVR	NPDSSTTGPWC[+57.0]YTTDPTVR	NaN	FALSE	LABEL_FREE	43.57	0	0.00331934	0.271106	2	1077.98	92187.4	310048	51500	176696
150	sample	1	150610_QE1_FS_129	150610_QE1_FS_129	-0.185102	44.5349	48.1866	0.900468	n. def.	0	FALSE	218863	SEGSSVNLSPPLEQC[+57.0]VPDR.2	sp|P00734|THRB_HUMAN ‚Äî SEGSSVNLSPPLEQC[+57.0]VPDR.2	NaN	sp|P00734|THRB_HUMAN	NaN	SEGSSVNLSPPLEQCVPDR	SEGSSVNLSPPLEQC[+57.0]VPDR	NaN	FALSE	LABEL_FREE	44.72	0	4.36e-06	0.000409974	2	1035.99	218863	663017	91071.3	276259
150	sample	1	150610_QE1_FS_129	150610_QE1_FS_129	-0.259572	54.5704	52.7017	0.735326	n. def.	0	FALSE	2024.47	VLNYVDWIKK.3	sp|P00736|C1R_HUMAN ‚Äî VLNYVDWIKK.3	NaN	sp|P00736|C1R_HUMAN	NaN	VLNYVDWIKK	VLNYVDWIKK	NaN	FALSE	LABEL_FREE	54.83	0	0.123449	0.59122	3	426.58	2024.47	14339.8	863.384	5910.54
150	sample	1	150610_QE1_FS_129	150610_QE1_FS_129	0.0254067	4.41541	28.7181	0.802388	n. def.	0	FALSE	19372.8	YTTEIIK.2	sp|P00736|C1R_HUMAN ‚Äî YTTEIIK.2	NaN	sp|P00736|C1R_HUMAN	NaN	YTTEIIK	YTTEIIK	NaN	FALSE	LABEL_FREE	4.39	0	0.000235316	0.012837	2	434.245	19372.8	163222	9686.94	82697.4
150	sample	1	150610_QE1_FS_129	150610_QE1_FS_129	0.472786	-0.267214	26.5206	0.725738	n. def.	0	FALSE	14097.5	NIGEFC[+57.0]GK.2	sp|P00736|C1R_HUMAN ‚Äî NIGEFC[+57.0]GK.2	NaN	sp|P00736|C1R_HUMAN	NaN	NIGEFCGK	NIGEFC[+57.0]GK	NaN	FALSE	LABEL_FREE	-0.74	0	0.000791895	0.00965083	2	462.716	14097.5	45008.5	9940.85	29386.9
150	sample	1	150610_QE1_FS_129	150610_QE1_FS_129	0.702684	55.4327	53.1909	0.86295	n. def.	0	FALSE	14239.2	WILTAAHTLYPK.3	sp|P00736|C1R_HUMAN ‚Äî WILTAAHTLYPK.3	NaN	sp|P00736|C1R_HUMAN	NaN	WILTAAHTLYPK	WILTAAHTLYPK	NaN	FALSE	LABEL_FREE	54.73	0	4.32e-05	0.00302989	3	471.935	14239.2	100852	6068.44	43926.1
150	sample	1	150610_QE1_FS_129	150610_QE1_FS_129	0.332149	-15.8679	18.7087	0.753026	n. def.	0	FALSE	2808.55	VSVHPDYR.2	sp|P00736|C1R_HUMAN ‚Äî VSVHPDYR.2	NaN	sp|P00736|C1R_HUMAN	NaN	VSVHPDYR	VSVHPDYR	NaN	FALSE	LABEL_FREE	-16.2	0	0.000769711	0.0284426	2	486.75	2808.55	19391.4	1225.7	9111.31
150	sample	1	150610_QE1_FS_129	150610_QE1_FS_129	-0.984498	24.7655	38.1101	0.774693	n. def.	0	FALSE	27647	DYFIATC[+57.0]K.2	sp|P00736|C1R_HUMAN ‚Äî DYFIATC[+57.0]K.2	NaN	sp|P00736|C1R_HUMAN	NaN	DYFIATCK	DYFIATC[+57.0]K	NaN	FALSE	LABEL_FREE	25.75	0	0.000921542	0.0703602	2	509.238	27647	93489.1	15316.9	49693.5
150	sample	1	150610_QE1_FS_129	150610_QE1_FS_129	0.761812	8.86181	30.7165	0.75452	n. def.	0	FALSE	23255.5	IQYYC[+57.0]HEPYYK.3	sp|P00736|C1R_HUMAN ‚Äî IQYYC[+57.0]HEPYYK.3	NaN	sp|P00736|C1R_HUMAN	NaN	IQYYCHEPYYK	IQYYC[+57.0]HEPYYK	NaN	FALSE	LABEL_FREE	8.1	0	0.00608576	0.0968899	3	521.903	23255.5	103602	9195.09	39266.2
150	sample	1	150610_QE1_FS_129	150610_QE1_FS_129	-0.951007	23.409	37.4416	0.888095	n. def.	0	FALSE	20180.3	FC[+57.0]GQLGSPLGNPPGKK.3	sp|P00736|C1R_HUMAN ‚Äî FC[+57.0]GQLGSPLGNPPGKK.3	NaN	sp|P00736|C1R_HUMAN	NaN	FCGQLGSPLGNPPGKK	FC[+57.0]GQLGSPLGNPPGKK	NaN	FALSE	LABEL_FREE	24.36	0	0.00180908	0.12918	3	552.956	20180.3	91579.7	9087.02	40099.1
150	sample	1	150610_QE1_FS_129	150610_QE1_FS_129	-0.292504	17.1375	34.8606	0.80727	n. def.	0	FALSE	46020.3	C[+57.0]LPVC[+57.0]GKPVNPVEQR.3	sp|P00736|C1R_HUMAN ‚Äî C[+57.0]LPVC[+57.0]GKPVNPVEQR.3	NaN	sp|P00736|C1R_HUMAN	NaN	CLPVCGKPVNPVEQR	C[+57.0]LPVC[+57.0]GKPVNPVEQR	NaN	FALSE	LABEL_FREE	17.43	0	2.5e-05	0.000642709	3	584.968	46020.3	300876	14036.2	93319.1
150	sample	1	150610_QE1_FS_129	150610_QE1_FS_129	-0.120835	71.5192	60.7108	0.74682	n. def.	0	FALSE	14212.1	VLNYVDWIK.2	sp|P00736|C1R_HUMAN ‚Äî VLNYVDWIK.2	NaN	sp|P00736|C1R_HUMAN	NaN	VLNYVDWIK	VLNYVDWIK	NaN	FALSE	LABEL_FREE	71.64	0	5.98e-05	0.00260188	2	575.319	14212.1	59507.1	8972.27	37093.7
150	sample	1	150610_QE1_FS_129	150610_QE1_FS_129	-0.755517	89.2245	69.4371	0.861832	n. def.	0	FALSE	27369.5	MGNFPWQVFTNIHGR.3	sp|P00736|C1R_HUMAN ‚Äî MGNFPWQVFTNIHGR.3	NaN	sp|P00736|C1R_HUMAN	NaN	MGNFPWQVFTNIHGR	MGNFPWQVFTNIHGR	NaN	FALSE	LABEL_FREE	89.98	0	0.00562258	0.404096	3	601.963	27369.5	144703	10094	56238.7
150	sample	1	150610_QE1_FS_129	150610_QE1_FS_129	-0.709566	6.28043	29.4227	0.809569	n. def.	0	FALSE	37100.6	YTTTMGVNTYK.2	sp|P00736|C1R_HUMAN ‚Äî YTTTMGVNTYK.2	NaN	sp|P00736|C1R_HUMAN	NaN	YTTTMGVNTYK	YTTTMGVNTYK	NaN	FALSE	LABEL_FREE	6.99	0	1.72e-05	0.000632184	2	639.805	37100.6	173556	16383.8	74719.9
150	sample	1	150610_QE1_FS_129	150610_QE1_FS_129	0.1246	80.9346	65.422	0.815009	n. def.	0	FALSE	16737.9	LFGEVTSPLFPK.2	sp|P00736|C1R_HUMAN ‚Äî LFGEVTSPLFPK.2	NaN	sp|P00736|C1R_HUMAN	NaN	LFGEVTSPLFPK	LFGEVTSPLFPK	NaN	FALSE	LABEL_FREE	80.81	0	0.00216814	0.195014	2	667.871	16737.9	61108.6	6619.96	24564
150	sample	1	150610_QE1_FS_129	150610_QE1_FS_129	0.0570978	67.1971	58.9373	0.844008	n. def.	0	FALSE	19270.9	MDVFSQNMFC[+57.0]AGHPSLK.3	sp|P00736|C1R_HUMAN ‚Äî MDVFSQNMFC[+57.0]AGHPSLK.3	NaN	sp|P00736|C1R_HUMAN	NaN	MDVFSQNMFCAGHPSLK	MDVFSQNMFC[+57.0]AGHPSLK	NaN	FALSE	LABEL_FREE	67.14	0	9.24e-05	0.00602052	3	656.964	19270.9	115245	6823.45	40693.9
150	sample	1	150610_QE1_FS_129	150610_QE1_FS_129	-0.00314955	55.3569	53.1548	0.787345	n. def.	0	FALSE	7203.72	WILTAAHTLYPK.2	sp|P00736|C1R_HUMAN ‚Äî WILTAAHTLYPK.2	NaN	sp|P00736|C1R_HUMAN	NaN	WILTAAHTLYPK	WILTAAHTLYPK	NaN	FALSE	LABEL_FREE	55.36	0	0.0489699	0.428392	2	707.397	7203.72	55241.1	4094.21	29050
150	sample	1	150610_QE1_FS_129	150610_QE1_FS_129	-0.965602	34.7144	43.0294	0.879046	n. def.	0	FALSE	43789	FC[+57.0]GQLGSPLGNPPGK.2	sp|P00736|C1R_HUMAN ‚Äî FC[+57.0]GQLGSPLGNPPGK.2	NaN	sp|P00736|C1R_HUMAN	NaN	FCGQLGSPLGNPPGK	FC[+57.0]GQLGSPLGNPPGK	NaN	FALSE	LABEL_FREE	35.68	0	0.000264372	0.0243862	2	764.88	43789	238539	18772.1	96205.2
150	sample	1	150610_QE1_FS_129	150610_QE1_FS_129	0.809715	100.36	75.5968	0.753902	n. def.	0	FALSE	30023.1	TLDEFTIIQNLQPQYQFR.3	sp|P00736|C1R_HUMAN ‚Äî TLDEFTIIQNLQPQYQFR.3	NaN	sp|P00736|C1R_HUMAN	NaN	TLDEFTIIQNLQPQYQFR	TLDEFTIIQNLQPQYQFR	NaN	FALSE	LABEL_FREE	99.55	0	6.75e-05	0.00334363	3	752.055	30023.1	182517	19460.5	111562
150	sample	1	150610_QE1_FS_129	150610_QE1_FS_129	1.01908	8.87908	30.7268	0.749972	n. def.	0	FALSE	3812.59	IQYYC[+57.0]HEPYYK.2	sp|P00736|C1R_HUMAN ‚Äî IQYYC[+57.0]HEPYYK.2	NaN	sp|P00736|C1R_HUMAN	NaN	IQYYCHEPYYK	IQYYC[+57.0]HEPYYK	NaN	FALSE	LABEL_FREE	7.86	0	0.0114625	0.657378	2	782.35	3812.59	18475.2	1547.88	7611.41
150	sample	1	150610_QE1_FS_129	150610_QE1_FS_129	-0.360725	21.9493	36.8654	0.876274	n. def.	0	FALSE	13095.7	QDAC[+57.0]QGDSGGVFAVR.2	sp|P00736|C1R_HUMAN ‚Äî QDAC[+57.0]QGDSGGVFAVR.2	NaN	sp|P00736|C1R_HUMAN	NaN	QDACQGDSGGVFAVR	QDAC[+57.0]QGDSGGVFAVR	NaN	FALSE	LABEL_FREE	22.31	0	0.00299114	0.278777	2	783.852	13095.7	58461.3	5708.03	27334.8
150	sample	1	150610_QE1_FS_129	150610_QE1_FS_129	0.791104	78.5311	64.1419	0.816291	n. def.	0	FALSE	11825.2	QGYQLIEGNQVLHSFTAVC[+57.0]QDDGTWHR.4	sp|P00736|C1R_HUMAN ‚Äî QGYQLIEGNQVLHSFTAVC[+57.0]QDDGTWHR.4	NaN	sp|P00736|C1R_HUMAN	NaN	QGYQLIEGNQVLHSFTAVCQDDGTWHR	QGYQLIEGNQVLHSFTAVC[+57.0]QDDGTWHR	NaN	FALSE	LABEL_FREE	77.74	0	0.0172896	0.413711	4	790.623	11825.2	34154.7	4824.92	13378.2
150	sample	1	150610_QE1_FS_129	150610_QE1_FS_129	-1.00536	23.3946	37.4346	0.764155	n. def.	0	FALSE	2189.62	FC[+57.0]GQLGSPLGNPPGKK.2	sp|P00736|C1R_HUMAN ‚Äî FC[+57.0]GQLGSPLGNPPGKK.2	NaN	sp|P00736|C1R_HUMAN	NaN	FCGQLGSPLGNPPGKK	FC[+57.0]GQLGSPLGNPPGKK	NaN	FALSE	LABEL_FREE	24.4	NaN	NaN	NaN	2	828.93	2189.62	17967.4	1067.98	8197.28
150	sample	1	150610_QE1_FS_129	150610_QE1_FS_129	-0.0719652	50.418	50.5208	0.747422	n. def.	0	FALSE	47204.8	LPVANPQAC[+57.0]ENWLR.2	sp|P00736|C1R_HUMAN ‚Äî LPVANPQAC[+57.0]ENWLR.2	NaN	sp|P00736|C1R_HUMAN	NaN	LPVANPQACENWLR	LPVANPQAC[+57.0]ENWLR	NaN	FALSE	LABEL_FREE	50.49	0	0.00025525	0.0190883	2	834.42	47204.8	197935	16571.3	68545.7
150	sample	1	150610_QE1_FS_129	150610_QE1_FS_129	0.281805	99.4118	75.1288	0.827795	n. def.	0	FALSE	16700.8	LVFQQFDLEPSEGC[+57.0]FYDYVK.3	sp|P00736|C1R_HUMAN ‚Äî LVFQQFDLEPSEGC[+57.0]FYDYVK.3	NaN	sp|P00736|C1R_HUMAN	NaN	LVFQQFDLEPSEGCFYDYVK	LVFQQFDLEPSEGC[+57.0]FYDYVK	NaN	FALSE	LABEL_FREE	99.13	0	0.00400623	0.374707	3	828.72	16700.8	212346	7760.19	96932.8
150	sample	1	150610_QE1_FS_129	150610_QE1_FS_129	0.994071	83.8941	66.8066	0.79488	n. def.	0	FALSE	33492.9	WVATGIVSWGIGC[+57.0]SR.2	sp|P00736|C1R_HUMAN ‚Äî WVATGIVSWGIGC[+57.0]SR.2	NaN	sp|P00736|C1R_HUMAN	NaN	WVATGIVSWGIGCSR	WVATGIVSWGIGC[+57.0]SR	NaN	FALSE	LABEL_FREE	82.9	0	0.00653851	0.552724	2	824.918	33492.9	46301.7	10275.6	13299.5
150	sample	1	150610_QE1_FS_129	150610_QE1_FS_129	-0.606737	99.8533	75.3959	0.715255	n. def.	4.99e-05	FALSE	41365.6	LFGEVTSPLFPKPYPNNFETTTVITVPTGYR.4	sp|P00736|C1R_HUMAN ‚Äî LFGEVTSPLFPKPYPNNFETTTVITVPTGYR.4	NaN	sp|P00736|C1R_HUMAN	NaN	LFGEVTSPLFPKPYPNNFETTTVITVPTGYR	LFGEVTSPLFPKPYPNNFETTTVITVPTGYR	NaN	FALSE	LABEL_FREE	100.46	0	0.0718125	0.543916	4	872.206	41365.6	93860.5	26585.6	34570.6
150	sample	1	150610_QE1_FS_129	150610_QE1_FS_129	-0.131841	40.9282	46.3961	0.870912	n. def.	0	FALSE	30675.2	ESEQGVYTC[+57.0]TAQGIWK.2	sp|P00736|C1R_HUMAN ‚Äî ESEQGVYTC[+57.0]TAQGIWK.2	NaN	sp|P00736|C1R_HUMAN	NaN	ESEQGVYTCTAQGIWK	ESEQGVYTC[+57.0]TAQGIWK	NaN	FALSE	LABEL_FREE	41.06	0	6.6e-05	0.00382684	2	928.927	30675.2	119365	14406.4	57080.7
150	sample	1	150610_QE1_FS_129	150610_QE1_FS_129	0.0293954	98.6494	74.6676	0.803885	n. def.	0	FALSE	13543.8	QRPPDLDTSSNAVDLLFFTDESGDSR.3	sp|P00736|C1R_HUMAN ‚Äî QRPPDLDTSSNAVDLLFFTDESGDSR.3	NaN	sp|P00736|C1R_HUMAN	NaN	QRPPDLDTSSNAVDLLFFTDESGDSR	QRPPDLDTSSNAVDLLFFTDESGDSR	NaN	FALSE	LABEL_FREE	98.62	0	0.0190019	0.434224	3	961.452	13543.8	54933.6	5727.43	21420
150	sample	1	150610_QE1_FS_129	150610_QE1_FS_129	0.745788	100.386	75.607	0.694845	n. def.	0.000473555	FALSE	22091.3	TLDEFTIIQNLQPQYQFR.2	sp|P00736|C1R_HUMAN ‚Äî TLDEFTIIQNLQPQYQFR.2	NaN	sp|P00736|C1R_HUMAN	NaN	TLDEFTIIQNLQPQYQFR	TLDEFTIIQNLQPQYQFR	NaN	FALSE	LABEL_FREE	99.64	0	0.00456613	0.270405	2	1127.58	22091.3	111158	13386.6	68825.6
150	sample	1	150610_QE1_FS_129	150610_QE1_FS_129	-3.59044	58.1396	54.2718	0.818187	n. def.	0	FALSE	3309.52	VVLHPNYSQVDIGLIK.4	sp|P00738|HPT_HUMAN ‚Äî VVLHPNYSQVDIGLIK.4	NaN	sp|P00738|HPT_HUMAN	NaN	VVLHPNYSQVDIGLIK	VVLHPNYSQVDIGLIK	NaN	FALSE	LABEL_FREE	61.73	0	0.182823	0.515705	4	449.509	3309.52	27178.8	2215.41	17380.5
150	sample	1	150610_QE1_FS_129	150610_QE1_FS_129	-0.070632	20.2594	36.3207	0.863374	n. def.	0	FALSE	3.04672e+07	VGYVSGWGR.2	sp|P00738|HPT_HUMAN ‚Äî VGYVSGWGR.2	NaN	sp|P00738|HPT_HUMAN	NaN	VGYVSGWGR	VGYVSGWGR	NaN	FALSE	LABEL_FREE	20.33	0	4.63e-06	0.00043523	2	490.752	3.04672e+07	8.26488e+07	10973367	30206908
150	sample	1	150610_QE1_FS_129	150610_QE1_FS_129	-3.27482	54.5552	52.6924	0.825073	n. def.	0	FALSE	18610.8	SPVGVQPILNEHTFC[+57.0]AGMSK.4	sp|P00738|HPT_HUMAN ‚Äî SPVGVQPILNEHTFC[+57.0]AGMSK.4	NaN	sp|P00738|HPT_HUMAN	NaN	SPVGVQPILNEHTFCAGMSK	SPVGVQPILNEHTFC[+57.0]AGMSK	NaN	FALSE	LABEL_FREE	57.83	0	0.0102091	0.295083	4	543.771	18610.8	112646	7142.71	44786
150	sample	1	150610_QE1_FS_129	150610_QE1_FS_129	-2.54163	30.3284	41.0545	0.865058	n. def.	0	FALSE	255418	AVGDKLPEC[+57.0]EADDGC[+57.0]PKPPEIAHGYVEHSVR.6	sp|P00738|HPT_HUMAN ‚Äî AVGDKLPEC[+57.0]EADDGC[+57.0]PKPPEIAHGYVEHSVR.6	NaN	sp|P00738|HPT_HUMAN	NaN	AVGDKLPECEADDGCPKPPEIAHGYVEHSVR	AVGDKLPEC[+57.0]EADDGC[+57.0]PKPPEIAHGYVEHSVR	NaN	FALSE	LABEL_FREE	32.87	0	0.178951	0.624694	6	572.937	255418	479149	130039	230718
150	sample	1	150610_QE1_FS_129	150610_QE1_FS_129	0.345995	-32.874	11.0238	0.856441	n. def.	0	FALSE	292001	HYEGSTVPEK.2	sp|P00738|HPT_HUMAN ‚Äî HYEGSTVPEK.2	NaN	sp|P00738|HPT_HUMAN	NaN	HYEGSTVPEK	HYEGSTVPEK	NaN	FALSE	LABEL_FREE	-33.22	0	3.24e-05	0.00232379	2	573.775	292001	1.50128e+06	134132	685508
150	sample	1	150610_QE1_FS_129	150610_QE1_FS_129	0.460997	8.861	30.716	0.920096	n. def.	0	FALSE	3.4172e+06	LRTEGDGVYTLNNEK.3	sp|P00738|HPT_HUMAN ‚Äî LRTEGDGVYTLNNEK.3	NaN	sp|P00738|HPT_HUMAN	NaN	LRTEGDGVYTLNNEK	LRTEGDGVYTLNNEK	NaN	FALSE	LABEL_FREE	8.4	0	0.000127527	0.0119875	3	570.288	3.4172e+06	1.94502e+07	998310	5714097
150	sample	1	150610_QE1_FS_129	150610_QE1_FS_129	0.220136	52.9201	51.7171	0.911755	n. def.	0	FALSE	2.17504e+06	YVMLPVADQDQC[+57.0]IR.3	sp|P00738|HPT_HUMAN ‚Äî YVMLPVADQDQC[+57.0]IR.3	NaN	sp|P00738|HPT_HUMAN	NaN	YVMLPVADQDQCIR	YVMLPVADQDQC[+57.0]IR	NaN	FALSE	LABEL_FREE	52.7	0	3.19e-06	0.000300238	3	569.945	2.17504e+06	4.58865e+06	491431	1.09799e+06
150	sample	1	150610_QE1_FS_129	150610_QE1_FS_129	-1.10222	27.1678	39.4005	0.889542	n. def.	0	FALSE	260309	LPEC[+57.0]EADDGC[+57.0]PKPPEIAHGYVEHSVR.5	sp|P00738|HPT_HUMAN ‚Äî LPEC[+57.0]EADDGC[+57.0]PKPPEIAHGYVEHSVR.5	NaN	sp|P00738|HPT_HUMAN	NaN	LPECEADDGCPKPPEIAHGYVEHSVR	LPEC[+57.0]EADDGC[+57.0]PKPPEIAHGYVEHSVR	NaN	FALSE	LABEL_FREE	28.27	0	0.0684716	0.435945	5	593.276	260309	472658	122360	234798
150	sample	1	150610_QE1_FS_129	150610_QE1_FS_129	-0.807542	40.3325	45.9924	0.849609	n. def.	0	FALSE	84390.6	YVM[+16.0]LPVADQDQC[+57.0]IR.3	sp|P00738|HPT_HUMAN ‚Äî YVM[+16.0]LPVADQDQC[+57.0]IR.3	NaN	sp|P00738|HPT_HUMAN	NaN	YVMLPVADQDQCIR	YVM[+16.0]LPVADQDQC[+57.0]IR	NaN	FALSE	LABEL_FREE	41.14	0	0.00339913	0.0618318	3	575.275	84390.6	206291	42790.2	108680
150	sample	1	150610_QE1_FS_129	150610_QE1_FS_129	0.102775	38.4728	45.0398	0.835219	n. def.	0	FALSE	172025	VM[+16.0]PIC[+57.0]LPSKDYAEVGR.3	sp|P00738|HPT_HUMAN ‚Äî VM[+16.0]PIC[+57.0]LPSKDYAEVGR.3	NaN	sp|P00738|HPT_HUMAN	NaN	VMPICLPSKDYAEVGR	VM[+16.0]PIC[+57.0]LPSKDYAEVGR	NaN	FALSE	LABEL_FREE	38.37	0	9.53e-05	0.00629925	3	617.643	172025	742116	99732.9	431800
150	sample	1	150610_QE1_FS_129	150610_QE1_FS_129	-0.859359	50.1706	50.4297	0.87444	n. def.	0	FALSE	2.15837e+06	VMPIC[+57.0]LPSKDYAEVGR.3	sp|P00738|HPT_HUMAN ‚Äî VMPIC[+57.0]LPSKDYAEVGR.3	NaN	sp|P00738|HPT_HUMAN	NaN	VMPICLPSKDYAEVGR	VMPIC[+57.0]LPSKDYAEVGR	NaN	FALSE	LABEL_FREE	51.03	0	3.28e-06	0.000308771	3	612.65	2.15837e+06	1.72866e+07	516932	4222046
150	sample	1	150610_QE1_FS_129	150610_QE1_FS_129	0.370274	39.5103	45.5542	0.93184	n. def.	0	FALSE	1.57945e+07	VTSIQDWVQK.2	sp|P00738|HPT_HUMAN ‚Äî VTSIQDWVQK.2	NaN	sp|P00738|HPT_HUMAN	NaN	VTSIQDWVQK	VTSIQDWVQK	NaN	FALSE	LABEL_FREE	39.14	0	0	0	2	602.323	1.57945e+07	4.99014e+07	4.21579e+06	13109635
150	sample	1	150610_QE1_FS_129	150610_QE1_FS_129	-0.80199	58.188	54.2919	0.886694	n. def.	0	FALSE	517568	VVLHPNYSQVDIGLIK.3	sp|P00738|HPT_HUMAN ‚Äî VVLHPNYSQVDIGLIK.3	NaN	sp|P00738|HPT_HUMAN	NaN	VVLHPNYSQVDIGLIK	VVLHPNYSQVDIGLIK	NaN	FALSE	LABEL_FREE	58.99	0	4.78e-06	0.000449499	3	599.008	517568	3.41806e+06	124113	808681
150	sample	1	150610_QE1_FS_129	150610_QE1_FS_129	0.63752	27.4875	39.6052	0.829165	n. def.	0	FALSE	31285.5	LPEC[+57.0]EADDGC[+57.0]PKPPEIAHGYVEH.4	sp|P00738|HPT_HUMAN ‚Äî LPEC[+57.0]EADDGC[+57.0]PKPPEIAHGYVEH.4	NaN	sp|P00738|HPT_HUMAN	NaN	LPECEADDGCPKPPEIAHGYVEH	LPEC[+57.0]EADDGC[+57.0]PKPPEIAHGYVEH	NaN	FALSE	LABEL_FREE	26.85	0	0.075273	0.484789	4	655.79	31285.5	73192.8	16715.1	34600.4
150	sample	1	150610_QE1_FS_129	150610_QE1_FS_129	-4.83391	69.8861	59.947	0.749429	n. def.	0	FALSE	42889.6	SPVGVQPILNEHTFC[+57.0]AGM.3	sp|P00738|HPT_HUMAN ‚Äî SPVGVQPILNEHTFC[+57.0]AGM.3	NaN	sp|P00738|HPT_HUMAN	NaN	SPVGVQPILNEHTFCAGM	SPVGVQPILNEHTFC[+57.0]AGM	NaN	FALSE	LABEL_FREE	74.72	0	0.0426686	0.531462	3	652.983	42889.6	197288	17216.8	75432.2
150	sample	1	150610_QE1_FS_129	150610_QE1_FS_129	-1.01531	58.5847	54.457	0.725383	n. def.	0	FALSE	5785.99	SPVGVQPILNEHTFC[+57.0]AGM[+16.0].3	sp|P00738|HPT_HUMAN ‚Äî SPVGVQPILNEHTFC[+57.0]AGM[+16.0].3	NaN	sp|P00738|HPT_HUMAN	NaN	SPVGVQPILNEHTFCAGM	SPVGVQPILNEHTFC[+57.0]AGM[+16.0]	NaN	FALSE	LABEL_FREE	59.6	0	0.0547873	0.429695	3	658.65	5785.99	26492	2275.98	11144.4
150	sample	1	150610_QE1_FS_129	150610_QE1_FS_129	-4.13232	30.1877	40.9949	0.856253	n. def.	0	FALSE	462793	AVGDKLPEC[+57.0]EADDGC[+57.0]PKPPEIAHGYVEHSVR.5	sp|P00738|HPT_HUMAN ‚Äî AVGDKLPEC[+57.0]EADDGC[+57.0]PKPPEIAHGYVEHSVR.5	NaN	sp|P00738|HPT_HUMAN	NaN	AVGDKLPECEADDGCPKPPEIAHGYVEHSVR	AVGDKLPEC[+57.0]EADDGC[+57.0]PKPPEIAHGYVEHSVR	NaN	FALSE	LABEL_FREE	34.32	0	0.0884579	0.510415	5	687.325	462793	1.14851e+06	221531	571783
150	sample	1	150610_QE1_FS_129	150610_QE1_FS_129	0.229739	46.4297	49.1152	0.876412	n. def.	0	FALSE	493722	SPVGVQPILNEHTFC[+57.0]AGM[+16.0]SK.3	sp|P00738|HPT_HUMAN ‚Äî SPVGVQPILNEHTFC[+57.0]AGM[+16.0]SK.3	NaN	sp|P00738|HPT_HUMAN	NaN	SPVGVQPILNEHTFCAGMSK	SPVGVQPILNEHTFC[+57.0]AGM[+16.0]SK	NaN	FALSE	LABEL_FREE	46.2	0	5.64e-06	0.000530441	3	730.022	493722	3.26234e+06	119965	797557
150	sample	1	150610_QE1_FS_129	150610_QE1_FS_129	-0.517062	54.6229	52.7339	0.865396	n. def.	0	FALSE	6.6951e+06	SPVGVQPILNEHTFC[+57.0]AGMSK.3	sp|P00738|HPT_HUMAN ‚Äî SPVGVQPILNEHTFC[+57.0]AGMSK.3	NaN	sp|P00738|HPT_HUMAN	NaN	SPVGVQPILNEHTFCAGMSK	SPVGVQPILNEHTFC[+57.0]AGMSK	NaN	FALSE	LABEL_FREE	55.14	0	5.33e-06	0.00050128	3	724.691	6.6951e+06	3.14453e+07	2.57371e+06	12286834
150	sample	1	150610_QE1_FS_129	150610_QE1_FS_129	0.131023	5.89102	29.2588	0.922107	n. def.	0	FALSE	5.13412e+06	TEGDGVYTLNNEK.2	sp|P00738|HPT_HUMAN ‚Äî TEGDGVYTLNNEK.2	NaN	sp|P00738|HPT_HUMAN	NaN	TEGDGVYTLNNEK	TEGDGVYTLNNEK	NaN	FALSE	LABEL_FREE	5.76	0	0.00436245	0.41007	2	720.336	5.13412e+06	8.72972e+06	1.92844e+06	3183141
150	sample	1	150610_QE1_FS_129	150610_QE1_FS_129	-2.4644	27.1856	39.4119	0.872749	n. def.	0	FALSE	138906	LPEC[+57.0]EADDGC[+57.0]PKPPEIAHGYVEHSVR.4	sp|P00738|HPT_HUMAN ‚Äî LPEC[+57.0]EADDGC[+57.0]PKPPEIAHGYVEHSVR.4	NaN	sp|P00738|HPT_HUMAN	NaN	LPECEADDGCPKPPEIAHGYVEHSVR	LPEC[+57.0]EADDGC[+57.0]PKPPEIAHGYVEHSVR	NaN	FALSE	LABEL_FREE	29.65	0	0.0773714	0.474333	4	741.84	138906	327389	76707.2	173449
150	sample	1	150610_QE1_FS_129	150610_QE1_FS_129	0.178285	8.81829	30.6904	0.913053	n. def.	0	FALSE	1.1524e+06	LRTEGDGVYTLNNEK.2	sp|P00738|HPT_HUMAN ‚Äî LRTEGDGVYTLNNEK.2	NaN	sp|P00738|HPT_HUMAN	NaN	LRTEGDGVYTLNNEK	LRTEGDGVYTLNNEK	NaN	FALSE	LABEL_FREE	8.64	0	0.00240459	0.225559	2	854.928	1.1524e+06	5.72819e+06	977526	4.8873e+06
150	sample	1	150610_QE1_FS_129	150610_QE1_FS_129	0.319732	53.1897	51.8664	0.918887	n. def.	0	FALSE	2.02678e+07	YVMLPVADQDQC[+57.0]IR.2	sp|P00738|HPT_HUMAN ‚Äî YVMLPVADQDQC[+57.0]IR.2	NaN	sp|P00738|HPT_HUMAN	NaN	YVMLPVADQDQCIR	YVMLPVADQDQC[+57.0]IR	NaN	FALSE	LABEL_FREE	52.87	0	2.86e-06	0.000268403	2	854.413	2.02678e+07	4.84347e+07	7.81378e+06	19590980
150	sample	1	150610_QE1_FS_129	150610_QE1_FS_129	-3.64624	30.1538	40.9805	0.848243	n. def.	0	FALSE	168256	AVGDKLPEC[+57.0]EADDGC[+57.0]PKPPEIAHGYVEHSVR.4	sp|P00738|HPT_HUMAN ‚Äî AVGDKLPEC[+57.0]EADDGC[+57.0]PKPPEIAHGYVEHSVR.4	NaN	sp|P00738|HPT_HUMAN	NaN	AVGDKLPECEADDGCPKPPEIAHGYVEHSVR	AVGDKLPEC[+57.0]EADDGC[+57.0]PKPPEIAHGYVEHSVR	NaN	FALSE	LABEL_FREE	33.8	0	0.128134	0.624765	4	859.15	168256	481084	77269.4	222456
150	sample	1	150610_QE1_FS_129	150610_QE1_FS_129	-1.9596	61.2904	56.0907	0.746469	n. def.	0	FALSE	4902.76	SPVGVQPILNEHTFC[+57.0]A.2	sp|P00738|HPT_HUMAN ‚Äî SPVGVQPILNEHTFC[+57.0]A.2	NaN	sp|P00738|HPT_HUMAN	NaN	SPVGVQPILNEHTFCA	SPVGVQPILNEHTFC[+57.0]A	NaN	FALSE	LABEL_FREE	63.25	0	0.0646152	0.300139	2	884.94	4902.76	22353.4	2485.11	10012.2
150	sample	1	150610_QE1_FS_129	150610_QE1_FS_129	-2.17604	58.114	54.2611	0.841558	n. def.	0	FALSE	202448	VVLHPNYSQVDIGLIK.2	sp|P00738|HPT_HUMAN ‚Äî VVLHPNYSQVDIGLIK.2	NaN	sp|P00738|HPT_HUMAN	NaN	VVLHPNYSQVDIGLIK	VVLHPNYSQVDIGLIK	NaN	FALSE	LABEL_FREE	60.29	0	2.8e-05	0.000752042	2	898.009	202448	1.47517e+06	115822	851912
150	sample	1	150610_QE1_FS_129	150610_QE1_FS_129	0.135197	40.3352	45.9943	0.910852	n. def.	0	FALSE	924134	YVM[+16.0]LPVADQDQC[+57.0]IR.2	sp|P00738|HPT_HUMAN ‚Äî YVM[+16.0]LPVADQDQC[+57.0]IR.2	NaN	sp|P00738|HPT_HUMAN	NaN	YVMLPVADQDQCIR	YVM[+16.0]LPVADQDQC[+57.0]IR	NaN	FALSE	LABEL_FREE	40.2	0	5.09e-06	0.000478893	2	862.412	924134	2.46802e+06	361703	976516
150	sample	1	150610_QE1_FS_129	150610_QE1_FS_129	-0.119992	27.08	39.3444	0.687637	n. def.	0.000719534	FALSE	36065.9	LPEC[+57.0]EADDGC[+57.0]PKPPEIAHGYVEHSVR.3	sp|P00738|HPT_HUMAN ‚Äî LPEC[+57.0]EADDGC[+57.0]PKPPEIAHGYVEHSVR.3	NaN	sp|P00738|HPT_HUMAN	NaN	LPECEADDGCPKPPEIAHGYVEHSVR	LPEC[+57.0]EADDGC[+57.0]PKPPEIAHGYVEHSVR	NaN	FALSE	LABEL_FREE	27.2	0	0.184325	0.645211	3	988.79	36065.9	76170.9	23077.7	49256.7
150	sample	1	150610_QE1_FS_129	150610_QE1_FS_129	-4.57953	69.8505	59.9313	0.886033	n. def.	0	FALSE	182008	SPVGVQPILNEHTFC[+57.0]AGM.2	sp|P00738|HPT_HUMAN ‚Äî SPVGVQPILNEHTFC[+57.0]AGM.2	NaN	sp|P00738|HPT_HUMAN	NaN	SPVGVQPILNEHTFCAGM	SPVGVQPILNEHTFC[+57.0]AGM	NaN	FALSE	LABEL_FREE	74.43	0	0.000568565	0.0416811	2	978.971	182008	1.13164e+06	49501.5	301658
150	sample	1	150610_QE1_FS_129	150610_QE1_FS_129	-2.04621	59.2838	54.7576	0.684261	n. def.	0.000832091	FALSE	11620.2	SPVGVQPILNEHTFC[+57.0]AGM[+16.0].2	sp|P00738|HPT_HUMAN ‚Äî SPVGVQPILNEHTFC[+57.0]AGM[+16.0].2	NaN	sp|P00738|HPT_HUMAN	NaN	SPVGVQPILNEHTFCAGM	SPVGVQPILNEHTFC[+57.0]AGM[+16.0]	NaN	FALSE	LABEL_FREE	61.33	0	0.0511025	0.385673	2	986.968	11620.2	118132	4403.41	45417
150	sample	1	150610_QE1_FS_129	150610_QE1_FS_129	-0.466201	38.4338	45.0191	0.706502	n. def.	0.000235672	FALSE	17478	VM[+16.0]PIC[+57.0]LPSKDYAEVGR.2	sp|P00738|HPT_HUMAN ‚Äî VM[+16.0]PIC[+57.0]LPSKDYAEVGR.2	NaN	sp|P00738|HPT_HUMAN	NaN	VMPICLPSKDYAEVGR	VM[+16.0]PIC[+57.0]LPSKDYAEVGR	NaN	FALSE	LABEL_FREE	38.9	0	0.108909	0.500982	2	925.96	17478	69838	6403.09	26852.3
150	sample	1	150610_QE1_FS_129	150610_QE1_FS_129	-1.11354	50.0965	50.4024	0.869441	n. def.	0	FALSE	227276	VMPIC[+57.0]LPSKDYAEVGR.2	sp|P00738|HPT_HUMAN ‚Äî VMPIC[+57.0]LPSKDYAEVGR.2	NaN	sp|P00738|HPT_HUMAN	NaN	VMPICLPSKDYAEVGR	VMPIC[+57.0]LPSKDYAEVGR	NaN	FALSE	LABEL_FREE	51.21	0	0.00367707	0.34509	2	917.963	227276	1.81662e+06	104683	821326
150	sample	1	150610_QE1_FS_129	150610_QE1_FS_129	-1.1247	104.195	77.4121	0.852887	n. def.	0	FALSE	352145	YQEDTC[+57.0]YGDAGSAFAVHDLEEDTWYATGILSFDK.4	sp|P00738|HPT_HUMAN ‚Äî YQEDTC[+57.0]YGDAGSAFAVHDLEEDTWYATGILSFDK.4	NaN	sp|P00738|HPT_HUMAN	NaN	YQEDTCYGDAGSAFAVHDLEEDTWYATGILSFDK	YQEDTC[+57.0]YGDAGSAFAVHDLEEDTWYATGILSFDK	NaN	FALSE	LABEL_FREE	105.32	0	0.000196895	0.0130139	4	969.67	352145	1.25026e+06	107149	375794
150	sample	1	150610_QE1_FS_129	150610_QE1_FS_129	-2.28875	46.4212	49.1115	0.788314	n. def.	0	FALSE	60438.7	SPVGVQPILNEHTFC[+57.0]AGM[+16.0]SK.2	sp|P00738|HPT_HUMAN ‚Äî SPVGVQPILNEHTFC[+57.0]AGM[+16.0]SK.2	NaN	sp|P00738|HPT_HUMAN	NaN	SPVGVQPILNEHTFCAGMSK	SPVGVQPILNEHTFC[+57.0]AGM[+16.0]SK	NaN	FALSE	LABEL_FREE	48.71	0	0.00353735	0.0770737	2	1095.03	60438.7	402744	40067.3	266149
150	sample	1	150610_QE1_FS_129	150610_QE1_FS_129	-0.407399	54.5226	52.6724	0.865082	n. def.	0	FALSE	821721	SPVGVQPILNEHTFC[+57.0]AGMSK.2	sp|P00738|HPT_HUMAN ‚Äî SPVGVQPILNEHTFC[+57.0]AGMSK.2	NaN	sp|P00738|HPT_HUMAN	NaN	SPVGVQPILNEHTFCAGMSK	SPVGVQPILNEHTFC[+57.0]AGMSK	NaN	FALSE	LABEL_FREE	54.93	0	8.97e-06	0.00060001	2	1086.53	821721	3.39282e+06	504268	2.0562e+06
150	sample	1	150610_QE1_FS_129	150610_QE1_FS_129	-0.0119774	46.408	49.1057	0.870757	n. def.	0	FALSE	19582.4	VVLHPNYHQVDIGLIK.4	sp|P00739|HPTR_HUMAN ‚Äî VVLHPNYHQVDIGLIK.4	NaN	sp|P00739|HPTR_HUMAN	NaN	VVLHPNYHQVDIGLIK	VVLHPNYHQVDIGLIK	NaN	FALSE	LABEL_FREE	46.42	0	0.00931515	0.541411	4	462.015	19582.4	149039	11048.5	87339.5
150	sample	1	150610_QE1_FS_129	150610_QE1_FS_129	19.2377	128.138	79.4527	0.921374	n. def.	0	FALSE	32909.3	SDLGAVISLLLWGR.3	sp|P00739|HPTR_HUMAN ‚Äî SDLGAVISLLLWGR.3	NaN	sp|P00739|HPTR_HUMAN	NaN	SDLGAVISLLLWGR	SDLGAVISLLLWGR	NaN	FALSE	LABEL_FREE	108.9	0	0.00465505	0.218181	3	500.625	32909.3	518546	12885.4	201663
150	sample	1	150610_QE1_FS_129	150610_QE1_FS_129	1.54869	46.4187	49.1103	0.784636	n. def.	0	FALSE	3700.36	VVLHPNYHQVDIGLIK.3	sp|P00739|HPTR_HUMAN ‚Äî VVLHPNYHQVDIGLIK.3	NaN	sp|P00739|HPTR_HUMAN	NaN	VVLHPNYHQVDIGLIK	VVLHPNYHQVDIGLIK	NaN	FALSE	LABEL_FREE	44.87	0	0.2014	0.618469	3	615.685	3700.36	34608.1	1614.53	14550.4
150	sample	1	150610_QE1_FS_129	150610_QE1_FS_129	15.8086	128.629	79.4802	0.91555	n. def.	0	FALSE	32465.3	SDLGAVISLLLWGR.2	sp|P00739|HPTR_HUMAN ‚Äî SDLGAVISLLLWGR.2	NaN	sp|P00739|HPTR_HUMAN	NaN	SDLGAVISLLLWGR	SDLGAVISLLLWGR	NaN	FALSE	LABEL_FREE	112.82	0	0.00903775	0.430376	2	750.433	32465.3	521412	13935.2	224529
150	sample	1	150610_QE1_FS_129	150610_QE1_FS_129	-1.14899	64.801	57.7369	0.860083	n. def.	0	FALSE	21612.6	SPVGVQPILNEHTFC[+57.0]VGMSK.3	sp|P00739|HPTR_HUMAN ‚Äî SPVGVQPILNEHTFC[+57.0]VGMSK.3	NaN	sp|P00739|HPTR_HUMAN	NaN	SPVGVQPILNEHTFCVGMSK	SPVGVQPILNEHTFC[+57.0]VGMSK	NaN	FALSE	LABEL_FREE	65.95	0	8.43e-06	0.000624557	3	734.036	21612.6	149231	10792.7	76845.8
150	sample	1	150610_QE1_FS_129	150610_QE1_FS_129	-8.75409	100.916	75.8144	0.764177	n. def.	0	FALSE	7554.22	QLFALYSGNDVTDISDDRFPKPPEIANGYVEHLFR.5	sp|P00739|HPTR_HUMAN ‚Äî QLFALYSGNDVTDISDDRFPKPPEIANGYVEHLFR.5	NaN	sp|P00739|HPTR_HUMAN	NaN	QLFALYSGNDVTDISDDRFPKPPEIANGYVEHLFR	QLFALYSGNDVTDISDDRFPKPPEIANGYVEHLFR	NaN	FALSE	LABEL_FREE	109.67	0	0.148081	0.64466	5	806	7554.22	55834.5	3445.56	25127.1
150	sample	1	150610_QE1_FS_129	150610_QE1_FS_129	1.06138	39.3514	45.4801	0.883068	n. def.	0	FALSE	66513.7	VGYVSGWGQSDNFK.2	sp|P00739|HPTR_HUMAN ‚Äî VGYVSGWGQSDNFK.2	NaN	sp|P00739|HPTR_HUMAN	NaN	VGYVSGWGQSDNFK	VGYVSGWGQSDNFK	NaN	FALSE	LABEL_FREE	38.29	0	3.37e-05	0.00150391	2	772.362	66513.7	259527	25230.4	95624.8
150	sample	1	150610_QE1_FS_129	150610_QE1_FS_129	0.330657	71.2607	60.5643	0.847684	n. def.	0	FALSE	42893.8	YVMLPVADQYDC[+57.0]ITHYEGSTC[+57.0]PK.3	sp|P00739|HPTR_HUMAN ‚Äî YVMLPVADQYDC[+57.0]ITHYEGSTC[+57.0]PK.3	NaN	sp|P00739|HPTR_HUMAN	NaN	YVMLPVADQYDCITHYEGSTCPK	YVMLPVADQYDC[+57.0]ITHYEGSTC[+57.0]PK	NaN	FALSE	LABEL_FREE	70.93	0	0.000157753	0.00786093	3	917.08	42893.8	225524	13609.4	69362.9
150	sample	1	150610_QE1_FS_129	150610_QE1_FS_129	-0.925327	0.984673	27.2004	0.882811	n. def.	0	FALSE	295107	LRTEGDGVYTLNDKK.4	sp|P00739|HPTR_HUMAN[...] ‚Äî LRTEGDGVYTLNDKK.4	NaN	sp|P00739|HPTR_HUMAN;sp|P00738|HPT_HUMAN	NaN	LRTEGDGVYTLNDKK	LRTEGDGVYTLNDKK	NaN	FALSE	LABEL_FREE	1.91	0	0.00115715	0.104245	4	427.977	295107	1.88276e+06	104134	656846
150	sample	1	150610_QE1_FS_129	150610_QE1_FS_129	1.25933	71.4193	60.6542	0.867304	n. def.	0	FALSE	100386	DIAPTLTLYVGK.3	sp|P00739|HPTR_HUMAN[...] ‚Äî DIAPTLTLYVGK.3	NaN	sp|P00739|HPTR_HUMAN;sp|P00738|HPT_HUMAN	NaN	DIAPTLTLYVGK	DIAPTLTLYVGK	NaN	FALSE	LABEL_FREE	70.16	0	0.000254329	0.00680663	3	431.25	100386	244789	35765.4	83725.4
150	sample	1	150610_QE1_FS_129	150610_QE1_FS_129	-1.59331	-28.1533	12.9905	0.706782	n. def.	0.000229757	FALSE	9120.83	NPANPVQR.2	sp|P00739|HPTR_HUMAN[...] ‚Äî NPANPVQR.2	NaN	sp|P00739|HPTR_HUMAN;sp|P00738|HPT_HUMAN	NaN	NPANPVQR	NPANPVQR	NaN	FALSE	LABEL_FREE	-26.56	0	0.00517235	0.134504	2	448.241	9120.83	28620.3	4075.26	12332.5
150	sample	1	150610_QE1_FS_129	150610_QE1_FS_129	2.4767	8.5567	30.5339	0.909844	n. def.	0	FALSE	9.08042e+06	QLVEIEK.2	sp|P00739|HPTR_HUMAN[...] ‚Äî QLVEIEK.2	NaN	sp|P00739|HPTR_HUMAN;sp|P00738|HPT_HUMAN	NaN	QLVEIEK	QLVEIEK	NaN	FALSE	LABEL_FREE	6.08	0	0	0	2	429.75	9.08042e+06	5.08794e+07	4047292	22812086
150	sample	1	150610_QE1_FS_129	150610_QE1_FS_129	0.312918	25.7629	38.6097	0.870381	n. def.	0	FALSE	120652	SC[+57.0]AVAEYGVYVK.3	sp|P00739|HPTR_HUMAN[...] ‚Äî SC[+57.0]AVAEYGVYVK.3	NaN	sp|P00739|HPTR_HUMAN;sp|P00738|HPT_HUMAN	NaN	SCAVAEYGVYVK	SC[+57.0]AVAEYGVYVK	NaN	FALSE	LABEL_FREE	25.45	0	0.00240763	0.0781439	3	449.22	120652	241191	43418.8	82738.9
150	sample	1	150610_QE1_FS_129	150610_QE1_FS_129	4.16594	6.77594	29.6314	0.762682	n. def.	0	FALSE	3511.76	TEGDGVYTLNDK.3	sp|P00739|HPTR_HUMAN[...] ‚Äî TEGDGVYTLNDK.3	NaN	sp|P00739|HPTR_HUMAN;sp|P00738|HPT_HUMAN	NaN	TEGDGVYTLNDK	TEGDGVYTLNDK	NaN	FALSE	LABEL_FREE	2.61	0	0.168078	0.594506	3	437.87	3511.76	16727.9	1485.07	6688.76
150	sample	1	150610_QE1_FS_129	150610_QE1_FS_129	-1.3044	4.4056	28.7146	0.879835	n. def.	0	FALSE	2.51364e+06	AVGDKLPEC[+57.0]EAVC[+57.0]GKPK.4	sp|P00739|HPTR_HUMAN[...] ‚Äî AVGDKLPEC[+57.0]EAVC[+57.0]GKPK.4	NaN	sp|P00739|HPTR_HUMAN;sp|P00738|HPT_HUMAN	NaN	AVGDKLPECEAVCGKPK	AVGDKLPEC[+57.0]EAVC[+57.0]GKPK	NaN	FALSE	LABEL_FREE	5.71	0	5.03e-06	0.000472645	4	465.235	2.51364e+06	1.23487e+07	899336	4430272
150	sample	1	150610_QE1_FS_129	150610_QE1_FS_129	-0.742435	56.3776	53.6379	0.820883	n. def.	0	FALSE	461507	DIAPTLTLYVGKK.3	sp|P00739|HPTR_HUMAN[...] ‚Äî DIAPTLTLYVGKK.3	NaN	sp|P00739|HPTR_HUMAN;sp|P00738|HPT_HUMAN	NaN	DIAPTLTLYVGKK	DIAPTLTLYVGKK	NaN	FALSE	LABEL_FREE	57.12	0	2.79e-05	0.000720788	3	473.62	461507	2.29956e+06	122155	587236
150	sample	1	150610_QE1_FS_129	150610_QE1_FS_129	-0.783658	34.2363	42.8598	0.931266	n. def.	0	FALSE	1.44303e+07	GSFPWQAK.2	sp|P00739|HPTR_HUMAN[...] ‚Äî GSFPWQAK.2	NaN	sp|P00739|HPTR_HUMAN;sp|P00738|HPT_HUMAN	NaN	GSFPWQAK	GSFPWQAK	NaN	FALSE	LABEL_FREE	35.02	0	0	0	2	460.735	1.44303e+07	4.54322e+07	5.59701e+06	18029020
150	sample	1	150610_QE1_FS_129	150610_QE1_FS_129	-0.744687	-3.18469	25.0349	0.912022	n. def.	0	FALSE	1.17293e+06	ILGGHLDAK.2	sp|P00739|HPTR_HUMAN[...] ‚Äî ILGGHLDAK.2	NaN	sp|P00739|HPTR_HUMAN;sp|P00738|HPT_HUMAN	NaN	ILGGHLDAK	ILGGHLDAK	NaN	FALSE	LABEL_FREE	-2.44	0	0	0	2	462.269	1.17293e+06	2.39318e+06	540273	1.07343e+06
150	sample	1	150610_QE1_FS_129	150610_QE1_FS_129	-1.64802	4.42198	28.7204	0.828424	n. def.	0	FALSE	2.50727e+06	LPEC[+57.0]EAVC[+57.0]GKPK.3	sp|P00739|HPTR_HUMAN[...] ‚Äî LPEC[+57.0]EAVC[+57.0]GKPK.3	NaN	sp|P00739|HPTR_HUMAN;sp|P00738|HPT_HUMAN	NaN	LPECEAVCGKPK	LPEC[+57.0]EAVC[+57.0]GKPK	NaN	FALSE	LABEL_FREE	6.07	0	0.000112575	0.00111986	3	463.875	2.50727e+06	1.23487e+07	897126	4430272
150	sample	1	150610_QE1_FS_129	150610_QE1_FS_129	-0.855914	-3.37591	24.9317	0.895757	n. def.	0	FALSE	515577	TEGDGVYTLNDKK.3	sp|P00739|HPTR_HUMAN[...] ‚Äî TEGDGVYTLNDKK.3	NaN	sp|P00739|HPTR_HUMAN;sp|P00738|HPT_HUMAN	NaN	TEGDGVYTLNDKK	TEGDGVYTLNDKK	NaN	FALSE	LABEL_FREE	-2.52	0	0.0114265	0.266509	3	480.572	515577	1.35928e+06	203252	520432
150	sample	1	150610_QE1_FS_129	150610_QE1_FS_129	2.20853	7.04853	29.7462	0.725971	n. def.	0	FALSE	7492.96	AVGDKLPEC[+57.0]EAVC[+57.0]GKPKN.4	sp|P00739|HPTR_HUMAN[...] ‚Äî AVGDKLPEC[+57.0]EAVC[+57.0]GKPKN.4	NaN	sp|P00739|HPTR_HUMAN;sp|P00738|HPT_HUMAN	NaN	AVGDKLPECEAVCGKPKN	AVGDKLPEC[+57.0]EAVC[+57.0]GKPKN	NaN	FALSE	LABEL_FREE	4.84	0	0.0185187	0.335469	4	493.747	7492.96	44901	4449.81	24440.5
150	sample	1	150610_QE1_FS_129	150610_QE1_FS_129	3.70065	-3.52935	24.8488	0.859009	n. def.	0	FALSE	17289.3	ILGGHLDAKG.2	sp|P00739|HPTR_HUMAN[...] ‚Äî ILGGHLDAKG.2	NaN	sp|P00739|HPTR_HUMAN;sp|P00738|HPT_HUMAN	NaN	ILGGHLDAKG	ILGGHLDAKG	NaN	FALSE	LABEL_FREE	-7.23	0	0.00331535	0.137161	2	490.78	17289.3	81933.9	9520.39	42901.6
150	sample	1	150610_QE1_FS_129	150610_QE1_FS_129	0.668032	-1.26197	25.9922	0.836048	n. def.	0	FALSE	194574	KQLVEIEK.2	sp|P00739|HPTR_HUMAN[...] ‚Äî KQLVEIEK.2	NaN	sp|P00739|HPTR_HUMAN;sp|P00738|HPT_HUMAN	NaN	KQLVEIEK	KQLVEIEK	NaN	FALSE	LABEL_FREE	-1.93	0	2.39e-05	0.000595688	2	493.798	194574	843398	122810	537652
150	sample	1	150610_QE1_FS_129	150610_QE1_FS_129	-0.372002	10.298	31.6234	0.928761	n. def.	0	FALSE	2.96318e+06	LRTEGDGVYTLNDK.3	sp|P00739|HPTR_HUMAN[...] ‚Äî LRTEGDGVYTLNDK.3	NaN	sp|P00739|HPTR_HUMAN;sp|P00738|HPT_HUMAN	NaN	LRTEGDGVYTLNDK	LRTEGDGVYTLNDK	NaN	FALSE	LABEL_FREE	10.67	0	6.34e-06	0.000313102	3	527.603	2.96318e+06	1.74002e+07	823975	4.82335e+06
150	sample	1	150610_QE1_FS_129	150610_QE1_FS_129	-1.20054	40.8095	46.3157	0.750392	n. def.	0	FALSE	7694.34	SPVGVQPILN.2	sp|P00739|HPTR_HUMAN[...] ‚Äî SPVGVQPILN.2	NaN	sp|P00739|HPTR_HUMAN;sp|P00738|HPT_HUMAN	NaN	SPVGVQPILN	SPVGVQPILN	NaN	FALSE	LABEL_FREE	42.01	0	0.0420717	0.614476	2	512.297	7694.34	33383.1	5674.63	25267.5
150	sample	1	150610_QE1_FS_129	150610_QE1_FS_129	-0.124546	59.1455	54.6904	0.904518	n. def.	0	FALSE	34694.5	SPVGVQPILNEHTF.3	sp|P00739|HPTR_HUMAN[...] ‚Äî SPVGVQPILNEHTF.3	NaN	sp|P00739|HPTR_HUMAN;sp|P00738|HPT_HUMAN	NaN	SPVGVQPILNEHTF	SPVGVQPILNEHTF	NaN	FALSE	LABEL_FREE	59.27	0	0.0019344	0.0840965	3	513.272	34694.5	197922	17969.5	100835
150	sample	1	150610_QE1_FS_129	150610_QE1_FS_129	-0.367329	39.9127	45.7418	0.831039	n. def.	0	FALSE	1.90571e+07	VMPIC[+57.0]LPSK.2	sp|P00739|HPTR_HUMAN[...] ‚Äî VMPIC[+57.0]LPSK.2	NaN	sp|P00739|HPTR_HUMAN;sp|P00738|HPT_HUMAN	NaN	VMPICLPSK	VMPIC[+57.0]LPSK	NaN	FALSE	LABEL_FREE	40.28	0	6.21e-06	0.000583365	2	522.783	1.90571e+07	6.95725e+07	8977081	32875850
150	sample	1	150610_QE1_FS_129	150610_QE1_FS_129	0.275541	9.33554	31	0.887537	n. def.	0	FALSE	1.27731e+06	AVGDKLPEC[+57.0]EAVC[+57.0]GK.3	sp|P00739|HPTR_HUMAN[...] ‚Äî AVGDKLPEC[+57.0]EAVC[+57.0]GK.3	NaN	sp|P00739|HPTR_HUMAN;sp|P00738|HPT_HUMAN	NaN	AVGDKLPECEAVCGK	AVGDKLPEC[+57.0]EAVC[+57.0]GK	NaN	FALSE	LABEL_FREE	9.06	0	5.91e-06	0.00055577	3	544.929	1.27731e+06	5.70447e+06	397369	1.74157e+06
150	sample	1	150610_QE1_FS_129	150610_QE1_FS_129	1.86229	22.5023	37.035	0.834449	n. def.	0	FALSE	635685	VM[+16.0]PIC[+57.0]LPSK.2	sp|P00739|HPTR_HUMAN[...] ‚Äî VM[+16.0]PIC[+57.0]LPSK.2	NaN	sp|P00739|HPTR_HUMAN;sp|P00738|HPT_HUMAN	NaN	VMPICLPSK	VM[+16.0]PIC[+57.0]LPSK	NaN	FALSE	LABEL_FREE	20.64	0	5.96e-06	0.000560478	2	530.779	635685	3.46642e+06	341863	1.82993e+06
150	sample	1	150610_QE1_FS_129	150610_QE1_FS_129	-0.605794	1.01421	27.2164	0.907005	n. def.	0	FALSE	710098	LRTEGDGVYTLNDKK.3	sp|P00739|HPTR_HUMAN[...] ‚Äî LRTEGDGVYTLNDKK.3	NaN	sp|P00739|HPTR_HUMAN;sp|P00738|HPT_HUMAN	NaN	LRTEGDGVYTLNDKK	LRTEGDGVYTLNDKK	NaN	FALSE	LABEL_FREE	1.62	0	0.000922226	0.0589902	3	570.3	710098	4.68879e+06	246397	1.61974e+06
150	sample	1	150610_QE1_FS_129	150610_QE1_FS_129	1.92139	-4.38861	24.3848	0.877559	n. def.	0	FALSE	882424	LPEC[+57.0]EAVC[+57.0]GK.2	sp|P00739|HPTR_HUMAN[...] ‚Äî LPEC[+57.0]EAVC[+57.0]GK.2	NaN	sp|P00739|HPTR_HUMAN;sp|P00738|HPT_HUMAN	NaN	LPECEAVCGK	LPEC[+57.0]EAVC[+57.0]GK	NaN	FALSE	LABEL_FREE	-6.31	0	5.2e-06	0.000488971	2	581.766	882424	2.85867e+06	373382	1.21858e+06
150	sample	1	150610_QE1_FS_129	150610_QE1_FS_129	-0.411607	4.62839	28.7937	0.899696	n. def.	0	FALSE	1.67916e+06	AVGDKLPEC[+57.0]EAVC[+57.0]GKPK.3	sp|P00739|HPTR_HUMAN[...] ‚Äî AVGDKLPEC[+57.0]EAVC[+57.0]GKPK.3	NaN	sp|P00739|HPTR_HUMAN;sp|P00738|HPT_HUMAN	NaN	AVGDKLPECEAVCGKPK	AVGDKLPEC[+57.0]EAVC[+57.0]GKPK	NaN	FALSE	LABEL_FREE	5.04	0	4.01e-06	0.000376969	3	619.978	1.67916e+06	7.33757e+06	385892	1.66403e+06
150	sample	1	150610_QE1_FS_129	150610_QE1_FS_129	-0.458321	71.2217	60.5422	0.903074	n. def.	0	FALSE	15426149	DIAPTLTLYVGK.2	sp|P00739|HPTR_HUMAN[...] ‚Äî DIAPTLTLYVGK.2	NaN	sp|P00739|HPTR_HUMAN;sp|P00738|HPT_HUMAN	NaN	DIAPTLTLYVGK	DIAPTLTLYVGK	NaN	FALSE	LABEL_FREE	71.68	0	2.66e-06	0.000250493	2	645.87	15426149	62154545	5.0511e+06	20999062
150	sample	1	150610_QE1_FS_129	150610_QE1_FS_129	0.371686	32.0417	41.8145	0.906177	n. def.	0	FALSE	170315	SPVGVQPILNEH.2	sp|P00739|HPTR_HUMAN[...] ‚Äî SPVGVQPILNEH.2	NaN	sp|P00739|HPTR_HUMAN;sp|P00738|HPT_HUMAN	NaN	SPVGVQPILNEH	SPVGVQPILNEH	NaN	FALSE	LABEL_FREE	31.67	0	0	0	2	645.346	170315	904894	60303.8	318528
150	sample	1	150610_QE1_FS_129	150610_QE1_FS_129	1.56106	21.6711	36.7802	0.807353	n. def.	0	FALSE	35886.7	LRTEGDGVYTLN.2	sp|P00739|HPTR_HUMAN[...] ‚Äî LRTEGDGVYTLN.2	NaN	sp|P00739|HPTR_HUMAN;sp|P00738|HPT_HUMAN	NaN	LRTEGDGVYTLN	LRTEGDGVYTLN	NaN	FALSE	LABEL_FREE	20.11	0	0.0778368	0.447736	2	669.337	35886.7	197138	20131.3	109687
150	sample	1	150610_QE1_FS_129	150610_QE1_FS_129	-0.0955736	25.7644	38.6104	0.922109	n. def.	0	FALSE	2.88425e+07	SC[+57.0]AVAEYGVYVK.2	sp|P00739|HPTR_HUMAN[...] ‚Äî SC[+57.0]AVAEYGVYVK.2	NaN	sp|P00739|HPTR_HUMAN;sp|P00738|HPT_HUMAN	NaN	SCAVAEYGVYVK	SC[+57.0]AVAEYGVYVK	NaN	FALSE	LABEL_FREE	25.86	0	0	0	2	673.326	2.88425e+07	5.91837e+07	10076345	20657814
150	sample	1	150610_QE1_FS_129	150610_QE1_FS_129	-1.74691	6.83309	29.6555	0.920449	n. def.	0	FALSE	4.88295e+06	TEGDGVYTLNDK.2	sp|P00739|HPTR_HUMAN[...] ‚Äî TEGDGVYTLNDK.2	NaN	sp|P00739|HPTR_HUMAN;sp|P00738|HPT_HUMAN	NaN	TEGDGVYTLNDK	TEGDGVYTLNDK	NaN	FALSE	LABEL_FREE	8.58	0	0.000108741	0.00793153	2	656.307	4.88295e+06	6.03931e+06	1592701	1.93848e+06
150	sample	1	150610_QE1_FS_129	150610_QE1_FS_129	0.175406	-7.89459	22.3288	0.845335	n. def.	0	FALSE	579112	LPEC[+57.0]EAVC[+57.0]GKPK.2	sp|P00739|HPTR_HUMAN[...] ‚Äî LPEC[+57.0]EAVC[+57.0]GKPK.2	NaN	sp|P00739|HPTR_HUMAN;sp|P00738|HPT_HUMAN	NaN	LPECEAVCGKPK	LPEC[+57.0]EAVC[+57.0]GKPK	NaN	FALSE	LABEL_FREE	-8.07	0	6.07e-06	0.000570481	2	694.341	579112	4.69813e+06	306176	2.49282e+06
150	sample	1	150610_QE1_FS_129	150610_QE1_FS_129	-0.249103	34.8809	43.0975	0.885723	n. def.	0	FALSE	73987	SPVGVQPILNEHT.2	sp|P00739|HPTR_HUMAN[...] ‚Äî SPVGVQPILNEHT.2	NaN	sp|P00739|HPTR_HUMAN;sp|P00738|HPT_HUMAN	NaN	SPVGVQPILNEHT	SPVGVQPILNEHT	NaN	FALSE	LABEL_FREE	35.13	0	0.0297214	0.536461	2	695.869	73987	685252	38510.7	353416
150	sample	1	150610_QE1_FS_129	150610_QE1_FS_129	-0.0496952	15.5203	33.9844	0.881771	n. def.	0	FALSE	69253.6	AVGDKLPEC[+57.0]EAVC[+57.0].2	sp|P00739|HPTR_HUMAN[...] ‚Äî AVGDKLPEC[+57.0]EAVC[+57.0].2	NaN	sp|P00739|HPTR_HUMAN;sp|P00738|HPT_HUMAN	NaN	AVGDKLPECEAVC	AVGDKLPEC[+57.0]EAVC[+57.0]	NaN	FALSE	LABEL_FREE	15.57	0	0.068197	0.444764	2	724.332	69253.6	343412	26561.5	132509
150	sample	1	150610_QE1_FS_129	150610_QE1_FS_129	-3.03932	56.3307	53.6192	0.857125	n. def.	0	FALSE	324967	DIAPTLTLYVGKK.2	sp|P00739|HPTR_HUMAN[...] ‚Äî DIAPTLTLYVGKK.2	NaN	sp|P00739|HPTR_HUMAN;sp|P00738|HPT_HUMAN	NaN	DIAPTLTLYVGKK	DIAPTLTLYVGKK	NaN	FALSE	LABEL_FREE	59.37	0	5.69e-06	0.000534574	2	709.916	324967	1.90349e+06	139564	805186
150	sample	1	150610_QE1_FS_129	150610_QE1_FS_129	-0.609325	-3.40932	24.9136	0.874871	n. def.	0	FALSE	421625	TEGDGVYTLNDKK.2	sp|P00739|HPTR_HUMAN[...] ‚Äî TEGDGVYTLNDKK.2	NaN	sp|P00739|HPTR_HUMAN;sp|P00738|HPT_HUMAN	NaN	TEGDGVYTLNDKK	TEGDGVYTLNDKK	NaN	FALSE	LABEL_FREE	-2.8	0	0.0312688	0.474214	2	720.355	421625	1.56314e+06	237078	871380
150	sample	1	150610_QE1_FS_129	150610_QE1_FS_129	0.664685	59.3047	54.7721	0.904604	n. def.	0	FALSE	677207	SPVGVQPILNEHTF.2	sp|P00739|HPTR_HUMAN[...] ‚Äî SPVGVQPILNEHTF.2	NaN	sp|P00739|HPTR_HUMAN;sp|P00738|HPT_HUMAN	NaN	SPVGVQPILNEHTF	SPVGVQPILNEHTF	NaN	FALSE	LABEL_FREE	58.64	0	0	0	2	769.404	677207	3.98953e+06	170468	972556
150	sample	1	150610_QE1_FS_129	150610_QE1_FS_129	1.11343	10.2534	31.5944	0.86379	n. def.	0	FALSE	211617	LRTEGDGVYTLNDK.2	sp|P00739|HPTR_HUMAN[...] ‚Äî LRTEGDGVYTLNDK.2	NaN	sp|P00739|HPTR_HUMAN;sp|P00738|HPT_HUMAN	NaN	LRTEGDGVYTLNDK	LRTEGDGVYTLNDK	NaN	FALSE	LABEL_FREE	9.14	0	0.00165444	0.10868	2	790.899	211617	1.32738e+06	87432.2	545147
150	sample	1	150610_QE1_FS_129	150610_QE1_FS_129	1.32299	35.743	43.505	0.78707	n. def.	0	FALSE	24823.4	YQEDTC[+57.0]YGDAGSAF.2	sp|P00739|HPTR_HUMAN[...] ‚Äî YQEDTC[+57.0]YGDAGSAF.2	NaN	sp|P00739|HPTR_HUMAN;sp|P00738|HPT_HUMAN	NaN	YQEDTCYGDAGSAF	YQEDTC[+57.0]YGDAGSAF	NaN	FALSE	LABEL_FREE	34.42	0	0.00672309	0.205232	2	792.301	24823.4	53659	10596.6	23930.8
150	sample	1	150610_QE1_FS_129	150610_QE1_FS_129	-0.232794	9.28721	30.971	0.860543	n. def.	0	FALSE	552396	AVGDKLPEC[+57.0]EAVC[+57.0]GK.2	sp|P00739|HPTR_HUMAN[...] ‚Äî AVGDKLPEC[+57.0]EAVC[+57.0]GK.2	NaN	sp|P00739|HPTR_HUMAN;sp|P00738|HPT_HUMAN	NaN	AVGDKLPECEAVCGK	AVGDKLPEC[+57.0]EAVC[+57.0]GK	NaN	FALSE	LABEL_FREE	9.52	0	6.23e-06	0.00058516	2	816.889	552396	2.75352e+06	204288	998598
150	sample	1	150610_QE1_FS_129	150610_QE1_FS_129	1.03583	0.975829	27.1956	0.895272	n. def.	0	FALSE	414309	LRTEGDGVYTLNDKK.2	sp|P00739|HPTR_HUMAN[...] ‚Äî LRTEGDGVYTLNDKK.2	NaN	sp|P00739|HPTR_HUMAN;sp|P00738|HPT_HUMAN	NaN	LRTEGDGVYTLNDKK	LRTEGDGVYTLNDKK	NaN	FALSE	LABEL_FREE	-0.06	0	0.0252211	0.48549	2	854.947	414309	3.0646e+06	380083	2.8151e+06
150	sample	1	150610_QE1_FS_129	150610_QE1_FS_129	-1.37523	58.6348	54.4778	0.763302	n. def.	0	FALSE	16308	SPVGVQPILNEHTFC[+57.0].2	sp|P00739|HPTR_HUMAN[...] ‚Äî SPVGVQPILNEHTFC[+57.0].2	NaN	sp|P00739|HPTR_HUMAN;sp|P00738|HPT_HUMAN	NaN	SPVGVQPILNEHTFC	SPVGVQPILNEHTFC[+57.0]	NaN	FALSE	LABEL_FREE	60.01	0	0.0655474	0.430448	2	849.421	16308	29805.1	6230.44	11584.2
150	sample	1	150610_QE1_FS_129	150610_QE1_FS_129	-0.587317	4.47268	28.7384	0.815466	n. def.	0	FALSE	711747	AVGDKLPEC[+57.0]EAVC[+57.0]GKPK.2	sp|P00739|HPTR_HUMAN[...] ‚Äî AVGDKLPEC[+57.0]EAVC[+57.0]GKPK.2	NaN	sp|P00739|HPTR_HUMAN;sp|P00738|HPT_HUMAN	NaN	AVGDKLPECEAVCGKPK	AVGDKLPEC[+57.0]EAVC[+57.0]GKPK	NaN	FALSE	LABEL_FREE	5.06	0	3.45e-05	0.000662264	2	929.463	711747	3.31218e+06	292114	1.40256e+06
150	sample	1	150610_QE1_FS_129	150610_QE1_FS_129	-0.837776	60.4722	55.5811	0.829167	n. def.	0	FALSE	19902.7	SALVLQYLR.2	sp|P00740|FA9_HUMAN ‚Äî SALVLQYLR.2	NaN	sp|P00740|FA9_HUMAN	NaN	SALVLQYLR	SALVLQYLR	NaN	FALSE	LABEL_FREE	61.31	0	0.000148136	0.0127585	2	531.819	19902.7	93548.1	9034.86	45508.5
150	sample	1	150610_QE1_FS_129	150610_QE1_FS_129	-0.081877	34.2081	42.8498	0.795949	n. def.	0	FALSE	17090.3	FGSGYVSGWGR.2	sp|P00740|FA9_HUMAN ‚Äî FGSGYVSGWGR.2	NaN	sp|P00740|FA9_HUMAN	NaN	FGSGYVSGWGR	FGSGYVSGWGR	NaN	FALSE	LABEL_FREE	34.29	0	0.00500076	0.0937501	2	586.778	17090.3	97473.6	7067.67	40727.9
150	sample	1	150610_QE1_FS_129	150610_QE1_FS_129	-0.58087	21.5691	36.7489	0.824902	n. def.	0	FALSE	10549.9	NC[+57.0]ELDVTC[+57.0]NIK.2	sp|P00740|FA9_HUMAN ‚Äî NC[+57.0]ELDVTC[+57.0]NIK.2	NaN	sp|P00740|FA9_HUMAN	NaN	NCELDVTCNIK	NC[+57.0]ELDVTC[+57.0]NIK	NaN	FALSE	LABEL_FREE	22.15	0	5.27e-05	0.0016266	2	683.313	10549.9	57813.6	3781.51	20155
150	sample	1	150610_QE1_FS_129	150610_QE1_FS_129	0.0969225	32.0669	41.8259	0.770016	n. def.	0	FALSE	13223.6	SC[+57.0]EPAVPFPC[+57.0]GR.2	sp|P00740|FA9_HUMAN ‚Äî SC[+57.0]EPAVPFPC[+57.0]GR.2	NaN	sp|P00740|FA9_HUMAN	NaN	SCEPAVPFPCGR	SC[+57.0]EPAVPFPC[+57.0]GR	NaN	FALSE	LABEL_FREE	31.97	0	0.0132688	0.226921	2	688.808	13223.6	36934.8	8879.5	24141.7
150	sample	1	150610_QE1_FS_129	150610_QE1_FS_129	2.70122	28.1412	39.9997	0.748008	n. def.	0	FALSE	11262.4	VDAFC[+57.0]GGSIVNEK.2	sp|P00740|FA9_HUMAN ‚Äî VDAFC[+57.0]GGSIVNEK.2	NaN	sp|P00740|FA9_HUMAN	NaN	VDAFCGGSIVNEK	VDAFC[+57.0]GGSIVNEK	NaN	FALSE	LABEL_FREE	25.44	0	0.00656133	0.42847	2	698.333	11262.4	65862.4	5092.12	29625.5
150	sample	1	150610_QE1_FS_129	150610_QE1_FS_129	-0.30643	20.6136	36.4407	0.773069	n. def.	0	FALSE	6159.45	TGIVSGFGR.2	sp|P00742|FA10_HUMAN ‚Äî TGIVSGFGR.2	NaN	sp|P00742|FA10_HUMAN	NaN	TGIVSGFGR	TGIVSGFGR	NaN	FALSE	LABEL_FREE	20.92	0	0.00440783	0.388862	2	447.246	6159.45	56890.1	4588.39	44578.9
150	sample	1	150610_QE1_FS_129	150610_QE1_FS_129	0.287705	15.9577	34.2108	0.706268	n. def.	0.000240445	FALSE	13068.7	AC[+57.0]IPTGPYPC[+57.0]GK.2	sp|P00742|FA10_HUMAN ‚Äî AC[+57.0]IPTGPYPC[+57.0]GK.2	NaN	sp|P00742|FA10_HUMAN	NaN	ACIPTGPYPCGK	AC[+57.0]IPTGPYPC[+57.0]GK	NaN	FALSE	LABEL_FREE	15.67	0	0.000185693	0.00605598	2	660.808	13068.7	81017.4	6361.42	42273.7
150	sample	1	150610_QE1_FS_129	150610_QE1_FS_129	0.670002	78.97	64.3627	0.741596	n. def.	0	FALSE	14953.3	ETYDFDIAVLR.2	sp|P00742|FA10_HUMAN ‚Äî ETYDFDIAVLR.2	NaN	sp|P00742|FA10_HUMAN	NaN	ETYDFDIAVLR	ETYDFDIAVLR	NaN	FALSE	LABEL_FREE	78.3	0	3.42e-05	0.000870922	2	671.337	14953.3	44450.4	4367.6	11635
150	sample	1	150610_QE1_FS_129	150610_QE1_FS_129	-0.522029	85.238	67.4481	0.77004	n. def.	0	FALSE	5214.32	FKDTYFVTGIVSWGEGC[+57.0]AR.3	sp|P00742|FA10_HUMAN ‚Äî FKDTYFVTGIVSWGEGC[+57.0]AR.3	NaN	sp|P00742|FA10_HUMAN	NaN	FKDTYFVTGIVSWGEGCAR	FKDTYFVTGIVSWGEGC[+57.0]AR	NaN	FALSE	LABEL_FREE	85.76	0	0.00917113	0.427987	3	732.36	5214.32	59056	2332.28	24337.6
150	sample	1	150610_QE1_FS_129	150610_QE1_FS_129	-1.29668	74.4933	62.3191	0.74254	n. def.	0	FALSE	4073.88	RPDSLQHVLLPVLDR.4	sp|P00746|CFAD_HUMAN ‚Äî RPDSLQHVLLPVLDR.4	NaN	sp|P00746|CFAD_HUMAN	NaN	RPDSLQHVLLPVLDR	RPDSLQHVLLPVLDR	NaN	FALSE	LABEL_FREE	75.79	0	0.0549311	0.657378	4	440.256	4073.88	10334.6	1594.08	4184.18
150	sample	1	150610_QE1_FS_129	150610_QE1_FS_129	-0.684826	42.5152	47.3068	0.891575	n. def.	0	FALSE	33324.2	ELRPWC[+57.0]FTTDPNKR.4	sp|P00747|PLMN_HUMAN ‚Äî ELRPWC[+57.0]FTTDPNKR.4	NaN	sp|P00747|PLMN_HUMAN	NaN	ELRPWCFTTDPNKR	ELRPWC[+57.0]FTTDPNKR	NaN	FALSE	LABEL_FREE	43.2	0	1.69e-05	0.00118417	4	455.729	33324.2	182205	13061.2	72726.4
150	sample	1	150610_QE1_FS_129	150610_QE1_FS_129	-0.40888	8.96112	30.7759	0.774551	n. def.	0	FALSE	19835.2	HSIFTPETNPR.3	sp|P00747|PLMN_HUMAN ‚Äî HSIFTPETNPR.3	NaN	sp|P00747|PLMN_HUMAN	NaN	HSIFTPETNPR	HSIFTPETNPR	NaN	FALSE	LABEL_FREE	9.37	0	0.00107923	0.0385012	3	433.554	19835.2	60492.6	7889.9	24129.6
150	sample	1	150610_QE1_FS_129	150610_QE1_FS_129	0.429548	-11.9005	20.3547	0.806539	n. def.	0	FALSE	3225.71	VYLSEC[+57.0]K.2	sp|P00747|PLMN_HUMAN ‚Äî VYLSEC[+57.0]K.2	NaN	sp|P00747|PLMN_HUMAN	NaN	VYLSECK	VYLSEC[+57.0]K	NaN	FALSE	LABEL_FREE	-12.33	0	0.00205245	0.143093	2	449.721	3225.71	14148.7	2097.82	8857.28
150	sample	1	150610_QE1_FS_129	150610_QE1_FS_129	-0.417543	-11.9375	20.3368	0.825625	n. def.	0	FALSE	3817.15	APWC[+57.0]HTTNSQVR.3	sp|P00747|PLMN_HUMAN ‚Äî APWC[+57.0]HTTNSQVR.3	NaN	sp|P00747|PLMN_HUMAN	NaN	APWCHTTNSQVR	APWC[+57.0]HTTNSQVR	NaN	FALSE	LABEL_FREE	-11.52	0	0.00258395	0.239853	3	486.23	3817.15	31862.9	1625.64	12844.3
150	sample	1	150610_QE1_FS_129	150610_QE1_FS_129	-0.0835453	64.9765	57.8368	0.681566	n. def.	0.000929184	FALSE	956.724	ELRPWC[+57.0]F.2	sp|P00747|PLMN_HUMAN ‚Äî ELRPWC[+57.0]F.2	NaN	sp|P00747|PLMN_HUMAN	NaN	ELRPWCF	ELRPWC[+57.0]F	NaN	FALSE	LABEL_FREE	65.06	0	0.0266145	0.565635	2	504.24	956.724	8914.08	688.581	5430.7
150	sample	1	150610_QE1_FS_129	150610_QE1_FS_129	-0.639048	-3.94905	24.6222	0.78898	n. def.	0	FALSE	9102.58	KQLGAGSIEEC[+57.0]AAK.3	sp|P00747|PLMN_HUMAN ‚Äî KQLGAGSIEEC[+57.0]AAK.3	NaN	sp|P00747|PLMN_HUMAN	NaN	KQLGAGSIEECAAK	KQLGAGSIEEC[+57.0]AAK	NaN	FALSE	LABEL_FREE	-3.31	0	0.00443785	0.0933882	3	487.917	9102.58	59305.3	3864.23	24846
150	sample	1	150610_QE1_FS_129	150610_QE1_FS_129	1.27205	15.6921	34.0733	0.751933	n. def.	0	FALSE	6230.1	LFLEPTRK.2	sp|P00747|PLMN_HUMAN ‚Äî LFLEPTRK.2	NaN	sp|P00747|PLMN_HUMAN	NaN	LFLEPTRK	LFLEPTRK	NaN	FALSE	LABEL_FREE	14.42	0	0.00161101	0.0304512	2	502.301	6230.1	43600	2951.55	22384.8
150	sample	1	150610_QE1_FS_129	150610_QE1_FS_129	1.18243	-10.8076	20.8825	0.722106	n. def.	0	FALSE	917.484	TPENFPC[+57.0]K.2	sp|P00747|PLMN_HUMAN ‚Äî TPENFPC[+57.0]K.2	NaN	sp|P00747|PLMN_HUMAN	NaN	TPENFPCK	TPENFPC[+57.0]K	NaN	FALSE	LABEL_FREE	-11.99	0	0.0505528	0.473923	2	496.729	917.484	10490.4	456.419	5711.67
150	sample	1	150610_QE1_FS_129	150610_QE1_FS_129	0.693697	10.5137	31.7638	0.812929	n. def.	0	FALSE	108257	LSSPAVITDK.2	sp|P00747|PLMN_HUMAN ‚Äî LSSPAVITDK.2	NaN	sp|P00747|PLMN_HUMAN	NaN	LSSPAVITDK	LSSPAVITDK	NaN	FALSE	LABEL_FREE	9.82	0	7.5e-06	0.000704701	2	515.792	108257	425144	26985.1	117107
150	sample	1	150610_QE1_FS_129	150610_QE1_FS_129	-0.618207	16.4818	34.482	0.691529	n. def.	0.000587906	FALSE	17336.8	WEYC[+57.0]NLK.2	sp|P00747|PLMN_HUMAN ‚Äî WEYC[+57.0]NLK.2	NaN	sp|P00747|PLMN_HUMAN	NaN	WEYCNLK	WEYC[+57.0]NLK	NaN	FALSE	LABEL_FREE	17.1	0	0.00423234	0.308004	2	506.732	17336.8	70150.7	9839.55	37995.1
150	sample	1	150610_QE1_FS_129	150610_QE1_FS_129	-0.384228	-17.1842	18.397	0.800546	n. def.	0	FALSE	18754.7	NLDENYC[+57.0]R.2	sp|P00747|PLMN_HUMAN ‚Äî NLDENYC[+57.0]R.2	NaN	sp|P00747|PLMN_HUMAN	NaN	NLDENYCR	NLDENYC[+57.0]R	NaN	FALSE	LABEL_FREE	-16.8	0	2.54e-05	0.00165888	2	542.23	18754.7	66648.3	12655.5	46758
150	sample	1	150610_QE1_FS_129	150610_QE1_FS_129	0.311021	56.991	53.8462	0.823224	n. def.	0	FALSE	27850.5	VVGGC[+57.0]VAHPHSWPWQVSLR.4	sp|P00747|PLMN_HUMAN ‚Äî VVGGC[+57.0]VAHPHSWPWQVSLR.4	NaN	sp|P00747|PLMN_HUMAN	NaN	VVGGCVAHPHSWPWQVSLR	VVGGC[+57.0]VAHPHSWPWQVSLR	NaN	FALSE	LABEL_FREE	56.68	0	0.00752747	0.645211	4	543.779	27850.5	113685	10539.4	42607.4
150	sample	1	150610_QE1_FS_129	150610_QE1_FS_129	0.301453	52.0715	51.2472	0.84535	n. def.	0	FALSE	62310.1	WELC[+57.0]DIPR.2	sp|P00747|PLMN_HUMAN ‚Äî WELC[+57.0]DIPR.2	NaN	sp|P00747|PLMN_HUMAN	NaN	WELCDIPR	WELC[+57.0]DIPR	NaN	FALSE	LABEL_FREE	51.77	0	6.53e-06	0.000614101	2	544.764	62310.1	222477	21028.8	72318.5
150	sample	1	150610_QE1_FS_129	150610_QE1_FS_129	0.0456549	24.3157	37.888	0.863783	n. def.	0	FALSE	135228	EAQLPVIENK.2	sp|P00747|PLMN_HUMAN ‚Äî EAQLPVIENK.2	NaN	sp|P00747|PLMN_HUMAN	NaN	EAQLPVIENK	EAQLPVIENK	NaN	FALSE	LABEL_FREE	24.27	0	5.8e-05	0.00331857	2	570.817	135228	332013	77421.8	195038
150	sample	1	150610_QE1_FS_129	150610_QE1_FS_129	-0.0035615	9.39644	31.0367	0.723052	n. def.	0	FALSE	2615.64	RATTVTGTPC[+57.0]QDWAAQEPHR.4	sp|P00747|PLMN_HUMAN ‚Äî RATTVTGTPC[+57.0]QDWAAQEPHR.4	NaN	sp|P00747|PLMN_HUMAN	NaN	RATTVTGTPCQDWAAQEPHR	RATTVTGTPC[+57.0]QDWAAQEPHR	NaN	FALSE	LABEL_FREE	9.4	0	0.00782054	0.61297	4	571.27	2615.64	22404	1004.1	9901.28
150	sample	1	150610_QE1_FS_129	150610_QE1_FS_129	-0.455822	57.6942	54.0864	0.7114	n. def.	0.000133218	FALSE	6528.55	VIPAC[+57.0]LPSPNYVVADR.3	sp|P00747|PLMN_HUMAN ‚Äî VIPAC[+57.0]LPSPNYVVADR.3	NaN	sp|P00747|PLMN_HUMAN	NaN	VIPACLPSPNYVVADR	VIPAC[+57.0]LPSPNYVVADR	NaN	FALSE	LABEL_FREE	58.15	0	0.0074949	0.618066	3	590.98	6528.55	29331.8	3820.08	16415.7
150	sample	1	150610_QE1_FS_129	150610_QE1_FS_129	0.0237821	42.5438	47.3203	0.727772	n. def.	0	FALSE	9804.75	ELRPWC[+57.0]FTTDPNKR.3	sp|P00747|PLMN_HUMAN ‚Äî ELRPWC[+57.0]FTTDPNKR.3	NaN	sp|P00747|PLMN_HUMAN	NaN	ELRPWCFTTDPNKR	ELRPWC[+57.0]FTTDPNKR	NaN	FALSE	LABEL_FREE	42.52	0	0.000951107	0.0443517	3	607.304	9804.75	57887.3	6914.68	40710
150	sample	1	150610_QE1_FS_129	150610_QE1_FS_129	0.469878	82.7799	66.3344	0.83389	n. def.	0	FALSE	106773	FVTWIEGVMR.2	sp|P00747|PLMN_HUMAN ‚Äî FVTWIEGVMR.2	NaN	sp|P00747|PLMN_HUMAN	NaN	FVTWIEGVMR	FVTWIEGVMR	NaN	FALSE	LABEL_FREE	82.31	0	7.41e-05	0.00344983	2	619.324	106773	762776	32288.5	228675
150	sample	1	150610_QE1_FS_129	150610_QE1_FS_129	-0.417066	13.9929	33.376	0.877578	n. def.	0	FALSE	126875	FSPATHPSEGLEENYC[+57.0]R.3	sp|P00747|PLMN_HUMAN ‚Äî FSPATHPSEGLEENYC[+57.0]R.3	NaN	sp|P00747|PLMN_HUMAN	NaN	FSPATHPSEGLEENYCR	FSPATHPSEGLEENYC[+57.0]R	NaN	FALSE	LABEL_FREE	14.41	0	5.71e-06	0.000536708	3	665.296	126875	889984	34289.6	248293
150	sample	1	150610_QE1_FS_129	150610_QE1_FS_129	-0.80906	9.01094	30.8057	0.68814	n. def.	0.000702539	FALSE	39691.6	HSIFTPETNPR.2	sp|P00747|PLMN_HUMAN ‚Äî HSIFTPETNPR.2	NaN	sp|P00747|PLMN_HUMAN	NaN	HSIFTPETNPR	HSIFTPETNPR	NaN	FALSE	LABEL_FREE	9.82	0	0.0010329	0.041568	2	649.828	39691.6	114069	11362.8	34310.6
150	sample	1	150610_QE1_FS_129	150610_QE1_FS_129	0.656725	8.11673	30.2706	0.850962	n. def.	0	FALSE	113768	QLGAGSIEEC[+57.0]AAK.2	sp|P00747|PLMN_HUMAN ‚Äî QLGAGSIEEC[+57.0]AAK.2	NaN	sp|P00747|PLMN_HUMAN	NaN	QLGAGSIEECAAK	QLGAGSIEEC[+57.0]AAK	NaN	FALSE	LABEL_FREE	7.46	0	6.47e-06	0.000608079	2	667.323	113768	635903	47068.3	263551
150	sample	1	150610_QE1_FS_129	150610_QE1_FS_129	0.257544	34.3275	42.8921	0.708836	n. def.	0.000186986	FALSE	19692	TMSGLEC[+57.0]QAWDSQSPHAHGYIPSK.4	sp|P00747|PLMN_HUMAN ‚Äî TMSGLEC[+57.0]QAWDSQSPHAHGYIPSK.4	NaN	sp|P00747|PLMN_HUMAN	NaN	TMSGLECQAWDSQSPHAHGYIPSK	TMSGLEC[+57.0]QAWDSQSPHAHGYIPSK	NaN	FALSE	LABEL_FREE	34.07	0	0.00028448	0.0191679	4	672.554	19692	91824.3	13855	63328.4
150	sample	1	150610_QE1_FS_129	150610_QE1_FS_129	-0.681733	-5.20173	23.9457	0.858327	n. def.	0	FALSE	19762.9	C[+57.0]EEDEEFTC[+57.0]R.2	sp|P00747|PLMN_HUMAN ‚Äî C[+57.0]EEDEEFTC[+57.0]R.2	NaN	sp|P00747|PLMN_HUMAN	NaN	CEEDEEFTCR	C[+57.0]EEDEEFTC[+57.0]R	NaN	FALSE	LABEL_FREE	-4.52	0	7.19e-05	0.00617529	2	687.75	19762.9	65253	6335.32	17449.3
150	sample	1	150610_QE1_FS_129	150610_QE1_FS_129	0.13148	4.44148	28.7273	0.752685	n. def.	0	FALSE	5830.32	C[+57.0]QSWSSMTPHR.2	sp|P00747|PLMN_HUMAN ‚Äî C[+57.0]QSWSSMTPHR.2	NaN	sp|P00747|PLMN_HUMAN	NaN	CQSWSSMTPHR	C[+57.0]QSWSSMTPHR	NaN	FALSE	LABEL_FREE	4.31	0	0.0170017	0.608895	2	688.794	5830.32	32085.7	1997.18	11635.9
150	sample	1	150610_QE1_FS_129	150610_QE1_FS_129	-1.02031	48.3497	49.9248	0.832301	n. def.	0	FALSE	85601.5	NPDADKGPWC[+57.0]FTTDPSVR.3	sp|P00747|PLMN_HUMAN ‚Äî NPDADKGPWC[+57.0]FTTDPSVR.3	NaN	sp|P00747|PLMN_HUMAN	NaN	NPDADKGPWCFTTDPSVR	NPDADKGPWC[+57.0]FTTDPSVR	NaN	FALSE	LABEL_FREE	49.37	0	6.04e-06	0.000568097	3	688.314	85601.5	364636	64225.8	281166
150	sample	1	150610_QE1_FS_129	150610_QE1_FS_129	0.282782	16.4628	34.4722	0.882637	n. def.	0	FALSE	51312.1	ATTVTGTPC[+57.0]QDWAAQEPHR.3	sp|P00747|PLMN_HUMAN ‚Äî ATTVTGTPC[+57.0]QDWAAQEPHR.3	NaN	sp|P00747|PLMN_HUMAN	NaN	ATTVTGTPCQDWAAQEPHR	ATTVTGTPC[+57.0]QDWAAQEPHR	NaN	FALSE	LABEL_FREE	16.18	0	6.02e-07	5.66e-05	3	709.329	51312.1	428477	13875.5	122503
150	sample	1	150610_QE1_FS_129	150610_QE1_FS_129	-6.99741	101.723	76.2159	0.779703	n. def.	0	FALSE	20685.9	FGM[+16.0]HFC[+57.0]GGTLISPEWVLTAAHC[+57.0]LEK.4	sp|P00747|PLMN_HUMAN ‚Äî FGM[+16.0]HFC[+57.0]GGTLISPEWVLTAAHC[+57.0]LEK.4	NaN	sp|P00747|PLMN_HUMAN	NaN	FGMHFCGGTLISPEWVLTAAHCLEK	FGM[+16.0]HFC[+57.0]GGTLISPEWVLTAAHC[+57.0]LEK	NaN	FALSE	LABEL_FREE	108.72	0	0.0831771	0.515915	4	720.093	20685.9	236222	8501.81	93606.9
150	sample	1	150610_QE1_FS_129	150610_QE1_FS_129	1.02259	101.723	76.2159	0.845134	n. def.	0	FALSE	24958.6	FGMHFC[+57.0]GGTLISPEWVLTAAHC[+57.0]LEK.4	sp|P00747|PLMN_HUMAN ‚Äî FGMHFC[+57.0]GGTLISPEWVLTAAHC[+57.0]LEK.4	NaN	sp|P00747|PLMN_HUMAN	NaN	FGMHFCGGTLISPEWVLTAAHCLEK	FGMHFC[+57.0]GGTLISPEWVLTAAHC[+57.0]LEK	NaN	FALSE	LABEL_FREE	100.7	0	0.000772041	0.0687748	4	716.35	24958.6	286393	7527.03	84921.8
150	sample	1	150610_QE1_FS_129	150610_QE1_FS_129	-0.456517	41.4635	46.759	0.870445	n. def.	0	FALSE	50746.6	KLYDYC[+57.0]DVPQC[+57.0]AAPSFDC[+57.0]GKPQVEPK.4	sp|P00747|PLMN_HUMAN ‚Äî KLYDYC[+57.0]DVPQC[+57.0]AAPSFDC[+57.0]GKPQVEPK.4	NaN	sp|P00747|PLMN_HUMAN	NaN	KLYDYCDVPQCAAPSFDCGKPQVEPK	KLYDYC[+57.0]DVPQC[+57.0]AAPSFDC[+57.0]GKPQVEPK	NaN	FALSE	LABEL_FREE	41.92	0	5.76e-06	0.000530089	4	768.853	50746.6	274857	12295	67448
150	sample	1	150610_QE1_FS_129	150610_QE1_FS_129	0.270807	41.4808	46.7707	0.759013	n. def.	0	FALSE	36033.5	LYDYC[+57.0]DVPQC[+57.0]AAPSFDC[+57.0]GKPQVEPK.4	sp|P00747|PLMN_HUMAN ‚Äî LYDYC[+57.0]DVPQC[+57.0]AAPSFDC[+57.0]GKPQVEPK.4	NaN	sp|P00747|PLMN_HUMAN	NaN	LYDYCDVPQCAAPSFDCGKPQVEPK	LYDYC[+57.0]DVPQC[+57.0]AAPSFDC[+57.0]GKPQVEPK	NaN	FALSE	LABEL_FREE	41.21	0	0.000236546	0.0031066	4	737.08	36033.5	192911	12325	67448
150	sample	1	150610_QE1_FS_129	150610_QE1_FS_129	0.403721	31.2937	41.4776	0.865855	n. def.	0	FALSE	78716.4	NPDNDPQGPWC[+57.0]YTTDPEKR.3	sp|P00747|PLMN_HUMAN ‚Äî NPDNDPQGPWC[+57.0]YTTDPEKR.3	NaN	sp|P00747|PLMN_HUMAN	NaN	NPDNDPQGPWCYTTDPEKR	NPDNDPQGPWC[+57.0]YTTDPEKR	NaN	FALSE	LABEL_FREE	30.89	0	6.11e-06	0.00043523	3	764	78716.4	213417	25569.2	65666.9
150	sample	1	150610_QE1_FS_129	150610_QE1_FS_129	-0.292084	96.5779	72.8223	0.859229	n. def.	0	FALSE	10387.1	TEC[+57.0]FITGWGETQGTFGAGLLK.3	sp|P00747|PLMN_HUMAN ‚Äî TEC[+57.0]FITGWGETQGTFGAGLLK.3	NaN	sp|P00747|PLMN_HUMAN	NaN	TECFITGWGETQGTFGAGLLK	TEC[+57.0]FITGWGETQGTFGAGLLK	NaN	FALSE	LABEL_FREE	96.87	0	0.00253416	0.23747	3	758.369	10387.1	64563.3	3175.09	18394.1
150	sample	1	150610_QE1_FS_129	150610_QE1_FS_129	-0.726993	6.76301	29.6259	0.856782	n. def.	0	FALSE	48835.2	C[+57.0]TTPPPSSGPTYQC[+57.0]LK.2	sp|P00747|PLMN_HUMAN ‚Äî C[+57.0]TTPPPSSGPTYQC[+57.0]LK.2	NaN	sp|P00747|PLMN_HUMAN	NaN	CTTPPPSSGPTYQCLK	C[+57.0]TTPPPSSGPTYQC[+57.0]LK	NaN	FALSE	LABEL_FREE	7.49	0	6.58e-06	0.000618098	2	897.414	48835.2	177258	27275.7	99465.7
150	sample	1	150610_QE1_FS_129	150610_QE1_FS_129	-0.612436	57.7676	54.1169	0.864272	n. def.	0	FALSE	93688.6	VIPAC[+57.0]LPSPNYVVADR.2	sp|P00747|PLMN_HUMAN ‚Äî VIPAC[+57.0]LPSPNYVVADR.2	NaN	sp|P00747|PLMN_HUMAN	NaN	VIPACLPSPNYVVADR	VIPAC[+57.0]LPSPNYVVADR	NaN	FALSE	LABEL_FREE	58.38	0	5.92e-06	0.00055673	2	886.46	93688.6	307851	48120.9	158335
150	sample	1	150610_QE1_FS_129	150610_QE1_FS_129	-0.408433	14.0116	33.3842	0.695438	n. def.	0.000459106	FALSE	23197.1	FSPATHPSEGLEENYC[+57.0]R.2	sp|P00747|PLMN_HUMAN ‚Äî FSPATHPSEGLEENYC[+57.0]R.2	NaN	sp|P00747|PLMN_HUMAN	NaN	FSPATHPSEGLEENYCR	FSPATHPSEGLEENYC[+57.0]R	NaN	FALSE	LABEL_FREE	14.42	0	0.0015115	0.0423226	2	997.44	23197.1	190177	15536	128408
150	sample	1	150610_QE1_FS_129	150610_QE1_FS_129	0.176583	39.6466	45.6178	0.832091	n. def.	0	FALSE	41334.2	NPDGDVGGPWC[+57.0]YTTNPR.2	sp|P00747|PLMN_HUMAN ‚Äî NPDGDVGGPWC[+57.0]YTTNPR.2	NaN	sp|P00747|PLMN_HUMAN	NaN	NPDGDVGGPWCYTTNPR	NPDGDVGGPWC[+57.0]YTTNPR	NaN	FALSE	LABEL_FREE	39.47	0	4.79e-06	0.00045052	2	953.413	41334.2	124086	13989.1	41735.1
150	sample	1	150610_QE1_FS_129	150610_QE1_FS_129	-3.72514	33.4449	42.5551	0.716179	n. def.	2.97e-05	FALSE	25872.6	TPENYPNAGLTMNYC[+57.0]R.2	sp|P00747|PLMN_HUMAN ‚Äî TPENYPNAGLTMNYC[+57.0]R.2	NaN	sp|P00747|PLMN_HUMAN	NaN	TPENYPNAGLTMNYCR	TPENYPNAGLTMNYC[+57.0]R	NaN	FALSE	LABEL_FREE	37.17	0	0.00557255	0.251447	2	951.41	25872.6	151747	13346.1	77424
150	sample	1	150610_QE1_FS_129	150610_QE1_FS_129	-0.474774	48.3752	49.9349	0.764213	n. def.	0	FALSE	15448.3	NPDADKGPWC[+57.0]FTTDPSVR.2	sp|P00747|PLMN_HUMAN ‚Äî NPDADKGPWC[+57.0]FTTDPSVR.2	NaN	sp|P00747|PLMN_HUMAN	NaN	NPDADKGPWCFTTDPSVR	NPDADKGPWC[+57.0]FTTDPSVR	NaN	FALSE	LABEL_FREE	48.85	0	0.00308625	0.201426	2	1031.97	15448.3	69167.9	6515.26	29103
150	sample	1	150610_QE1_FS_129	150610_QE1_FS_129	0.12669	96.5967	72.8386	0.870815	n. def.	0	FALSE	9633.39	TEC[+57.0]FITGWGETQGTFGAGLLK.2	sp|P00747|PLMN_HUMAN ‚Äî TEC[+57.0]FITGWGETQGTFGAGLLK.2	NaN	sp|P00747|PLMN_HUMAN	NaN	TECFITGWGETQGTFGAGLLK	TEC[+57.0]FITGWGETQGTFGAGLLK	NaN	FALSE	LABEL_FREE	96.47	0	3.39e-05	0.00099895	2	1137.05	9633.39	60732.9	3477.11	21752.1
150	sample	1	150610_QE1_FS_129	150610_QE1_FS_129	1.03776	70.7178	60.3148	0.790189	n. def.	0	FALSE	9650.14	YDYC[+57.0]DILEC[+57.0]EEEC[+57.0]MHC[+57.0]SGENYDGK.3	sp|P00747|PLMN_HUMAN ‚Äî YDYC[+57.0]DILEC[+57.0]EEEC[+57.0]MHC[+57.0]SGENYDGK.3	NaN	sp|P00747|PLMN_HUMAN	NaN	YDYCDILECEEECMHCSGENYDGK	YDYC[+57.0]DILEC[+57.0]EEEC[+57.0]MHC[+57.0]SGENYDGK	NaN	FALSE	LABEL_FREE	69.68	0	0.00246314	0.197082	3	1026.04	9650.14	26284.8	4271.17	10564.7
150	sample	1	150610_QE1_FS_129	150610_QE1_FS_129	-0.259224	30.3208	41.0513	0.8264	n. def.	0	FALSE	9635.48	NWGLGGHAFC[+57.0]R.3	sp|P00748|FA12_HUMAN ‚Äî NWGLGGHAFC[+57.0]R.3	NaN	sp|P00748|FA12_HUMAN	NaN	NWGLGGHAFCR	NWGLGGHAFC[+57.0]R	NaN	FALSE	LABEL_FREE	30.58	0	0.00392078	0.367034	3	425.533	9635.48	82961	3422.32	23384.6
150	sample	1	150610_QE1_FS_129	150610_QE1_FS_129	-0.308487	35.2415	43.268	0.905412	n. def.	0	FALSE	19315.2	VVGGLVALR.2	sp|P00748|FA12_HUMAN ‚Äî VVGGLVALR.2	NaN	sp|P00748|FA12_HUMAN	NaN	VVGGLVALR	VVGGLVALR	NaN	FALSE	LABEL_FREE	35.55	0	0	0	2	442.29	19315.2	106200	15554.6	85416.5
150	sample	1	150610_QE1_FS_129	150610_QE1_FS_129	0.0226179	64.6326	57.6411	0.85448	n. def.	0	FALSE	7351.27	LHEAFSPVSYQHDLALLR.4	sp|P00748|FA12_HUMAN ‚Äî LHEAFSPVSYQHDLALLR.4	NaN	sp|P00748|FA12_HUMAN	NaN	LHEAFSPVSYQHDLALLR	LHEAFSPVSYQHDLALLR	NaN	FALSE	LABEL_FREE	64.61	0	0.00900437	0.472331	4	524.779	7351.27	30036.5	3932.56	14470.1
150	sample	1	150610_QE1_FS_129	150610_QE1_FS_129	-0.57314	32.9969	42.3106	0.759912	n. def.	0	FALSE	3399.38	WGYC[+57.0]LEPK.2	sp|P00748|FA12_HUMAN ‚Äî WGYC[+57.0]LEPK.2	NaN	sp|P00748|FA12_HUMAN	NaN	WGYCLEPK	WGYC[+57.0]LEPK	NaN	FALSE	LABEL_FREE	33.57	0	0.00254712	0.192698	2	526.747	3399.38	27698.1	1911.39	14552.6
150	sample	1	150610_QE1_FS_129	150610_QE1_FS_129	0.917152	40.1672	45.8804	0.70965	n. def.	0.000169891	FALSE	11994.9	C[+57.0]FEPQLLR.2	sp|P00748|FA12_HUMAN ‚Äî C[+57.0]FEPQLLR.2	NaN	sp|P00748|FA12_HUMAN	NaN	CFEPQLLR	C[+57.0]FEPQLLR	NaN	FALSE	LABEL_FREE	39.25	0	0.000174435	0.00558946	2	531.773	11994.9	50344.9	5995.55	23131.9
150	sample	1	150610_QE1_FS_129	150610_QE1_FS_129	0.188692	78.1487	63.9495	0.763919	n. def.	0	FALSE	14500.8	NPDNDIRPWC[+57.0]FVLNR.3	sp|P00748|FA12_HUMAN ‚Äî NPDNDIRPWC[+57.0]FVLNR.3	NaN	sp|P00748|FA12_HUMAN	NaN	NPDNDIRPWCFVLNR	NPDNDIRPWC[+57.0]FVLNR	NaN	FALSE	LABEL_FREE	77.96	0	0.00244433	0.217278	3	639.313	14500.8	82914.3	4314.98	23112.9
150	sample	1	150610_QE1_FS_129	150610_QE1_FS_129	0.444106	64.5941	57.6192	0.699044	n. def.	0.000387554	FALSE	1812.29	LHEAFSPVSYQHDLALLR.3	sp|P00748|FA12_HUMAN ‚Äî LHEAFSPVSYQHDLALLR.3	NaN	sp|P00748|FA12_HUMAN	NaN	LHEAFSPVSYQHDLALLR	LHEAFSPVSYQHDLALLR	NaN	FALSE	LABEL_FREE	64.15	0	0.0589033	0.534488	3	699.369	1812.29	11271.6	1180.5	6305.03
150	sample	1	150610_QE1_FS_129	150610_QE1_FS_129	0.138104	99.4881	75.1749	0.851986	n. def.	0	FALSE	15357.4	NKPGVYTDVAYYLAWIR.3	sp|P00748|FA12_HUMAN ‚Äî NKPGVYTDVAYYLAWIR.3	NaN	sp|P00748|FA12_HUMAN	NaN	NKPGVYTDVAYYLAWIR	NKPGVYTDVAYYLAWIR	NaN	FALSE	LABEL_FREE	99.35	0	0.00392217	0.367844	3	677.69	15357.4	174072	4616.27	49893
150	sample	1	150610_QE1_FS_129	150610_QE1_FS_129	-0.645916	33.6641	42.6567	0.795763	n. def.	0	FALSE	10318.8	GRPGPQPWC[+57.0]ATTPNFDQDQR.3	sp|P00748|FA12_HUMAN ‚Äî GRPGPQPWC[+57.0]ATTPNFDQDQR.3	NaN	sp|P00748|FA12_HUMAN	NaN	GRPGPQPWCATTPNFDQDQR	GRPGPQPWC[+57.0]ATTPNFDQDQR	NaN	FALSE	LABEL_FREE	34.31	0	0.00620479	0.450538	3	776.69	10318.8	97305.6	3994.53	34849.7
150	sample	1	150610_QE1_FS_129	150610_QE1_FS_129	0.62373	82.8237	66.353	0.731478	n. def.	0	FALSE	7318.71	LQEDADGSC[+57.0]ALLSPYVQPVC[+57.0]LPSGAAR.3	sp|P00748|FA12_HUMAN ‚Äî LQEDADGSC[+57.0]ALLSPYVQPVC[+57.0]LPSGAAR.3	NaN	sp|P00748|FA12_HUMAN	NaN	LQEDADGSCALLSPYVQPVCLPSGAAR	LQEDADGSC[+57.0]ALLSPYVQPVC[+57.0]LPSGAAR	NaN	FALSE	LABEL_FREE	82.2	0	0.000382297	0.0226822	3	958.799	7318.71	38481.5	5091.68	25070.6
150	sample	1	150610_QE1_FS_129	150610_QE1_FS_129	0.0143063	15.1843	33.8435	0.719032	n. def.	0	FALSE	119637	VKDISEVVTPR.3	sp|P00751|CFAB_HUMAN ‚Äî VKDISEVVTPR.3	NaN	sp|P00751|CFAB_HUMAN	NaN	VKDISEVVTPR	VKDISEVVTPR	NaN	FALSE	LABEL_FREE	15.17	0	0.0115668	0.100285	3	414.907	119637	321296	74710.2	198614
150	sample	1	150610_QE1_FS_129	150610_QE1_FS_129	-0.253089	-8.27309	22.1373	0.808905	n. def.	0	FALSE	21590.7	ISVIRPSK.2	sp|P00751|CFAB_HUMAN ‚Äî ISVIRPSK.2	NaN	sp|P00751|CFAB_HUMAN	NaN	ISVIRPSK	ISVIRPSK	NaN	FALSE	LABEL_FREE	-8.02	0	0.000455506	0.0293445	2	450.287	21590.7	155121	8624.74	61525.9
150	sample	1	150610_QE1_FS_129	150610_QE1_FS_129	-0.559933	-11.9599	20.326	0.854854	n. def.	0	FALSE	79239.8	LEDSVTYHC[+57.0]SR.3	sp|P00751|CFAB_HUMAN ‚Äî LEDSVTYHC[+57.0]SR.3	NaN	sp|P00751|CFAB_HUMAN	NaN	LEDSVTYHCSR	LEDSVTYHC[+57.0]SR	NaN	FALSE	LABEL_FREE	-11.4	0	6.38e-06	0.000599997	3	456.207	79239.8	637504	19675.6	157249
150	sample	1	150610_QE1_FS_129	150610_QE1_FS_129	-0.857357	-1.95736	25.6499	0.887428	n. def.	0	FALSE	101697	QLNEINYEDHK.3	sp|P00751|CFAB_HUMAN ‚Äî QLNEINYEDHK.3	NaN	sp|P00751|CFAB_HUMAN	NaN	QLNEINYEDHK	QLNEINYEDHK	NaN	FALSE	LABEL_FREE	-1.1	0	2.83e-06	0.000266178	3	468.225	101697	482853	21712.7	114244
150	sample	1	150610_QE1_FS_129	150610_QE1_FS_129	-1.59273	45.5773	48.6943	0.851364	n. def.	0	FALSE	134762	C[+57.0]LVNLIEK.2	sp|P00751|CFAB_HUMAN ‚Äî C[+57.0]LVNLIEK.2	NaN	sp|P00751|CFAB_HUMAN	NaN	CLVNLIEK	C[+57.0]LVNLIEK	NaN	FALSE	LABEL_FREE	47.17	0	5.2e-06	0.000483109	2	494.778	134762	588080	75412.2	330070
150	sample	1	150610_QE1_FS_129	150610_QE1_FS_129	-0.0997915	3.78021	28.4925	0.908359	n. def.	0	FALSE	96551.1	STGSWSTLK.2	sp|P00751|CFAB_HUMAN ‚Äî STGSWSTLK.2	NaN	sp|P00751|CFAB_HUMAN	NaN	STGSWSTLK	STGSWSTLK	NaN	FALSE	LABEL_FREE	3.88	0	1.5e-06	7.48e-05	2	483.748	96551.1	692778	55092.5	386041
150	sample	1	150610_QE1_FS_129	150610_QE1_FS_129	0.0281529	-23.9618	14.815	0.747334	n. def.	0	FALSE	3355.86	VASYGVKPR.2	sp|P00751|CFAB_HUMAN ‚Äî VASYGVKPR.2	NaN	sp|P00751|CFAB_HUMAN	NaN	VASYGVKPR	VASYGVKPR	NaN	FALSE	LABEL_FREE	-23.99	0	0.00929528	0.43005	2	488.782	3355.86	19772.5	1218.33	7151.69
150	sample	1	150610_QE1_FS_129	150610_QE1_FS_129	-1.91124	16.9288	34.7347	0.725826	n. def.	0	FALSE	19275.4	ALFVSEEEK.2	sp|P00751|CFAB_HUMAN ‚Äî ALFVSEEEK.2	NaN	sp|P00751|CFAB_HUMAN	NaN	ALFVSEEEK	ALFVSEEEK	NaN	FALSE	LABEL_FREE	18.84	0	0.0122192	0.193031	2	526.27	19275.4	92362.5	10083.7	50239.1
150	sample	1	150610_QE1_FS_129	150610_QE1_FS_129	0.00757328	22.8576	37.1701	0.881856	n. def.	0	FALSE	252682	DISEVVTPR.2	sp|P00751|CFAB_HUMAN ‚Äî DISEVVTPR.2	NaN	sp|P00751|CFAB_HUMAN	NaN	DISEVVTPR	DISEVVTPR	NaN	FALSE	LABEL_FREE	22.85	0	8.52e-06	0.000487602	2	508.275	252682	565430	82929.2	182909
150	sample	1	150610_QE1_FS_129	150610_QE1_FS_129	-0.696685	30.0633	40.9421	0.697401	n. def.	0.000420194	FALSE	12332.3	PHDFENGEYWPR.3	sp|P00751|CFAB_HUMAN ‚Äî PHDFENGEYWPR.3	NaN	sp|P00751|CFAB_HUMAN	NaN	PHDFENGEYWPR	PHDFENGEYWPR	NaN	FALSE	LABEL_FREE	30.76	0	0.0284257	0.556402	3	516.56	12332.3	42002.4	5975.71	22384.8
150	sample	1	150610_QE1_FS_129	150610_QE1_FS_129	-0.917576	-4.37758	24.3908	0.879618	n. def.	0	FALSE	8999.24	GDSGGPLIVHK.2	sp|P00751|CFAB_HUMAN ‚Äî GDSGGPLIVHK.2	NaN	sp|P00751|CFAB_HUMAN	NaN	GDSGGPLIVHK	GDSGGPLIVHK	NaN	FALSE	LABEL_FREE	-3.46	0	4.93e-05	0.00408615	2	540.296	8999.24	56471.8	3328.21	19951.5
150	sample	1	150610_QE1_FS_129	150610_QE1_FS_129	0.0744872	-10.9355	20.8207	0.866639	n. def.	0	FALSE	28990.6	DAQYAPGYDK.2	sp|P00751|CFAB_HUMAN ‚Äî DAQYAPGYDK.2	NaN	sp|P00751|CFAB_HUMAN	NaN	DAQYAPGYDK	DAQYAPGYDK	NaN	FALSE	LABEL_FREE	-11.01	0	0.00040011	0.0288024	2	564.254	28990.6	69901.4	11417.6	29205.9
150	sample	1	150610_QE1_FS_129	150610_QE1_FS_129	0.371818	4.62182	28.7914	0.816915	n. def.	0	FALSE	64904.1	ALFVSEEEKK.2	sp|P00751|CFAB_HUMAN ‚Äî ALFVSEEEKK.2	NaN	sp|P00751|CFAB_HUMAN	NaN	ALFVSEEEKK	ALFVSEEEKK	NaN	FALSE	LABEL_FREE	4.25	0	1.78e-05	0.000831669	2	590.316	64904.1	511091	18437.7	144344
150	sample	1	150610_QE1_FS_129	150610_QE1_FS_129	9.28939	115.829	78.764	0.923785	n. def.	0	FALSE	576459	DFHINLFQVLPWLK.3	sp|P00751|CFAB_HUMAN ‚Äî DFHINLFQVLPWLK.3	NaN	sp|P00751|CFAB_HUMAN	NaN	DFHINLFQVLPWLK	DFHINLFQVLPWLK	NaN	FALSE	LABEL_FREE	106.54	0	0	0	3	590.663	576459	7.74948e+06	158532	2155150
150	sample	1	150610_QE1_FS_129	150610_QE1_FS_129	0.386163	96.1762	72.5802	0.855796	n. def.	0	FALSE	16724.5	EAGIPEFYDYDVALIK.3	sp|P00751|CFAB_HUMAN ‚Äî EAGIPEFYDYDVALIK.3	NaN	sp|P00751|CFAB_HUMAN	NaN	EAGIPEFYDYDVALIK	EAGIPEFYDYDVALIK	NaN	FALSE	LABEL_FREE	95.79	0	9.52e-05	0.00831672	3	614.976	16724.5	54443.1	6331.63	24278.1
150	sample	1	150610_QE1_FS_129	150610_QE1_FS_129	0.719434	100.159	75.5184	0.827508	n. def.	0	FALSE	27733.5	FIQVGVISWGVVDVC[+57.0]K.3	sp|P00751|CFAB_HUMAN ‚Äî FIQVGVISWGVVDVC[+57.0]K.3	NaN	sp|P00751|CFAB_HUMAN	NaN	FIQVGVISWGVVDVCK	FIQVGVISWGVVDVC[+57.0]K	NaN	FALSE	LABEL_FREE	99.44	0	4.38e-05	0.001139	3	602.659	27733.5	80278.3	15692.6	47444.5
150	sample	1	150610_QE1_FS_129	150610_QE1_FS_129	0.792196	15.1222	33.8195	0.787278	n. def.	0	FALSE	41055.9	VKDISEVVTPR.2	sp|P00751|CFAB_HUMAN ‚Äî VKDISEVVTPR.2	NaN	sp|P00751|CFAB_HUMAN	NaN	VKDISEVVTPR	VKDISEVVTPR	NaN	FALSE	LABEL_FREE	14.33	0	0.000293814	0.0168031	2	621.855	41055.9	149721	14006.7	50462.8
150	sample	1	150610_QE1_FS_129	150610_QE1_FS_129	-0.721196	35.9788	43.6165	0.892883	n. def.	0	FALSE	162499	FLC[+57.0]TGGVSPYADPNTC[+57.0]R.3	sp|P00751|CFAB_HUMAN ‚Äî FLC[+57.0]TGGVSPYADPNTC[+57.0]R.3	NaN	sp|P00751|CFAB_HUMAN	NaN	FLCTGGVSPYADPNTCR	FLC[+57.0]TGGVSPYADPNTC[+57.0]R	NaN	FALSE	LABEL_FREE	36.7	0	5.13e-06	0.000481992	3	638.955	162499	522181	77169.2	250264
150	sample	1	150610_QE1_FS_129	150610_QE1_FS_129	-0.138809	38.1012	44.8424	0.899866	n. def.	0	FALSE	393365	YGLVTYATYPK.2	sp|P00751|CFAB_HUMAN ‚Äî YGLVTYATYPK.2	NaN	sp|P00751|CFAB_HUMAN	NaN	YGLVTYATYPK	YGLVTYATYPK	NaN	FALSE	LABEL_FREE	38.24	0	2.19e-06	0.000206171	2	638.336	393365	1.01563e+06	127663	326055
150	sample	1	150610_QE1_FS_129	150610_QE1_FS_129	-0.389268	69.7207	59.8739	0.761569	n. def.	0	FALSE	21924.8	EKLQDEDLGFL.2	sp|P00751|CFAB_HUMAN ‚Äî EKLQDEDLGFL.2	NaN	sp|P00751|CFAB_HUMAN	NaN	EKLQDEDLGFL	EKLQDEDLGFL	NaN	FALSE	LABEL_FREE	70.11	0	0.00126259	0.0770088	2	653.829	21924.8	87535.6	12771.5	50014.7
150	sample	1	150610_QE1_FS_129	150610_QE1_FS_129	-0.272414	81.0276	65.4744	0.90025	n. def.	0	FALSE	39290.7	KEAGIPEFYDYDVALIK.3	sp|P00751|CFAB_HUMAN ‚Äî KEAGIPEFYDYDVALIK.3	NaN	sp|P00751|CFAB_HUMAN	NaN	KEAGIPEFYDYDVALIK	KEAGIPEFYDYDVALIK	NaN	FALSE	LABEL_FREE	81.3	0	3.2e-06	0.000236886	3	657.675	39290.7	174879	11567.3	52038.3
150	sample	1	150610_QE1_FS_129	150610_QE1_FS_129	-3.01108	-25.2811	14.1871	0.724975	n. def.	0	FALSE	16771.7	LPPTTTC[+57.0]QQQK.2	sp|P00751|CFAB_HUMAN ‚Äî LPPTTTC[+57.0]QQQK.2	NaN	sp|P00751|CFAB_HUMAN	NaN	LPPTTTCQQQK	LPPTTTC[+57.0]QQQK	NaN	FALSE	LABEL_FREE	-22.27	0	0.00146806	0.035749	2	651.33	16771.7	30980.6	9279.9	17966.4
150	sample	1	150610_QE1_FS_129	150610_QE1_FS_129	0.537065	100.447	75.631	0.743167	n. def.	0	FALSE	45811.5	HVIILM[+16.0]TDGLHNMGGDPITVIDEIR.4	sp|P00751|CFAB_HUMAN ‚Äî HVIILM[+16.0]TDGLHNMGGDPITVIDEIR.4	NaN	sp|P00751|CFAB_HUMAN	NaN	HVIILMTDGLHNMGGDPITVIDEIR	HVIILM[+16.0]TDGLHNMGGDPITVIDEIR	NaN	FALSE	LABEL_FREE	99.91	0	0.00102212	0.0869071	4	694.86	45811.5	283017	16130	98768.6
150	sample	1	150610_QE1_FS_129	150610_QE1_FS_129	1.13398	100.434	75.6258	0.759297	n. def.	0	FALSE	37190.7	HVIILMTDGLHNM[+16.0]GGDPITVIDEIR.4	sp|P00751|CFAB_HUMAN ‚Äî HVIILMTDGLHNM[+16.0]GGDPITVIDEIR.4	NaN	sp|P00751|CFAB_HUMAN	NaN	HVIILMTDGLHNMGGDPITVIDEIR	HVIILMTDGLHNM[+16.0]GGDPITVIDEIR	NaN	FALSE	LABEL_FREE	99.3	0	8.16e-05	0.00334483	4	694.86	37190.7	234772	15917.4	98768.6
150	sample	1	150610_QE1_FS_129	150610_QE1_FS_129	0.998729	100.449	75.6316	0.85885	n. def.	0	FALSE	44346.3	HVIILMTDGLHNMGGDPITVIDEIR.4	sp|P00751|CFAB_HUMAN ‚Äî HVIILMTDGLHNMGGDPITVIDEIR.4	NaN	sp|P00751|CFAB_HUMAN	NaN	HVIILMTDGLHNMGGDPITVIDEIR	HVIILMTDGLHNMGGDPITVIDEIR	NaN	FALSE	LABEL_FREE	99.45	0	7.96e-05	0.0070236	4	690.612	44346.3	282616	15974	98768.6
150	sample	1	150610_QE1_FS_129	150610_QE1_FS_129	-0.503941	-11.9039	20.3531	0.835984	n. def.	0	FALSE	36227.3	LEDSVTYHC[+57.0]SR.2	sp|P00751|CFAB_HUMAN ‚Äî LEDSVTYHC[+57.0]SR.2	NaN	sp|P00751|CFAB_HUMAN	NaN	LEDSVTYHCSR	LEDSVTYHC[+57.0]SR	NaN	FALSE	LABEL_FREE	-11.4	0	1.58e-05	0.000611869	2	683.806	36227.3	468611	14107.1	175799
150	sample	1	150610_QE1_FS_129	150610_QE1_FS_129	-1.16687	23.8931	37.68	0.906519	n. def.	0	FALSE	101896	PIC[+57.0]LPC[+57.0]TEGTTR.2	sp|P00751|CFAB_HUMAN ‚Äî PIC[+57.0]LPC[+57.0]TEGTTR.2	NaN	sp|P00751|CFAB_HUMAN	NaN	PICLPCTEGTTR	PIC[+57.0]LPC[+57.0]TEGTTR	NaN	FALSE	LABEL_FREE	25.06	0	3e-06	0.000282443	2	702.834	101896	734456	37434.1	268547
150	sample	1	150610_QE1_FS_129	150610_QE1_FS_129	-0.0413611	21.2186	36.6415	0.859747	n. def.	0	FALSE	74082.9	PQGSC[+57.0]SLEGVEIK.2	sp|P00751|CFAB_HUMAN ‚Äî PQGSC[+57.0]SLEGVEIK.2	NaN	sp|P00751|CFAB_HUMAN	NaN	PQGSCSLEGVEIK	PQGSC[+57.0]SLEGVEIK	NaN	FALSE	LABEL_FREE	21.26	0	0.0062296	0.227663	2	702.346	74082.9	566607	52521.4	399388
150	sample	1	150610_QE1_FS_129	150610_QE1_FS_129	0.154696	-1.8953	25.6805	0.813856	n. def.	0	FALSE	73092.7	QLNEINYEDHK.2	sp|P00751|CFAB_HUMAN ‚Äî QLNEINYEDHK.2	NaN	sp|P00751|CFAB_HUMAN	NaN	QLNEINYEDHK	QLNEINYEDHK	NaN	FALSE	LABEL_FREE	-2.05	0	1.86e-05	0.000683134	2	701.832	73092.7	371193	21822	109462
150	sample	1	150610_QE1_FS_129	150610_QE1_FS_129	0.22623	99.8762	75.4076	0.890525	n. def.	0	FALSE	78734.4	DLEIEVVLFHPNYNINGK.3	sp|P00751|CFAB_HUMAN ‚Äî DLEIEVVLFHPNYNINGK.3	NaN	sp|P00751|CFAB_HUMAN	NaN	DLEIEVVLFHPNYNINGK	DLEIEVVLFHPNYNINGK	NaN	FALSE	LABEL_FREE	99.65	0	4.74e-06	0.000445552	3	705.37	78734.4	554043	29209.9	209044
150	sample	1	150610_QE1_FS_129	150610_QE1_FS_129	-0.320294	39.1697	45.3954	0.916725	n. def.	0	FALSE	406370	YGQTIRPIC[+57.0]LPC[+57.0]TEGTTR.3	sp|P00751|CFAB_HUMAN ‚Äî YGQTIRPIC[+57.0]LPC[+57.0]TEGTTR.3	NaN	sp|P00751|CFAB_HUMAN	NaN	YGQTIRPICLPCTEGTTR	YGQTIRPIC[+57.0]LPC[+57.0]TEGTTR	NaN	FALSE	LABEL_FREE	39.49	0	1.89e-06	0.000177743	3	708.352	406370	1.7901e+06	130982	612376
150	sample	1	150610_QE1_FS_129	150610_QE1_FS_129	-0.165873	46.0341	48.9292	0.715104	n. def.	5.32e-05	FALSE	2593.35	FLC[+57.0]TGGVSPYADPNTC[+57.0]RGDSGGPLIVHK.4	sp|P00751|CFAB_HUMAN ‚Äî FLC[+57.0]TGGVSPYADPNTC[+57.0]RGDSGGPLIVHK.4	NaN	sp|P00751|CFAB_HUMAN	NaN	FLCTGGVSPYADPNTCRGDSGGPLIVHK	FLC[+57.0]TGGVSPYADPNTC[+57.0]RGDSGGPLIVHK	NaN	FALSE	LABEL_FREE	46.2	0	0.0515897	0.513721	4	744.609	2593.35	21579.9	1018.91	8590.33
150	sample	1	150610_QE1_FS_129	150610_QE1_FS_129	-0.920693	10.3093	31.6308	0.918463	n. def.	0	FALSE	465437	VSEADSSNADWVTK.2	sp|P00751|CFAB_HUMAN ‚Äî VSEADSSNADWVTK.2	NaN	sp|P00751|CFAB_HUMAN	NaN	VSEADSSNADWVTK	VSEADSSNADWVTK	NaN	FALSE	LABEL_FREE	11.23	0	0	0	2	754.847	465437	889169	85367.4	158387
150	sample	1	150610_QE1_FS_129	150610_QE1_FS_129	-0.813665	32.4763	42.0265	0.795738	n. def.	0	FALSE	44553.2	LPPTTTC[+57.0]QQQKEELLPAQDIK.3	sp|P00751|CFAB_HUMAN ‚Äî LPPTTTC[+57.0]QQQKEELLPAQDIK.3	NaN	sp|P00751|CFAB_HUMAN	NaN	LPPTTTCQQQKEELLPAQDIK	LPPTTTC[+57.0]QQQKEELLPAQDIK	NaN	FALSE	LABEL_FREE	33.29	0	0.000124797	0.00885335	3	813.425	44553.2	97397.4	21435.9	48059.8
150	sample	1	150610_QE1_FS_129	150610_QE1_FS_129	8.11163	115.212	78.7294	0.886837	n. def.	0	FALSE	60391.4	DFHINLFQVLPWLK.2	sp|P00751|CFAB_HUMAN ‚Äî DFHINLFQVLPWLK.2	NaN	sp|P00751|CFAB_HUMAN	NaN	DFHINLFQVLPWLK	DFHINLFQVLPWLK	NaN	FALSE	LABEL_FREE	107.1	0	5.88e-06	0.000448655	2	885.492	60391.4	583087	25302.7	254226
150	sample	1	150610_QE1_FS_129	150610_QE1_FS_129	-0.326956	100.483	75.645	0.725852	n. def.	0	FALSE	56245.3	FIQVGVISWGVVDVC[+57.0]K.2	sp|P00751|CFAB_HUMAN ‚Äî FIQVGVISWGVVDVC[+57.0]K.2	NaN	sp|P00751|CFAB_HUMAN	NaN	FIQVGVISWGVVDVCK	FIQVGVISWGVVDVC[+57.0]K	NaN	FALSE	LABEL_FREE	100.81	0	1.44e-05	0.000707068	2	903.484	56245.3	49496.4	31060.2	28396
150	sample	1	150610_QE1_FS_129	150610_QE1_FS_129	1.34869	123.929	79.2172	0.708761	n. def.	0.000188559	FALSE	1424.39	HVIILMTDGLHNMGGDPITVIDEIRDLLYIGK.4	sp|P00751|CFAB_HUMAN ‚Äî HVIILMTDGLHNMGGDPITVIDEIRDLLYIGK.4	NaN	sp|P00751|CFAB_HUMAN	NaN	HVIILMTDGLHNMGGDPITVIDEIRDLLYIGK	HVIILMTDGLHNMGGDPITVIDEIRDLLYIGK	NaN	FALSE	LABEL_FREE	122.58	0	0.208864	0.506131	4	891.228	1424.39	14298.5	686.888	7591.51
150	sample	1	150610_QE1_FS_129	150610_QE1_FS_129	-2.92957	51.6604	51.0195	0.902091	n. def.	0	FALSE	147397	WSGQTAIC[+57.0]DNGAGYC[+57.0]SNPGIPIGTR.3	sp|P00751|CFAB_HUMAN ‚Äî WSGQTAIC[+57.0]DNGAGYC[+57.0]SNPGIPIGTR.3	NaN	sp|P00751|CFAB_HUMAN	NaN	WSGQTAICDNGAGYCSNPGIPIGTR	WSGQTAIC[+57.0]DNGAGYC[+57.0]SNPGIPIGTR	NaN	FALSE	LABEL_FREE	54.59	0	4.46e-06	0.000419379	3	885.061	147397	634908	67203.7	289552
150	sample	1	150610_QE1_FS_129	150610_QE1_FS_129	0.584539	96.2445	72.5992	0.87481	n. def.	0	FALSE	104065	EAGIPEFYDYDVALIK.2	sp|P00751|CFAB_HUMAN ‚Äî EAGIPEFYDYDVALIK.2	NaN	sp|P00751|CFAB_HUMAN	NaN	EAGIPEFYDYDVALIK	EAGIPEFYDYDVALIK	NaN	FALSE	LABEL_FREE	95.66	0	5.05e-06	0.000474742	2	921.962	104065	382837	40477	148208
150	sample	1	150610_QE1_FS_129	150610_QE1_FS_129	1.69157	105.652	78.1474	0.831557	n. def.	0	FALSE	66412.8	EDYLDVYVFGVGPLVNQVNINALASK.3	sp|P00751|CFAB_HUMAN ‚Äî EDYLDVYVFGVGPLVNQVNINALASK.3	NaN	sp|P00751|CFAB_HUMAN	NaN	EDYLDVYVFGVGPLVNQVNINALASK	EDYLDVYVFGVGPLVNQVNINALASK	NaN	FALSE	LABEL_FREE	103.96	0	0.000120682	0.00128809	3	946.495	66412.8	409512	17800.5	109576
150	sample	1	150610_QE1_FS_129	150610_QE1_FS_129	0.154978	36.025	43.6384	0.904053	n. def.	0	FALSE	290400	FLC[+57.0]TGGVSPYADPNTC[+57.0]R.2	sp|P00751|CFAB_HUMAN ‚Äî FLC[+57.0]TGGVSPYADPNTC[+57.0]R.2	NaN	sp|P00751|CFAB_HUMAN	NaN	FLCTGGVSPYADPNTCR	FLC[+57.0]TGGVSPYADPNTC[+57.0]R	NaN	FALSE	LABEL_FREE	35.87	0	4.79e-06	0.000450496	2	957.928	290400	985427	90851.1	302651
150	sample	1	150610_QE1_FS_129	150610_QE1_FS_129	0.725817	100.506	75.6539	0.765018	n. def.	0	FALSE	6212.19	HVIILM[+16.0]TDGLHNMGGDPITVIDEIR.3	sp|P00751|CFAB_HUMAN ‚Äî HVIILM[+16.0]TDGLHNMGGDPITVIDEIR.3	NaN	sp|P00751|CFAB_HUMAN	NaN	HVIILMTDGLHNMGGDPITVIDEIR	HVIILM[+16.0]TDGLHNMGGDPITVIDEIR	NaN	FALSE	LABEL_FREE	99.78	0	0.240588	0.657378	3	925.811	6212.19	50180.8	2545.21	19270.8
150	sample	1	150610_QE1_FS_129	150610_QE1_FS_129	-0.599595	100.55	75.6714	0.821998	n. def.	0	FALSE	4548.41	HVIILMTDGLHNMGGDPITVIDEIR.3	sp|P00751|CFAB_HUMAN ‚Äî HVIILMTDGLHNMGGDPITVIDEIR.3	NaN	sp|P00751|CFAB_HUMAN	NaN	HVIILMTDGLHNMGGDPITVIDEIR	HVIILMTDGLHNMGGDPITVIDEIR	NaN	FALSE	LABEL_FREE	101.15	0	0.165969	0.657378	3	920.479	4548.41	36576.3	2649.67	19198.9
150	sample	1	150610_QE1_FS_129	150610_QE1_FS_129	-0.0488665	87.3211	68.4955	0.830427	n. def.	0	FALSE	245698	LLQEGQALEYVC[+57.0]PSGFYPYPVQTR.3	sp|P00751|CFAB_HUMAN ‚Äî LLQEGQALEYVC[+57.0]PSGFYPYPVQTR.3	NaN	sp|P00751|CFAB_HUMAN	NaN	LLQEGQALEYVCPSGFYPYPVQTR	LLQEGQALEYVC[+57.0]PSGFYPYPVQTR	NaN	FALSE	LABEL_FREE	87.37	0	6.15e-06	0.000578385	3	939.132	245698	950937	118882	458412
150	sample	1	150610_QE1_FS_129	150610_QE1_FS_129	-0.131013	99.909	75.4204	0.715719	n. def.	3.98e-05	FALSE	8230.97	DLEIEVVLFHPNYNINGK.2	sp|P00751|CFAB_HUMAN ‚Äî DLEIEVVLFHPNYNINGK.2	NaN	sp|P00751|CFAB_HUMAN	NaN	DLEIEVVLFHPNYNINGK	DLEIEVVLFHPNYNINGK	NaN	FALSE	LABEL_FREE	100.04	0	0.0169689	0.323023	2	1057.55	8230.97	53015.9	3459.04	22829.8
150	sample	1	150610_QE1_FS_129	150610_QE1_FS_129	1.72725	39.2472	45.4316	0.693029	n. def.	0.000536291	FALSE	58457.6	YGQTIRPIC[+57.0]LPC[+57.0]TEGTTR.2	sp|P00751|CFAB_HUMAN ‚Äî YGQTIRPIC[+57.0]LPC[+57.0]TEGTTR.2	NaN	sp|P00751|CFAB_HUMAN	NaN	YGQTIRPICLPCTEGTTR	YGQTIRPIC[+57.0]LPC[+57.0]TEGTTR	NaN	FALSE	LABEL_FREE	37.52	0	0.0186488	0.551742	2	1062.02	58457.6	271155	55713.8	261546
150	sample	1	150610_QE1_FS_129	150610_QE1_FS_129	-0.215563	92.7844	71.3089	0.735846	n. def.	0	FALSE	3399.06	ADGLAVIGVLMK.2	sp|P00915|CAH1_HUMAN ‚Äî ADGLAVIGVLMK.2	NaN	sp|P00915|CAH1_HUMAN	NaN	ADGLAVIGVLMK	ADGLAVIGVLMK	NaN	FALSE	LABEL_FREE	93	0	0.0663306	0.521207	2	593.847	3399.06	17054.2	1326.56	6612.82
150	sample	1	150610_QE1_FS_129	150610_QE1_FS_129	-0.66544	62.8246	56.8595	0.864384	n. def.	0	FALSE	163315	ANRPFLVFIR.3	sp|P01008|ANT3_HUMAN ‚Äî ANRPFLVFIR.3	NaN	sp|P01008|ANT3_HUMAN	NaN	ANRPFLVFIR	ANRPFLVFIR	NaN	FALSE	LABEL_FREE	63.49	0	5.3e-06	0.000498312	3	411.58	163315	507075	64322.6	197800
150	sample	1	150610_QE1_FS_129	150610_QE1_FS_129	0.0256581	-9.93434	21.3091	0.833378	n. def.	0	FALSE	17736.9	FDTISEK.2	sp|P01008|ANT3_HUMAN ‚Äî FDTISEK.2	NaN	sp|P01008|ANT3_HUMAN	NaN	FDTISEK	FDTISEK	NaN	FALSE	LABEL_FREE	-9.96	0	0.000223354	0.0157627	2	420.211	17736.9	54393.1	7528.02	22981
150	sample	1	150610_QE1_FS_129	150610_QE1_FS_129	0.25571	56.5657	53.7018	0.90385	n. def.	0	FALSE	63558.2	FRIEDGFSLK.3	sp|P01008|ANT3_HUMAN ‚Äî FRIEDGFSLK.3	NaN	sp|P01008|ANT3_HUMAN	NaN	FRIEDGFSLK	FRIEDGFSLK	NaN	FALSE	LABEL_FREE	56.31	0	3.58e-06	0.000336251	3	404.552	63558.2	297924	18894.8	90140.6
150	sample	1	150610_QE1_FS_129	150610_QE1_FS_129	-0.0372836	-26.0173	13.8804	0.858113	n. def.	0	FALSE	7792.64	FSPENTR.2	sp|P01008|ANT3_HUMAN ‚Äî FSPENTR.2	NaN	sp|P01008|ANT3_HUMAN	NaN	FSPENTR	FSPENTR	NaN	FALSE	LABEL_FREE	-25.98	0	0.00222141	0.140399	2	425.707	7792.64	32352.3	5074.2	20101.3
150	sample	1	150610_QE1_FS_129	150610_QE1_FS_129	-0.416191	34.2138	42.8518	0.788192	n. def.	0	FALSE	5695.89	DDLYVSDAFHK.3	sp|P01008|ANT3_HUMAN ‚Äî DDLYVSDAFHK.3	NaN	sp|P01008|ANT3_HUMAN	NaN	DDLYVSDAFHK	DDLYVSDAFHK	NaN	FALSE	LABEL_FREE	34.63	0	0.000497557	0.0210132	3	437.207	5695.89	68058.2	3465.83	41954.4
150	sample	1	150610_QE1_FS_129	150610_QE1_FS_129	-0.801122	24.6789	38.0669	0.729981	n. def.	0	FALSE	19099.8	IEDGFSLK.2	sp|P01008|ANT3_HUMAN ‚Äî IEDGFSLK.2	NaN	sp|P01008|ANT3_HUMAN	NaN	IEDGFSLK	IEDGFSLK	NaN	FALSE	LABEL_FREE	25.48	0	0.00236398	0.163975	2	454.74	19099.8	84402.8	11091.6	48709.4
150	sample	1	150610_QE1_FS_129	150610_QE1_FS_129	-1.83299	61.477	56.1842	0.860683	n. def.	0	FALSE	108171	TSDQIHFFFAK.3	sp|P01008|ANT3_HUMAN ‚Äî TSDQIHFFFAK.3	NaN	sp|P01008|ANT3_HUMAN	NaN	TSDQIHFFFAK	TSDQIHFFFAK	NaN	FALSE	LABEL_FREE	63.31	0	5.9e-06	0.000554219	3	447.559	108171	374055	24447.3	82479.1
150	sample	1	150610_QE1_FS_129	150610_QE1_FS_129	0.447707	74.4577	62.3015	0.767228	n. def.	0	FALSE	8081.44	ANRPFLVF.2	sp|P01008|ANT3_HUMAN ‚Äî ANRPFLVF.2	NaN	sp|P01008|ANT3_HUMAN	NaN	ANRPFLVF	ANRPFLVF	NaN	FALSE	LABEL_FREE	74.01	0	0.00160231	0.0902135	2	482.275	8081.44	30129.6	4678.79	18172.1
150	sample	1	150610_QE1_FS_129	150610_QE1_FS_129	-2.25283	-17.7328	18.2977	0.820379	n. def.	0	FALSE	4002.76	KATEDEGSEQKIPEATNR.4	sp|P01008|ANT3_HUMAN ‚Äî KATEDEGSEQKIPEATNR.4	NaN	sp|P01008|ANT3_HUMAN	NaN	KATEDEGSEQKIPEATNR	KATEDEGSEQKIPEATNR	NaN	FALSE	LABEL_FREE	-15.48	0	0.00279938	0.120955	4	501.497	4002.76	29504.4	2182.68	17090.1
150	sample	1	150610_QE1_FS_129	150610_QE1_FS_129	0.342707	53.1727	51.857	0.860392	n. def.	0	FALSE	2331.87	SKLPGIVAEGRDDLYVSDAFHK.5	sp|P01008|ANT3_HUMAN ‚Äî SKLPGIVAEGRDDLYVSDAFHK.5	NaN	sp|P01008|ANT3_HUMAN	NaN	SKLPGIVAEGRDDLYVSDAFHK	SKLPGIVAEGRDDLYVSDAFHK	NaN	FALSE	LABEL_FREE	52.83	0	0.0970736	0.657378	5	484.255	2331.87	26423.1	1065.83	12069.9
150	sample	1	150610_QE1_FS_129	150610_QE1_FS_129	-1.37609	-15.6361	18.8067	0.887481	n. def.	0	FALSE	1712.09	ATEDEGSEQKIPEATNRR.4	sp|P01008|ANT3_HUMAN ‚Äî ATEDEGSEQKIPEATNRR.4	NaN	sp|P01008|ANT3_HUMAN	NaN	ATEDEGSEQKIPEATNRR	ATEDEGSEQKIPEATNRR	NaN	FALSE	LABEL_FREE	-14.26	0	0.00864194	0.592708	4	508.75	1712.09	19732.5	856.652	9321.67
150	sample	1	150610_QE1_FS_129	150610_QE1_FS_129	-0.0142318	39.7758	45.678	0.810414	n. def.	0	FALSE	7788.44	FATTFYQHLADSK.3	sp|P01008|ANT3_HUMAN ‚Äî FATTFYQHLADSK.3	NaN	sp|P01008|ANT3_HUMAN	NaN	FATTFYQHLADSK	FATTFYQHLADSK	NaN	FALSE	LABEL_FREE	39.79	0	8.15e-05	0.0016905	3	510.25	7788.44	26582.5	3143.28	11393.9
150	sample	1	150610_QE1_FS_129	150610_QE1_FS_129	0.338206	60.8982	55.8762	0.852408	n. def.	0	FALSE	11522.7	LPGIVAEGRDDLYVSDAFHK.4	sp|P01008|ANT3_HUMAN ‚Äî LPGIVAEGRDDLYVSDAFHK.4	NaN	sp|P01008|ANT3_HUMAN	NaN	LPGIVAEGRDDLYVSDAFHK	LPGIVAEGRDDLYVSDAFHK	NaN	FALSE	LABEL_FREE	60.56	0	0.00354348	0.308535	4	551.286	11522.7	51692	5403.42	24371.4
150	sample	1	150610_QE1_FS_129	150610_QE1_FS_129	-0.126344	81.2237	65.585	0.892941	n. def.	0	FALSE	50999.2	GDDITMVLILPKPEK.3	sp|P01008|ANT3_HUMAN ‚Äî GDDITMVLILPKPEK.3	NaN	sp|P01008|ANT3_HUMAN	NaN	GDDITMVLILPKPEK	GDDITMVLILPKPEK	NaN	FALSE	LABEL_FREE	81.35	0	4.12e-06	0.000387274	3	556.98	50999.2	194058	13567	47978.6
150	sample	1	150610_QE1_FS_129	150610_QE1_FS_129	0.484405	10.4444	31.7187	0.790577	n. def.	0	FALSE	17215.4	SKLPGIVAEGR.2	sp|P01008|ANT3_HUMAN ‚Äî SKLPGIVAEGR.2	NaN	sp|P01008|ANT3_HUMAN	NaN	SKLPGIVAEGR	SKLPGIVAEGR	NaN	FALSE	LABEL_FREE	9.96	0	0.00042683	0.00547662	2	563.833	17215.4	102392	11353.7	65970
150	sample	1	150610_QE1_FS_129	150610_QE1_FS_129	0.476841	101.767	76.2394	0.853083	n. def.	0	FALSE	29981	EQLQDMGLVDLFSPEK.3	sp|P01008|ANT3_HUMAN ‚Äî EQLQDMGLVDLFSPEK.3	NaN	sp|P01008|ANT3_HUMAN	NaN	EQLQDMGLVDLFSPEK	EQLQDMGLVDLFSPEK	NaN	FALSE	LABEL_FREE	101.29	0	4.29e-05	0.00183353	3	616.974	29981	230409	7442.72	56539.7
150	sample	1	150610_QE1_FS_129	150610_QE1_FS_129	-0.420392	56.6796	53.7404	0.727897	n. def.	0	FALSE	60060.9	FRIEDGFSLK.2	sp|P01008|ANT3_HUMAN ‚Äî FRIEDGFSLK.2	NaN	sp|P01008|ANT3_HUMAN	NaN	FRIEDGFSLK	FRIEDGFSLK	NaN	FALSE	LABEL_FREE	57.1	0	0.000502815	0.00590536	2	606.325	60060.9	319901	50686.9	268033
150	sample	1	150610_QE1_FS_129	150610_QE1_FS_129	-0.183895	53.1761	51.8589	0.77961	n. def.	0	FALSE	5074.08	SKLPGIVAEGRDDLYVSDAFHK.4	sp|P01008|ANT3_HUMAN ‚Äî SKLPGIVAEGRDDLYVSDAFHK.4	NaN	sp|P01008|ANT3_HUMAN	NaN	SKLPGIVAEGRDDLYVSDAFHK	SKLPGIVAEGRDDLYVSDAFHK	NaN	FALSE	LABEL_FREE	53.36	0	0.0507966	0.587667	4	605.068	5074.08	55514	2659.82	26811.5
150	sample	1	150610_QE1_FS_129	150610_QE1_FS_129	0.326119	-10.9539	20.8118	0.913198	n. def.	0	FALSE	163409	ATEDEGSEQKIPEATNR.3	sp|P01008|ANT3_HUMAN ‚Äî ATEDEGSEQKIPEATNR.3	NaN	sp|P01008|ANT3_HUMAN	NaN	ATEDEGSEQKIPEATNR	ATEDEGSEQKIPEATNR	NaN	FALSE	LABEL_FREE	-11.28	0	3.65e-06	0.000343209	3	625.63	163409	682962	79289.1	333732
150	sample	1	150610_QE1_FS_129	150610_QE1_FS_129	0.851493	34.2315	42.8581	0.827544	n. def.	0	FALSE	27221.5	DDLYVSDAFHK.2	sp|P01008|ANT3_HUMAN ‚Äî DDLYVSDAFHK.2	NaN	sp|P01008|ANT3_HUMAN	NaN	DDLYVSDAFHK	DDLYVSDAFHK	NaN	FALSE	LABEL_FREE	33.38	0	5.1e-05	0.000957958	2	655.306	27221.5	232682	13439.1	105881
150	sample	1	150610_QE1_FS_129	150610_QE1_FS_129	0.0072722	34.0573	42.7962	0.718918	n. def.	0	FALSE	34862.3	ENAEQSRAAINK.2	sp|P01008|ANT3_HUMAN ‚Äî ENAEQSRAAINK.2	NaN	sp|P01008|ANT3_HUMAN	NaN	ENAEQSRAAINK	ENAEQSRAAINK	NaN	FALSE	LABEL_FREE	34.05	0	0.000636824	0.0355715	2	665.841	34862.3	223247	27997.1	187232
150	sample	1	150610_QE1_FS_129	150610_QE1_FS_129	-1.58243	-17.7624	18.2923	0.831096	n. def.	0	FALSE	3457.54	KATEDEGSEQKIPEATNR.3	sp|P01008|ANT3_HUMAN ‚Äî KATEDEGSEQKIPEATNR.3	NaN	sp|P01008|ANT3_HUMAN	NaN	KATEDEGSEQKIPEATNR	KATEDEGSEQKIPEATNR	NaN	FALSE	LABEL_FREE	-16.18	0	0.00274415	0.148447	3	668.327	3457.54	26371.8	2458.91	17482.1
150	sample	1	150610_QE1_FS_129	150610_QE1_FS_129	-0.724785	61.5252	56.2084	0.714276	n. def.	7.12e-05	FALSE	39436.4	TSDQIHFFFAK.2	sp|P01008|ANT3_HUMAN ‚Äî TSDQIHFFFAK.2	NaN	sp|P01008|ANT3_HUMAN	NaN	TSDQIHFFFAK	TSDQIHFFFAK	NaN	FALSE	LABEL_FREE	62.25	0	0.000229537	0.00311898	2	670.835	39436.4	166441	24061.8	106062
150	sample	1	150610_QE1_FS_129	150610_QE1_FS_129	-0.885758	90.6742	70.1716	0.680318	n. def.	0.000981419	FALSE	276360	EVPLNTIIFMGR.2	sp|P01008|ANT3_HUMAN ‚Äî EVPLNTIIFMGR.2	NaN	sp|P01008|ANT3_HUMAN	NaN	EVPLNTIIFMGR	EVPLNTIIFMGR	NaN	FALSE	LABEL_FREE	91.56	0	0.00723521	0.160394	2	695.382	276360	1.66379e+06	121348	765415
150	sample	1	150610_QE1_FS_129	150610_QE1_FS_129	1.01374	70.1037	60.0433	0.86596	n. def.	0	FALSE	231116	DIPMNPMC[+57.0]IYR.2	sp|P01008|ANT3_HUMAN ‚Äî DIPMNPMC[+57.0]IYR.2	NaN	sp|P01008|ANT3_HUMAN	NaN	DIPMNPMCIYR	DIPMNPMC[+57.0]IYR	NaN	FALSE	LABEL_FREE	69.09	0	0.000141748	0.01211	2	705.323	231116	581300	88075.6	212015
150	sample	1	150610_QE1_FS_129	150610_QE1_FS_129	-0.104984	73.595	61.8747	0.90312	n. def.	0	FALSE	54351.6	VAEGTQVLELPFK.2	sp|P01008|ANT3_HUMAN ‚Äî VAEGTQVLELPFK.2	NaN	sp|P01008|ANT3_HUMAN	NaN	VAEGTQVLELPFK	VAEGTQVLELPFK	NaN	FALSE	LABEL_FREE	73.7	0	0	0	2	715.898	54351.6	180273	18545.6	59614.7
150	sample	1	150610_QE1_FS_129	150610_QE1_FS_129	-0.681388	72.3486	61.1808	0.831537	n. def.	0	FALSE	13901.5	AFLEVNEEGSEAAASTAVVIAGR.3	sp|P01008|ANT3_HUMAN ‚Äî AFLEVNEEGSEAAASTAVVIAGR.3	NaN	sp|P01008|ANT3_HUMAN	NaN	AFLEVNEEGSEAAASTAVVIAGR	AFLEVNEEGSEAAASTAVVIAGR	NaN	FALSE	LABEL_FREE	73.03	0	2.86e-05	0.00189084	3	764.389	13901.5	43790.9	4689.46	13027.1
150	sample	1	150610_QE1_FS_129	150610_QE1_FS_129	-1.96274	102.427	76.5662	0.795983	n. def.	0	FALSE	44817	VAEGTQVLELPFKGDDITM[+16.0]VLILPKPEK.4	sp|P01008|ANT3_HUMAN ‚Äî VAEGTQVLELPFKGDDITM[+16.0]VLILPKPEK.4	NaN	sp|P01008|ANT3_HUMAN	NaN	VAEGTQVLELPFKGDDITMVLILPKPEK	VAEGTQVLELPFKGDDITM[+16.0]VLILPKPEK	NaN	FALSE	LABEL_FREE	104.39	0	0.004624	0.347964	4	775.18	44817	658173	17799.8	259643
150	sample	1	150610_QE1_FS_129	150610_QE1_FS_129	0.404483	102.414	76.5606	0.819016	n. def.	0	FALSE	51708.7	VAEGTQVLELPFKGDDITMVLILPKPEK.4	sp|P01008|ANT3_HUMAN ‚Äî VAEGTQVLELPFKGDDITMVLILPKPEK.4	NaN	sp|P01008|ANT3_HUMAN	NaN	VAEGTQVLELPFKGDDITMVLILPKPEK	VAEGTQVLELPFKGDDITMVLILPKPEK	NaN	FALSE	LABEL_FREE	102.01	0	5.51e-05	0.00301402	4	770.93	51708.7	756086	17862.9	259643
150	sample	1	150610_QE1_FS_129	150610_QE1_FS_129	0.308388	81.3084	65.6327	0.682944	n. def.	0.0008749	FALSE	3802.42	GDDITMVLILPKPEK.2	sp|P01008|ANT3_HUMAN ‚Äî GDDITMVLILPKPEK.2	NaN	sp|P01008|ANT3_HUMAN	NaN	GDDITMVLILPKPEK	GDDITMVLILPKPEK	NaN	FALSE	LABEL_FREE	81	0	0.00553605	0.11327	2	834.966	3802.42	17339.3	1713.42	7108.47
150	sample	1	150610_QE1_FS_129	150610_QE1_FS_129	0.0740616	4.49406	28.746	0.888817	n. def.	0	FALSE	48923.1	ADGESC[+57.0]SASMMYQEGK.2	sp|P01008|ANT3_HUMAN ‚Äî ADGESC[+57.0]SASMMYQEGK.2	NaN	sp|P01008|ANT3_HUMAN	NaN	ADGESCSASMMYQEGK	ADGESC[+57.0]SASMMYQEGK	NaN	FALSE	LABEL_FREE	4.42	0	3.81e-06	0.000335902	2	875.839	48923.1	65801.3	12541.5	15938.8
150	sample	1	150610_QE1_FS_129	150610_QE1_FS_129	-0.243771	-10.9338	20.8215	0.81016	n. def.	0	FALSE	24762.2	ATEDEGSEQKIPEATNR.2	sp|P01008|ANT3_HUMAN ‚Äî ATEDEGSEQKIPEATNR.2	NaN	sp|P01008|ANT3_HUMAN	NaN	ATEDEGSEQKIPEATNR	ATEDEGSEQKIPEATNR	NaN	FALSE	LABEL_FREE	-10.69	0	0.00224727	0.195506	2	937.94	24762.2	89357	14903	52056.1
150	sample	1	150610_QE1_FS_129	150610_QE1_FS_129	0.693299	101.833	76.2746	0.818594	n. def.	0	FALSE	24951.7	EQLQDMGLVDLFSPEK.2	sp|P01008|ANT3_HUMAN ‚Äî EQLQDMGLVDLFSPEK.2	NaN	sp|P01008|ANT3_HUMAN	NaN	EQLQDMGLVDLFSPEK	EQLQDMGLVDLFSPEK	NaN	FALSE	LABEL_FREE	101.14	0	0.00343499	0.267642	2	924.956	24951.7	116816	7911.62	37127
150	sample	1	150610_QE1_FS_129	150610_QE1_FS_129	22.1263	128.826	79.4913	0.857268	n. def.	0	FALSE	33108.3	ITDVIPSEAINELTVLVLVNTIYFK.3	sp|P01008|ANT3_HUMAN ‚Äî ITDVIPSEAINELTVLVLVNTIYFK.3	NaN	sp|P01008|ANT3_HUMAN	NaN	ITDVIPSEAINELTVLVLVNTIYFK	ITDVIPSEAINELTVLVLVNTIYFK	NaN	FALSE	LABEL_FREE	106.7	0	0.00369877	0.198663	3	935.529	33108.3	495621	19329	287557
150	sample	1	150610_QE1_FS_129	150610_QE1_FS_129	2.95301	50.043	50.3828	0.760484	n. def.	0	FALSE	2062.45	KLSSWVLLM[+16.0]K.3	sp|P01009|A1AT_HUMAN ‚Äî KLSSWVLLM[+16.0]K.3	NaN	sp|P01009|A1AT_HUMAN	NaN	KLSSWVLLMK	KLSSWVLLM[+16.0]K	NaN	FALSE	LABEL_FREE	47.09	0	0.0405534	0.657378	3	407.577	2062.45	19542.2	1400.68	13371.1
150	sample	1	150610_QE1_FS_129	150610_QE1_FS_129	1.10289	66.4429	58.587	0.837758	n. def.	0	FALSE	17063.9	KLSSWVLLMK.3	sp|P01009|A1AT_HUMAN ‚Äî KLSSWVLLMK.3	NaN	sp|P01009|A1AT_HUMAN	NaN	KLSSWVLLMK	KLSSWVLLMK	NaN	FALSE	LABEL_FREE	65.34	0	0.0378966	0.467709	3	402.243	17063.9	49729.7	8129.27	21829
150	sample	1	150610_QE1_FS_129	150610_QE1_FS_129	-0.654724	7.54528	29.9554	0.843304	n. def.	0	FALSE	92659.4	LGM[+16.0]FNIQHC[+57.0]K.3	sp|P01009|A1AT_HUMAN ‚Äî LGM[+16.0]FNIQHC[+57.0]K.3	NaN	sp|P01009|A1AT_HUMAN	NaN	LGMFNIQHCK	LGM[+16.0]FNIQHC[+57.0]K	NaN	FALSE	LABEL_FREE	8.2	0	0.00750155	0.14316	3	421.871	92659.4	426650	36605.4	161999
150	sample	1	150610_QE1_FS_129	150610_QE1_FS_129	-0.00205115	27.2979	39.4839	0.843215	n. def.	0	FALSE	2.25912e+06	LGMFNIQHC[+57.0]K.3	sp|P01009|A1AT_HUMAN ‚Äî LGMFNIQHC[+57.0]K.3	NaN	sp|P01009|A1AT_HUMAN	NaN	LGMFNIQHCK	LGMFNIQHC[+57.0]K	NaN	FALSE	LABEL_FREE	27.3	0	1.24e-05	0.000587127	3	416.54	2.25912e+06	3.59031e+06	509718	835588
150	sample	1	150610_QE1_FS_129	150610_QE1_FS_129	-0.822475	43.4075	47.7296	0.80016	n. def.	0	FALSE	15021.1	LVDKFLEDVK.3	sp|P01009|A1AT_HUMAN ‚Äî LVDKFLEDVK.3	NaN	sp|P01009|A1AT_HUMAN	NaN	LVDKFLEDVK	LVDKFLEDVK	NaN	FALSE	LABEL_FREE	44.23	0	6.83e-05	0.0026435	3	402.564	15021.1	75493.7	3411.53	18033.9
150	sample	1	150610_QE1_FS_129	150610_QE1_FS_129	3.25881	0.128808	26.7356	0.852035	n. def.	0	FALSE	678977	SASLHLPK.2	sp|P01009|A1AT_HUMAN ‚Äî SASLHLPK.2	NaN	sp|P01009|A1AT_HUMAN	NaN	SASLHLPK	SASLHLPK	NaN	FALSE	LABEL_FREE	-3.13	0	9.66e-06	0.00055006	2	426.75	678977	3.7858e+06	243276	1.34015e+06
150	sample	1	150610_QE1_FS_129	150610_QE1_FS_129	2.59731	12.0473	32.5283	0.881259	n. def.	0	FALSE	850663	AVLTIDEK.2	sp|P01009|A1AT_HUMAN ‚Äî AVLTIDEK.2	NaN	sp|P01009|A1AT_HUMAN	NaN	AVLTIDEK	AVLTIDEK	NaN	FALSE	LABEL_FREE	9.45	0	1.85e-06	0.000173483	2	444.755	850663	3.36159e+06	385358	1547927
150	sample	1	150610_QE1_FS_129	150610_QE1_FS_129	3.36547	-1.16453	26.0402	0.737769	n. def.	0	FALSE	82423.3	FLEDVKK.2	sp|P01009|A1AT_HUMAN ‚Äî FLEDVKK.2	NaN	sp|P01009|A1AT_HUMAN	NaN	FLEDVKK	FLEDVKK	NaN	FALSE	LABEL_FREE	-4.53	0	0.000147216	0.00176396	2	439.753	82423.3	306797	33662.9	131998
150	sample	1	150610_QE1_FS_129	150610_QE1_FS_129	-3.98715	56.0428	53.4819	0.889137	n. def.	0	FALSE	206624	FNKPFVF.2	sp|P01009|A1AT_HUMAN ‚Äî FNKPFVF.2	NaN	sp|P01009|A1AT_HUMAN	NaN	FNKPFVF	FNKPFVF	NaN	FALSE	LABEL_FREE	60.03	0	4.74e-06	0.000445552	2	449.745	206624	619829	45409.2	146534
150	sample	1	150610_QE1_FS_129	150610_QE1_FS_129	0.532737	40.7227	46.2569	0.87759	n. def.	0	FALSE	1.21415e+06	LQHLENELTHDIITK.4	sp|P01009|A1AT_HUMAN ‚Äî LQHLENELTHDIITK.4	NaN	sp|P01009|A1AT_HUMAN	NaN	LQHLENELTHDIITK	LQHLENELTHDIITK	NaN	FALSE	LABEL_FREE	40.19	0	4.22e-06	0.000396225	4	451.746	1.21415e+06	3.60311e+06	306957	924454
150	sample	1	150610_QE1_FS_129	150610_QE1_FS_129	-0.093389	31.8066	41.7086	0.787582	n. def.	0	FALSE	46273.7	LVDKFLEDVKK.3	sp|P01009|A1AT_HUMAN ‚Äî LVDKFLEDVKK.3	NaN	sp|P01009|A1AT_HUMAN	NaN	LVDKFLEDVKK	LVDKFLEDVKK	NaN	FALSE	LABEL_FREE	31.9	0	0.00014892	0.0010727	3	445.263	46273.7	191087	14092.5	57089
150	sample	1	150610_QE1_FS_129	150610_QE1_FS_129	2.22511	4.73511	28.8316	0.722106	n. def.	0	FALSE	8194.99	LYHSEAF.2	sp|P01009|A1AT_HUMAN ‚Äî LYHSEAF.2	NaN	sp|P01009|A1AT_HUMAN	NaN	LYHSEAF	LYHSEAF	NaN	FALSE	LABEL_FREE	2.51	0	0.000999089	0.0430726	2	433.706	8194.99	65475	3041.35	28721.4
150	sample	1	150610_QE1_FS_129	150610_QE1_FS_129	2.75797	-31.742	11.4954	0.88971	n. def.	0	FALSE	17672.9	TDTSHHDQDHPTFNK.4	sp|P01009|A1AT_HUMAN ‚Äî TDTSHHDQDHPTFNK.4	NaN	sp|P01009|A1AT_HUMAN	NaN	TDTSHHDQDHPTFNK	TDTSHHDQDHPTFNK	NaN	FALSE	LABEL_FREE	-34.5	0	7.23e-05	0.00219978	4	445.698	17672.9	102183	7949.37	45764.4
150	sample	1	150610_QE1_FS_129	150610_QE1_FS_129	5.47662	-9.92338	21.3146	0.879391	n. def.	0	FALSE	110439	FLENEDR.2	sp|P01009|A1AT_HUMAN ‚Äî FLENEDR.2	NaN	sp|P01009|A1AT_HUMAN	NaN	FLENEDR	FLENEDR	NaN	FALSE	LABEL_FREE	-15.4	0	0.0150566	0.470091	2	461.717	110439	328830	71458.5	215949
150	sample	1	150610_QE1_FS_129	150610_QE1_FS_129	-5.59562	80.6044	65.2359	0.832765	n. def.	0	FALSE	10310.1	KLSSWVLL.2	sp|P01009|A1AT_HUMAN ‚Äî KLSSWVLL.2	NaN	sp|P01009|A1AT_HUMAN	NaN	KLSSWVLL	KLSSWVLL	NaN	FALSE	LABEL_FREE	86.2	0	0.0210841	0.511235	2	473.292	10310.1	35842.7	6166.41	21465.2
150	sample	1	150610_QE1_FS_129	150610_QE1_FS_129	-2.22667	46.1433	48.9853	0.906421	n. def.	0	FALSE	130885	LGMFNIQH.2	sp|P01009|A1AT_HUMAN ‚Äî LGMFNIQH.2	NaN	sp|P01009|A1AT_HUMAN	NaN	LGMFNIQH	LGMFNIQH	NaN	FALSE	LABEL_FREE	48.37	0	0	0	2	480.242	130885	688524	41845.1	220677
150	sample	1	150610_QE1_FS_129	150610_QE1_FS_129	0.183234	0.363234	26.8629	0.776518	n. def.	0	FALSE	5156.18	RLGM[+16.0]FNIQHC[+57.0]K.3	sp|P01009|A1AT_HUMAN ‚Äî RLGM[+16.0]FNIQHC[+57.0]K.3	NaN	sp|P01009|A1AT_HUMAN	NaN	RLGMFNIQHCK	RLGM[+16.0]FNIQHC[+57.0]K	NaN	FALSE	LABEL_FREE	0.18	0	0.278497	0.591259	3	473.905	5156.18	16592	2735.67	9920.88
150	sample	1	150610_QE1_FS_129	150610_QE1_FS_129	3.75648	16.5965	34.5414	0.916758	n. def.	0	FALSE	81580.4	RLGMFNIQHC[+57.0]K.3	sp|P01009|A1AT_HUMAN ‚Äî RLGMFNIQHC[+57.0]K.3	NaN	sp|P01009|A1AT_HUMAN	NaN	RLGMFNIQHCK	RLGMFNIQHC[+57.0]K	NaN	FALSE	LABEL_FREE	12.84	0	0.0370874	0.657378	3	468.572	81580.4	338659	42365	179982
150	sample	1	150610_QE1_FS_129	150610_QE1_FS_129	-1.05099	-4.49099	24.3295	0.783892	n. def.	0	FALSE	294691	QINDYVEK.2	sp|P01009|A1AT_HUMAN ‚Äî QINDYVEK.2	NaN	sp|P01009|A1AT_HUMAN	NaN	QINDYVEK	QINDYVEK	NaN	FALSE	LABEL_FREE	-3.44	0	4.45e-05	0.000889739	2	504.753	294691	544715	193474	359708
150	sample	1	150610_QE1_FS_129	150610_QE1_FS_129	-2.05311	53.2669	51.9091	0.766859	n. def.	0	FALSE	6163.32	RLGMFNIQ.2	sp|P01009|A1AT_HUMAN ‚Äî RLGMFNIQ.2	NaN	sp|P01009|A1AT_HUMAN	NaN	RLGMFNIQ	RLGMFNIQ	NaN	FALSE	LABEL_FREE	55.32	0	0.0698288	0.657378	2	489.764	6163.32	71792.6	3861.93	46950.8
150	sample	1	150610_QE1_FS_129	150610_QE1_FS_129	15.3865	128.187	79.4555	0.888751	n. def.	0	FALSE	9823.15	DTVFALVNYIFFK.3	sp|P01009|A1AT_HUMAN ‚Äî DTVFALVNYIFFK.3	NaN	sp|P01009|A1AT_HUMAN	NaN	DTVFALVNYIFFK	DTVFALVNYIFFK	NaN	FALSE	LABEL_FREE	112.8	0	0.0269536	0.457687	3	526.285	9823.15	87621.6	4430.78	41289.9
150	sample	1	150610_QE1_FS_129	150610_QE1_FS_129	11.7672	127.297	79.4057	0.687867	n. def.	0.000711885	FALSE	5817.27	ELDRDTVFALVNYIFFK.4	sp|P01009|A1AT_HUMAN ‚Äî ELDRDTVFALVNYIFFK.4	NaN	sp|P01009|A1AT_HUMAN	NaN	ELDRDTVFALVNYIFFK	ELDRDTVFALVNYIFFK	NaN	FALSE	LABEL_FREE	115.53	NaN	NaN	NaN	4	523.28	5817.27	56921.1	2550.52	24810.5
150	sample	1	150610_QE1_FS_129	150610_QE1_FS_129	-7.70699	84.703	67.1778	0.861271	n. def.	0	FALSE	23419.7	FNKPFVFL.2	sp|P01009|A1AT_HUMAN ‚Äî FNKPFVFL.2	NaN	sp|P01009|A1AT_HUMAN	NaN	FNKPFVFL	FNKPFVFL	NaN	FALSE	LABEL_FREE	92.41	0	0.290621	0.509488	2	506.287	23419.7	83640.7	9710.73	33358.1
150	sample	1	150610_QE1_FS_129	150610_QE1_FS_129	-2.68362	53.1464	51.8424	0.893302	n. def.	0	FALSE	1.95861e+06	SVLGQLGITK.2	sp|P01009|A1AT_HUMAN ‚Äî SVLGQLGITK.2	NaN	sp|P01009|A1AT_HUMAN	NaN	SVLGQLGITK	SVLGQLGITK	NaN	FALSE	LABEL_FREE	55.83	0	0	0	2	508.311	1.95861e+06	1.77659e+07	688573	6359365
150	sample	1	150610_QE1_FS_129	150610_QE1_FS_129	-0.387925	-15.3679	18.9202	0.912943	n. def.	0	FALSE	923520	FLENEDRR.2	sp|P01009|A1AT_HUMAN ‚Äî FLENEDRR.2	NaN	sp|P01009|A1AT_HUMAN	NaN	FLENEDRR	FLENEDRR	NaN	FALSE	LABEL_FREE	-14.98	0	3.79e-06	0.00035638	2	539.767	923520	4.04051e+06	754518	3.31762e+06
150	sample	1	150610_QE1_FS_129	150610_QE1_FS_129	-13.6264	102.514	76.6041	0.890198	n. def.	0	FALSE	163731	ITPNLAEFAFSLYR.3	sp|P01009|A1AT_HUMAN ‚Äî ITPNLAEFAFSLYR.3	NaN	sp|P01009|A1AT_HUMAN	NaN	ITPNLAEFAFSLYR	ITPNLAEFAFSLYR	NaN	FALSE	LABEL_FREE	116.14	NaN	NaN	NaN	3	547.96	163731	1.07602e+06	67664.2	444300
150	sample	1	150610_QE1_FS_129	150610_QE1_FS_129	1.68969	12.2697	32.6243	0.774902	n. def.	0	FALSE	6455.56	LQHLENELT.2	sp|P01009|A1AT_HUMAN ‚Äî LQHLENELT.2	NaN	sp|P01009|A1AT_HUMAN	NaN	LQHLENELT	LQHLENELT	NaN	FALSE	LABEL_FREE	10.58	0	0.193007	0.657378	2	548.786	6455.56	90678.1	3965.57	54956.7
150	sample	1	150610_QE1_FS_129	150610_QE1_FS_129	-4.49234	60.4977	55.5987	0.901059	n. def.	0	FALSE	232624	LSSWVLLM[+16.0]K.2	sp|P01009|A1AT_HUMAN ‚Äî LSSWVLLM[+16.0]K.2	NaN	sp|P01009|A1AT_HUMAN	NaN	LSSWVLLMK	LSSWVLLM[+16.0]K	NaN	FALSE	LABEL_FREE	64.99	0	9.03e-06	0.00046049	2	546.81	232624	1.08171e+06	56107.8	274610
150	sample	1	150610_QE1_FS_129	150610_QE1_FS_129	-0.781724	78.9983	64.3769	0.910916	n. def.	0	FALSE	6.39128e+06	LSSWVLLMK.2	sp|P01009|A1AT_HUMAN ‚Äî LSSWVLLMK.2	NaN	sp|P01009|A1AT_HUMAN	NaN	LSSWVLLMK	LSSWVLLMK	NaN	FALSE	LABEL_FREE	79.78	0	0	0	2	538.812	6.39128e+06	2.38962e+07	1.54685e+06	5828085
150	sample	1	150610_QE1_FS_129	150610_QE1_FS_129	-2.40313	41.6469	46.8832	0.905401	n. def.	0	FALSE	525712	LYHSEAFTVNFGDTEEAKK.4	sp|P01009|A1AT_HUMAN ‚Äî LYHSEAFTVNFGDTEEAKK.4	NaN	sp|P01009|A1AT_HUMAN	NaN	LYHSEAFTVNFGDTEEAKK	LYHSEAFTVNFGDTEEAKK	NaN	FALSE	LABEL_FREE	44.05	0	4.9e-06	0.000460141	4	547.266	525712	2.25693e+06	109783	461796
150	sample	1	150610_QE1_FS_129	150610_QE1_FS_129	3.12809	23.1081	37.2935	0.814514	n. def.	0	FALSE	79111.2	WERPFEVK.2	sp|P01009|A1AT_HUMAN ‚Äî WERPFEVK.2	NaN	sp|P01009|A1AT_HUMAN	NaN	WERPFEVK	WERPFEVK	NaN	FALSE	LABEL_FREE	19.98	0	0.00335403	0.0942198	2	545.788	79111.2	503815	55647.1	350850
150	sample	1	150610_QE1_FS_129	150610_QE1_FS_129	-1.89952	98.3305	74.387	0.899026	n. def.	0	FALSE	138510	ITPNLAEFAF.2	sp|P01009|A1AT_HUMAN ‚Äî ITPNLAEFAF.2	NaN	sp|P01009|A1AT_HUMAN	NaN	ITPNLAEFAF	ITPNLAEFAF	NaN	FALSE	LABEL_FREE	100.23	0	3.94e-06	0.000370267	2	561.795	138510	399052	46877.3	134881
150	sample	1	150610_QE1_FS_129	150610_QE1_FS_129	-0.146103	39.4639	45.5326	0.903405	n. def.	0	FALSE	919537	LSITGTYDLK.2	sp|P01009|A1AT_HUMAN ‚Äî LSITGTYDLK.2	NaN	sp|P01009|A1AT_HUMAN	NaN	LSITGTYDLK	LSITGTYDLK	NaN	FALSE	LABEL_FREE	39.61	0	1.92e-06	0.000180348	2	555.806	919537	2.66887e+06	354948	1.0662e+06
150	sample	1	150610_QE1_FS_129	150610_QE1_FS_129	1.99684	21.4068	36.6992	0.779646	n. def.	0	FALSE	4508.38	LYHSEAFTVN.2	sp|P01009|A1AT_HUMAN ‚Äî LYHSEAFTVN.2	NaN	sp|P01009|A1AT_HUMAN	NaN	LYHSEAFTVN	LYHSEAFTVN	NaN	FALSE	LABEL_FREE	19.41	0	0.0225278	0.287166	2	590.786	4508.38	38613.8	2053.98	15372.6
150	sample	1	150610_QE1_FS_129	150610_QE1_FS_129	0.0808304	-31.7892	11.4757	0.762888	n. def.	0	FALSE	7080.61	TDTSHHDQDHPTFNK.3	sp|P01009|A1AT_HUMAN ‚Äî TDTSHHDQDHPTFNK.3	NaN	sp|P01009|A1AT_HUMAN	NaN	TDTSHHDQDHPTFNK	TDTSHHDQDHPTFNK	NaN	FALSE	LABEL_FREE	-31.87	0	0.0246127	0.418682	3	593.927	7080.61	40808.9	4842.2	28827.7
150	sample	1	150610_QE1_FS_129	150610_QE1_FS_129	-4.3308	54.7592	52.8174	0.739175	n. def.	0	FALSE	6014.7	WERPFEVKDTEEEDFHVDQVTTVK.5	sp|P01009|A1AT_HUMAN ‚Äî WERPFEVKDTEEEDFHVDQVTTVK.5	NaN	sp|P01009|A1AT_HUMAN	NaN	WERPFEVKDTEEEDFHVDQVTTVK	WERPFEVKDTEEEDFHVDQVTTVK	NaN	FALSE	LABEL_FREE	59.09	0	0.241733	0.642195	5	593.89	6014.7	26104.7	2353.31	10107.6
150	sample	1	150610_QE1_FS_129	150610_QE1_FS_129	0.356819	18.4668	35.6073	0.69468	n. def.	0.000479143	FALSE	781.906	DTEEEDFHVD.2	sp|P01009|A1AT_HUMAN ‚Äî DTEEEDFHVD.2	NaN	sp|P01009|A1AT_HUMAN	NaN	DTEEEDFHVD	DTEEEDFHVD	NaN	FALSE	LABEL_FREE	18.11	0	0.158567	0.650048	2	618.238	781.906	9411.2	366.569	3892.98
150	sample	1	150610_QE1_FS_129	150610_QE1_FS_129	-1.26523	89.7948	69.726	0.889577	n. def.	0	FALSE	2.83e+06	FNKPFVFLMIEQNTK.3	sp|P01009|A1AT_HUMAN ‚Äî FNKPFVFLMIEQNTK.3	NaN	sp|P01009|A1AT_HUMAN	NaN	FNKPFVFLMIEQNTK	FNKPFVFLMIEQNTK	NaN	FALSE	LABEL_FREE	91.06	0	3.24e-06	0.000304278	3	620	2.83e+06	1.66335e+07	813075	4.87074e+06
150	sample	1	150610_QE1_FS_129	150610_QE1_FS_129	1.04734	66.3773	58.5565	0.856785	n. def.	0	FALSE	23866.7	KLSSWVLLMK.2	sp|P01009|A1AT_HUMAN ‚Äî KLSSWVLLMK.2	NaN	sp|P01009|A1AT_HUMAN	NaN	KLSSWVLLMK	KLSSWVLLMK	NaN	FALSE	LABEL_FREE	65.33	0	0.114582	0.536461	2	602.86	23866.7	88118.5	18328	66361.3
150	sample	1	150610_QE1_FS_129	150610_QE1_FS_129	1.43864	40.7586	46.2813	0.916475	n. def.	0	FALSE	1.41823e+06	LQHLENELTHDIITK.3	sp|P01009|A1AT_HUMAN ‚Äî LQHLENELTHDIITK.3	NaN	sp|P01009|A1AT_HUMAN	NaN	LQHLENELTHDIITK	LQHLENELTHDIITK	NaN	FALSE	LABEL_FREE	39.32	0	0	0	3	601.99	1.41823e+06	5.00121e+06	233911	776918
150	sample	1	150610_QE1_FS_129	150610_QE1_FS_129	-1.69843	43.4416	47.7458	0.818932	n. def.	0	FALSE	50558.6	LVDKFLEDVK.2	sp|P01009|A1AT_HUMAN ‚Äî LVDKFLEDVK.2	NaN	sp|P01009|A1AT_HUMAN	NaN	LVDKFLEDVK	LVDKFLEDVK	NaN	FALSE	LABEL_FREE	45.14	0	0.000266705	0.00366352	2	603.343	50558.6	239345	13746.7	67005.6
150	sample	1	150610_QE1_FS_129	150610_QE1_FS_129	-3.36119	61.1688	56.0297	0.906527	n. def.	0	FALSE	106045	VFSNGADLSGVTEEAPLK.3	sp|P01009|A1AT_HUMAN ‚Äî VFSNGADLSGVTEEAPLK.3	NaN	sp|P01009|A1AT_HUMAN	NaN	VFSNGADLSGVTEEAPLK	VFSNGADLSGVTEEAPLK	NaN	FALSE	LABEL_FREE	64.53	0	3.05e-06	0.000286627	3	612.31	106045	383549	34171.6	130403
150	sample	1	150610_QE1_FS_129	150610_QE1_FS_129	1.17982	35.0098	43.1584	0.906182	n. def.	0	FALSE	1.02106e+06	DTEEEDFHVDQVTTVK.3	sp|P01009|A1AT_HUMAN ‚Äî DTEEEDFHVDQVTTVK.3	NaN	sp|P01009|A1AT_HUMAN	NaN	DTEEEDFHVDQVTTVK	DTEEEDFHVDQVTTVK	NaN	FALSE	LABEL_FREE	33.83	0	0.0251297	0.478522	3	631.29	1.02106e+06	4.01586e+06	373210	1.44336e+06
150	sample	1	150610_QE1_FS_129	150610_QE1_FS_129	-5.05652	73.6135	61.8838	0.871534	n. def.	0	FALSE	282554	FNKPFVFLM[+16.0]IEQNTK.3	sp|P01009|A1AT_HUMAN ‚Äî FNKPFVFLM[+16.0]IEQNTK.3	NaN	sp|P01009|A1AT_HUMAN	NaN	FNKPFVFLMIEQNTK	FNKPFVFLM[+16.0]IEQNTK	NaN	FALSE	LABEL_FREE	78.67	0	0.00139629	0.0991011	3	624.663	282554	618347	99178.5	209099
150	sample	1	150610_QE1_FS_129	150610_QE1_FS_129	3.15242	15.4824	33.9648	0.715102	n. def.	5.33e-05	FALSE	68182.2	GKWERPFEVK.2	sp|P01009|A1AT_HUMAN ‚Äî GKWERPFEVK.2	NaN	sp|P01009|A1AT_HUMAN	NaN	GKWERPFEVK	GKWERPFEVK	NaN	FALSE	LABEL_FREE	12.33	0	0.081039	0.657378	2	638.346	68182.2	329383	56909.6	275150
150	sample	1	150610_QE1_FS_129	150610_QE1_FS_129	-0.957264	7.64274	29.9964	0.884986	n. def.	0	FALSE	46791.2	LGM[+16.0]FNIQHC[+57.0]K.2	sp|P01009|A1AT_HUMAN ‚Äî LGM[+16.0]FNIQHC[+57.0]K.2	NaN	sp|P01009|A1AT_HUMAN	NaN	LGMFNIQHCK	LGM[+16.0]FNIQHC[+57.0]K	NaN	FALSE	LABEL_FREE	8.6	0	0.0001813	0.00556957	2	632.3	46791.2	223517	19322.5	85736.9
150	sample	1	150610_QE1_FS_129	150610_QE1_FS_129	-0.88936	27.1506	39.3896	0.914851	n. def.	0	FALSE	1.23505e+06	LGMFNIQHC[+57.0]K.2	sp|P01009|A1AT_HUMAN ‚Äî LGMFNIQHC[+57.0]K.2	NaN	sp|P01009|A1AT_HUMAN	NaN	LGMFNIQHCK	LGMFNIQHC[+57.0]K	NaN	FALSE	LABEL_FREE	28.04	0	8.75e-07	8.23e-05	2	624.304	1.23505e+06	2.62457e+06	217757	486664
150	sample	1	150610_QE1_FS_129	150610_QE1_FS_129	-0.00991441	31.7701	41.6921	0.835794	n. def.	0	FALSE	42300.7	LVDKFLEDVKK.2	sp|P01009|A1AT_HUMAN ‚Äî LVDKFLEDVKK.2	NaN	sp|P01009|A1AT_HUMAN	NaN	LVDKFLEDVKK	LVDKFLEDVKK	NaN	FALSE	LABEL_FREE	31.78	0	3.35e-05	0.000858169	2	667.39	42300.7	208997	33757.9	166116
150	sample	1	150610_QE1_FS_129	150610_QE1_FS_129	-4.27639	79.5436	64.6512	0.716675	n. def.	1.88e-05	FALSE	22051.3	ELDRDTVFALVN.2	sp|P01009|A1AT_HUMAN ‚Äî ELDRDTVFALVN.2	NaN	sp|P01009|A1AT_HUMAN	NaN	ELDRDTVFALVN	ELDRDTVFALVN	NaN	FALSE	LABEL_FREE	83.82	0	0.00639639	0.47262	2	696.36	22051.3	55344.1	8832.62	22393.3
150	sample	1	150610_QE1_FS_129	150610_QE1_FS_129	16.068	125.448	79.3022	0.897633	n. def.	0	FALSE	1.12101e+06	ELDRDTVFALVNYIFFK.3	sp|P01009|A1AT_HUMAN ‚Äî ELDRDTVFALVNYIFFK.3	NaN	sp|P01009|A1AT_HUMAN	NaN	ELDRDTVFALVNYIFFK	ELDRDTVFALVNYIFFK	NaN	FALSE	LABEL_FREE	109.38	0	0	0	3	697.371	1.12101e+06	1.10152e+07	195470	2.10908e+06
150	sample	1	150610_QE1_FS_129	150610_QE1_FS_129	-0.251525	49.7585	50.2861	0.879566	n. def.	0	FALSE	46232.9	LYHSEAFTVNFGDTEEAK.3	sp|P01009|A1AT_HUMAN ‚Äî LYHSEAFTVNFGDTEEAK.3	NaN	sp|P01009|A1AT_HUMAN	NaN	LYHSEAFTVNFGDTEEAK	LYHSEAFTVNFGDTEEAK	NaN	FALSE	LABEL_FREE	50.01	0	5.1e-05	0.00221695	3	686.653	46232.9	345280	18989.5	135672
150	sample	1	150610_QE1_FS_129	150610_QE1_FS_129	-0.728592	41.6314	46.8728	0.875302	n. def.	0	FALSE	141889	LYHSEAFTVNFGDTEEAKK.3	sp|P01009|A1AT_HUMAN ‚Äî LYHSEAFTVNFGDTEEAKK.3	NaN	sp|P01009|A1AT_HUMAN	NaN	LYHSEAFTVNFGDTEEAKK	LYHSEAFTVNFGDTEEAKK	NaN	FALSE	LABEL_FREE	42.36	0	1.25e-05	0.000493379	3	729.351	141889	566018	42640.3	180179
150	sample	1	150610_QE1_FS_129	150610_QE1_FS_129	-3.90431	61.5257	56.2086	0.875944	n. def.	0	FALSE	23733.3	VFSNGADLSGVTEEAPLKLSK.3	sp|P01009|A1AT_HUMAN ‚Äî VFSNGADLSGVTEEAPLKLSK.3	NaN	sp|P01009|A1AT_HUMAN	NaN	VFSNGADLSGVTEEAPLKLSK	VFSNGADLSGVTEEAPLKLSK	NaN	FALSE	LABEL_FREE	65.43	0	0.00183023	0.171593	3	721.383	23733.3	162982	8505.12	53688.8
150	sample	1	150610_QE1_FS_129	150610_QE1_FS_129	-5.03435	102.936	76.7892	0.689922	n. def.	0.000642667	FALSE	217799	GTEAAGAM[+16.0]FLEAIPMSIPPEVK.3	sp|P01009|A1AT_HUMAN ‚Äî GTEAAGAM[+16.0]FLEAIPMSIPPEVK.3	NaN	sp|P01009|A1AT_HUMAN	NaN	GTEAAGAMFLEAIPMSIPPEVK	GTEAAGAM[+16.0]FLEAIPMSIPPEVK	NaN	FALSE	LABEL_FREE	107.97	0	0.0166578	0.444333	3	759.049	217799	975360	117911	527651
150	sample	1	150610_QE1_FS_129	150610_QE1_FS_129	-2.12234	102.948	76.7944	0.681349	n. def.	0.000938622	FALSE	220111	GTEAAGAMFLEAIPM[+16.0]SIPPEVK.3	sp|P01009|A1AT_HUMAN ‚Äî GTEAAGAMFLEAIPM[+16.0]SIPPEVK.3	NaN	sp|P01009|A1AT_HUMAN	NaN	GTEAAGAMFLEAIPMSIPPEVK	GTEAAGAMFLEAIPM[+16.0]SIPPEVK	NaN	FALSE	LABEL_FREE	105.07	0	0.00850137	0.166204	3	759.05	220111	623744	185015	527651
150	sample	1	150610_QE1_FS_129	150610_QE1_FS_129	-6.91027	102.82	76.7383	0.82834	n. def.	0	FALSE	384361	GTEAAGAMFLEAIPMSIPPEVK.3	sp|P01009|A1AT_HUMAN ‚Äî GTEAAGAMFLEAIPMSIPPEVK.3	NaN	sp|P01009|A1AT_HUMAN	NaN	GTEAAGAMFLEAIPMSIPPEVK	GTEAAGAMFLEAIPMSIPPEVK	NaN	FALSE	LABEL_FREE	109.73	0	0.0390232	0.444039	3	753.719	384361	1.38739e+06	197226	751282
150	sample	1	150610_QE1_FS_129	150610_QE1_FS_129	20.9334	127.643	79.4251	0.864484	n. def.	0	FALSE	102293	DTVFALVNYIFFK.2	sp|P01009|A1AT_HUMAN ‚Äî DTVFALVNYIFFK.2	NaN	sp|P01009|A1AT_HUMAN	NaN	DTVFALVNYIFFK	DTVFALVNYIFFK	NaN	FALSE	LABEL_FREE	106.71	0	0.00053836	0.0204534	2	789.429	102293	1.59773e+06	38536.2	590768
150	sample	1	150610_QE1_FS_129	150610_QE1_FS_129	0.378231	101.418	76.0543	0.848751	n. def.	0	FALSE	7595.48	FNKPFVFLMIEQN.2	sp|P01009|A1AT_HUMAN ‚Äî FNKPFVFLMIEQN.2	NaN	sp|P01009|A1AT_HUMAN	NaN	FNKPFVFLMIEQN	FNKPFVFLMIEQN	NaN	FALSE	LABEL_FREE	101.04	0	0.0125191	0.420711	2	813.922	7595.48	82458	3747.74	40774.9
150	sample	1	150610_QE1_FS_129	150610_QE1_FS_129	0.490783	102.421	76.5634	0.86818	n. def.	0	FALSE	264770	ITPNLAEFAFSLYR.2	sp|P01009|A1AT_HUMAN ‚Äî ITPNLAEFAFSLYR.2	NaN	sp|P01009|A1AT_HUMAN	NaN	ITPNLAEFAFSLYR	ITPNLAEFAFSLYR	NaN	FALSE	LABEL_FREE	101.93	0	5.09e-06	0.000478893	2	821.435	264770	2.1477e+06	92340.3	750377
150	sample	1	150610_QE1_FS_129	150610_QE1_FS_129	0.506446	40.7064	46.2459	0.848824	n. def.	0	FALSE	957131	LQHLENELTHDIITK.2	sp|P01009|A1AT_HUMAN ‚Äî LQHLENELTHDIITK.2	NaN	sp|P01009|A1AT_HUMAN	NaN	LQHLENELTHDIITK	LQHLENELTHDIITK	NaN	FALSE	LABEL_FREE	40.2	0	1.63e-05	0.000631339	2	902.482	957131	3.30662e+06	588900	1.98659e+06
150	sample	1	150610_QE1_FS_129	150610_QE1_FS_129	5.08629	-31.7737	11.4822	0.844712	n. def.	0	FALSE	4785.21	TDTSHHDQDHPTFNK.2	sp|P01009|A1AT_HUMAN ‚Äî TDTSHHDQDHPTFNK.2	NaN	sp|P01009|A1AT_HUMAN	NaN	TDTSHHDQDHPTFNK	TDTSHHDQDHPTFNK	NaN	FALSE	LABEL_FREE	-36.86	NaN	NaN	NaN	2	890.388	4785.21	39697.3	3968.58	32310.4
150	sample	1	150610_QE1_FS_129	150610_QE1_FS_129	-5.0802	87.4098	68.5393	0.898412	n. def.	0	FALSE	335146	TLNQPDSQLQLTTGNGLFLSEGLK.3	sp|P01009|A1AT_HUMAN ‚Äî TLNQPDSQLQLTTGNGLFLSEGLK.3	NaN	sp|P01009|A1AT_HUMAN	NaN	TLNQPDSQLQLTTGNGLFLSEGLK	TLNQPDSQLQLTTGNGLFLSEGLK	NaN	FALSE	LABEL_FREE	92.49	0	7.98e-07	7.5e-05	3	859.114	335146	1.26861e+06	74493.1	269738
150	sample	1	150610_QE1_FS_129	150610_QE1_FS_129	0.389914	35.0199	43.1632	0.871936	n. def.	0	FALSE	1.6851e+06	DTEEEDFHVDQVTTVK.2	sp|P01009|A1AT_HUMAN ‚Äî DTEEEDFHVDQVTTVK.2	NaN	sp|P01009|A1AT_HUMAN	NaN	DTEEEDFHVDQVTTVK	DTEEEDFHVDQVTTVK	NaN	FALSE	LABEL_FREE	34.63	0	0.0329099	0.490498	2	946.43	1.6851e+06	5.08301e+06	1.14143e+06	3.4614e+06
150	sample	1	150610_QE1_FS_129	150610_QE1_FS_129	-5.34205	73.908	62.0295	0.745558	n. def.	0	FALSE	14644.8	FNKPFVFLM[+16.0]IEQNTK.2	sp|P01009|A1AT_HUMAN ‚Äî FNKPFVFLM[+16.0]IEQNTK.2	NaN	sp|P01009|A1AT_HUMAN	NaN	FNKPFVFLMIEQNTK	FNKPFVFLM[+16.0]IEQNTK	NaN	FALSE	LABEL_FREE	79.25	0	0.16542	0.50848	2	936.49	14644.8	41114.5	7605.72	20707.6
150	sample	1	150610_QE1_FS_129	150610_QE1_FS_129	-1.95768	89.7323	69.6944	0.867442	n. def.	0	FALSE	339463	FNKPFVFLMIEQNTK.2	sp|P01009|A1AT_HUMAN ‚Äî FNKPFVFLMIEQNTK.2	NaN	sp|P01009|A1AT_HUMAN	NaN	FNKPFVFLMIEQNTK	FNKPFVFLMIEQNTK	NaN	FALSE	LABEL_FREE	91.69	0	7.15e-05	0.00436869	2	928.99	339463	1.87343e+06	111782	611967
150	sample	1	150610_QE1_FS_129	150610_QE1_FS_129	0.237851	53.1279	51.8321	0.910782	n. def.	0	FALSE	455647	VFSNGADLSGVTEEAPLK.2	sp|P01009|A1AT_HUMAN ‚Äî VFSNGADLSGVTEEAPLK.2	NaN	sp|P01009|A1AT_HUMAN	NaN	VFSNGADLSGVTEEAPLK	VFSNGADLSGVTEEAPLK	NaN	FALSE	LABEL_FREE	52.89	0	0	0	2	917.465	455647	2.9853e+06	92472.6	605220
150	sample	1	150610_QE1_FS_129	150610_QE1_FS_129	10.3528	125.813	79.3226	0.734651	n. def.	0	FALSE	61637.7	ELDRDTVFALVNYIFFK.2	sp|P01009|A1AT_HUMAN ‚Äî ELDRDTVFALVNYIFFK.2	NaN	sp|P01009|A1AT_HUMAN	NaN	ELDRDTVFALVNYIFFK	ELDRDTVFALVNYIFFK	NaN	FALSE	LABEL_FREE	115.46	NaN	NaN	NaN	2	1045.55	61637.7	972197	28569.7	454985
150	sample	1	150610_QE1_FS_129	150610_QE1_FS_129	1.11965	102.88	76.7646	0.835101	n. def.	0	FALSE	227759	GTEAAGAMFLEAIPMSIPPEVK.2	sp|P01009|A1AT_HUMAN ‚Äî GTEAAGAMFLEAIPMSIPPEVK.2	NaN	sp|P01009|A1AT_HUMAN	NaN	GTEAAGAMFLEAIPMSIPPEVK	GTEAAGAMFLEAIPMSIPPEVK	NaN	FALSE	LABEL_FREE	101.76	0	0.000305572	0.023805	2	1130.07	227759	607500	164647	423673
150	sample	1	150610_QE1_FS_129	150610_QE1_FS_129	-1.55209	41.6679	46.8975	0.806622	n. def.	0	FALSE	50708.5	LYHSEAFTVNFGDTEEAKK.2	sp|P01009|A1AT_HUMAN ‚Äî LYHSEAFTVNFGDTEEAKK.2	NaN	sp|P01009|A1AT_HUMAN	NaN	LYHSEAFTVNFGDTEEAKK	LYHSEAFTVNFGDTEEAKK	NaN	FALSE	LABEL_FREE	43.22	0	0.000153973	0.00154069	2	1093.52	50708.5	240180	41763.6	195797
150	sample	1	150610_QE1_FS_129	150610_QE1_FS_129	-1.76789	87.5821	68.6244	0.837312	n. def.	0	FALSE	10791.2	ITLLSALVETR.3	sp|P01011|AACT_HUMAN ‚Äî ITLLSALVETR.3	NaN	sp|P01011|AACT_HUMAN	NaN	ITLLSALVETR	ITLLSALVETR	NaN	FALSE	LABEL_FREE	89.35	0	0.0055637	0.073787	3	405.915	10791.2	59879.6	6209.53	34357.2
150	sample	1	150610_QE1_FS_129	150610_QE1_FS_129	-0.431593	62.5384	56.7161	0.821241	n. def.	0	FALSE	7056.07	EQLSLLDRFTEDAKR.4	sp|P01011|AACT_HUMAN ‚Äî EQLSLLDRFTEDAKR.4	NaN	sp|P01011|AACT_HUMAN	NaN	EQLSLLDRFTEDAKR	EQLSLLDRFTEDAKR	NaN	FALSE	LABEL_FREE	62.97	0	0.0161724	0.474134	4	455.993	7056.07	33771	4232.65	20495.1
150	sample	1	150610_QE1_FS_129	150610_QE1_FS_129	-0.0446283	11.7554	32.4023	0.9075	n. def.	0	FALSE	1.15225e+06	ADLSGITGAR.2	sp|P01011|AACT_HUMAN ‚Äî ADLSGITGAR.2	NaN	sp|P01011|AACT_HUMAN	NaN	ADLSGITGAR	ADLSGITGAR	NaN	FALSE	LABEL_FREE	11.8	0	0	0	2	480.759	1.15225e+06	4.66624e+06	379848	1.52399e+06
150	sample	1	150610_QE1_FS_129	150610_QE1_FS_129	-0.17968	46.2403	49.0319	0.780737	n. def.	0	FALSE	9154.47	DEELSC[+57.0]TVVELK.3	sp|P01011|AACT_HUMAN ‚Äî DEELSC[+57.0]TVVELK.3	NaN	sp|P01011|AACT_HUMAN	NaN	DEELSCTVVELK	DEELSC[+57.0]TVVELK	NaN	FALSE	LABEL_FREE	46.42	0	0.0160724	0.323537	3	474.57	9154.47	47898.9	4781.19	25576.2
150	sample	1	150610_QE1_FS_129	150610_QE1_FS_129	1.3633	51.7433	51.0654	0.822387	n. def.	0	FALSE	10422.9	FNRPFLM.2	sp|P01011|AACT_HUMAN ‚Äî FNRPFLM.2	NaN	sp|P01011|AACT_HUMAN	NaN	FNRPFLM	FNRPFLM	NaN	FALSE	LABEL_FREE	50.38	0	0.0394935	0.462175	2	462.742	10422.9	86969.1	5622.4	44892.9
150	sample	1	150610_QE1_FS_129	150610_QE1_FS_129	0.53887	44.6589	48.2363	0.896031	n. def.	0	FALSE	82166.3	AKWEMPFDPQDTHQSR.4	sp|P01011|AACT_HUMAN ‚Äî AKWEMPFDPQDTHQSR.4	NaN	sp|P01011|AACT_HUMAN	NaN	AKWEMPFDPQDTHQSR	AKWEMPFDPQDTHQSR	NaN	FALSE	LABEL_FREE	44.12	0	0.000429982	0.0358839	4	493.98	82166.3	381610	51491.8	245343
150	sample	1	150610_QE1_FS_129	150610_QE1_FS_129	-0.141147	33.9689	42.7649	0.910277	n. def.	0	FALSE	1.01655e+06	EQLSLLDR.2	sp|P01011|AACT_HUMAN ‚Äî EQLSLLDR.2	NaN	sp|P01011|AACT_HUMAN	NaN	EQLSLLDR	EQLSLLDR	NaN	FALSE	LABEL_FREE	34.11	0	7.7e-07	7.24e-05	2	487.269	1.01655e+06	3.37025e+06	391577	1.3002e+06
150	sample	1	150610_QE1_FS_129	150610_QE1_FS_129	-1.29952	6.76048	29.6249	0.788061	n. def.	0	FALSE	126385	KLINDYVK.2	sp|P01011|AACT_HUMAN ‚Äî KLINDYVK.2	NaN	sp|P01011|AACT_HUMAN	NaN	KLINDYVK	KLINDYVK	NaN	FALSE	LABEL_FREE	8.06	0	0.000391415	0.00786437	2	496.793	126385	693325	67566.2	376395
150	sample	1	150610_QE1_FS_129	150610_QE1_FS_129	0.806323	49.6363	50.2587	0.92047	n. def.	0	FALSE	606272	EIGELYLPK.2	sp|P01011|AACT_HUMAN ‚Äî EIGELYLPK.2	NaN	sp|P01011|AACT_HUMAN	NaN	EIGELYLPK	EIGELYLPK	NaN	FALSE	LABEL_FREE	48.83	0	0	0	2	531.297	606272	4.38563e+06	156464	1.12878e+06
150	sample	1	150610_QE1_FS_129	150610_QE1_FS_129	4.5727	85.9527	67.8092	0.790362	n. def.	0	FALSE	98159	M[+16.0]EEVEAMLLPETLK.3	sp|P01011|AACT_HUMAN ‚Äî M[+16.0]EEVEAMLLPETLK.3	NaN	sp|P01011|AACT_HUMAN	NaN	MEEVEAMLLPETLK	M[+16.0]EEVEAMLLPETLK	NaN	FALSE	LABEL_FREE	81.38	0	0.0013597	0.02054	3	550.621	98159	580581	64016.6	375206
150	sample	1	150610_QE1_FS_129	150610_QE1_FS_129	-1.18546	85.9845	67.8253	0.848866	n. def.	0	FALSE	108609	MEEVEAM[+16.0]LLPETLK.3	sp|P01011|AACT_HUMAN ‚Äî MEEVEAM[+16.0]LLPETLK.3	NaN	sp|P01011|AACT_HUMAN	NaN	MEEVEAMLLPETLK	MEEVEAM[+16.0]LLPETLK	NaN	FALSE	LABEL_FREE	87.17	0	8.23e-05	0.00284716	3	550.96	108609	638522	64125.8	375206
150	sample	1	150610_QE1_FS_129	150610_QE1_FS_129	-0.585462	85.9845	67.8253	0.885768	n. def.	0	FALSE	126560	MEEVEAMLLPETLK.3	sp|P01011|AACT_HUMAN ‚Äî MEEVEAMLLPETLK.3	NaN	sp|P01011|AACT_HUMAN	NaN	MEEVEAMLLPETLK	MEEVEAMLLPETLK	NaN	FALSE	LABEL_FREE	86.57	0	2.33e-05	0.00175556	3	544.946	126560	741843	64234.1	375206
150	sample	1	150610_QE1_FS_129	150610_QE1_FS_129	-1.33095	5.54905	29.1206	0.903957	n. def.	0	FALSE	613540	NLAVSQVVHK.2	sp|P01011|AACT_HUMAN ‚Äî NLAVSQVVHK.2	NaN	sp|P01011|AACT_HUMAN	NaN	NLAVSQVVHK	NLAVSQVVHK	NaN	FALSE	LABEL_FREE	6.88	0	0	0	2	547.82	613540	4.27486e+06	203006	1415315
150	sample	1	150610_QE1_FS_129	150610_QE1_FS_129	0.593028	25.993	38.7249	0.732603	n. def.	0	FALSE	122508	WRDSLEFR.2	sp|P01011|AACT_HUMAN ‚Äî WRDSLEFR.2	NaN	sp|P01011|AACT_HUMAN	NaN	WRDSLEFR	WRDSLEFR	NaN	FALSE	LABEL_FREE	25.4	0	0.17852	0.536461	2	554.78	122508	460219	105578	397153
150	sample	1	150610_QE1_FS_129	150610_QE1_FS_129	-0.0694306	75.0106	62.575	0.912959	n. def.	0	FALSE	361115	MEEVEAMLLPETLKR.3	sp|P01011|AACT_HUMAN ‚Äî MEEVEAMLLPETLKR.3	NaN	sp|P01011|AACT_HUMAN	NaN	MEEVEAMLLPETLKR	MEEVEAMLLPETLKR	NaN	FALSE	LABEL_FREE	75.08	0	0.000389581	0.0363328	3	596.979	361115	1.68317e+06	172196	805204
150	sample	1	150610_QE1_FS_129	150610_QE1_FS_129	0.161827	55.5918	53.2668	0.903078	n. def.	0	FALSE	497571	WEMPFDPQDTHQSR.3	sp|P01011|AACT_HUMAN ‚Äî WEMPFDPQDTHQSR.3	NaN	sp|P01011|AACT_HUMAN	NaN	WEMPFDPQDTHQSR	WEMPFDPQDTHQSR	NaN	FALSE	LABEL_FREE	55.43	0	3.79e-06	0.00035638	3	591.927	497571	2.31211e+06	126711	614356
150	sample	1	150610_QE1_FS_129	150610_QE1_FS_129	-0.430086	62.5299	56.7118	0.770231	n. def.	0	FALSE	10297.8	EQLSLLDRFTEDAKR.3	sp|P01011|AACT_HUMAN ‚Äî EQLSLLDRFTEDAKR.3	NaN	sp|P01011|AACT_HUMAN	NaN	EQLSLLDRFTEDAKR	EQLSLLDRFTEDAKR	NaN	FALSE	LABEL_FREE	62.96	0	0.0137194	0.458593	3	607.655	10297.8	48625.5	4224.76	19692.4
150	sample	1	150610_QE1_FS_129	150610_QE1_FS_129	-0.542748	87.5973	68.6319	0.921053	n. def.	0	FALSE	2.5531e+06	ITLLSALVETR.2	sp|P01011|AACT_HUMAN ‚Äî ITLLSALVETR.2	NaN	sp|P01011|AACT_HUMAN	NaN	ITLLSALVETR	ITLLSALVETR	NaN	FALSE	LABEL_FREE	88.14	0	0	0	2	608.37	2.5531e+06	9.27209e+06	842534	2.98763e+06
150	sample	1	150610_QE1_FS_129	150610_QE1_FS_129	-0.0762645	65.7037	58.2436	0.787523	n. def.	0	FALSE	8974.43	M[+16.0]EEVEAMLLPETLKR.3	sp|P01011|AACT_HUMAN ‚Äî M[+16.0]EEVEAMLLPETLKR.3	NaN	sp|P01011|AACT_HUMAN	NaN	MEEVEAMLLPETLKR	M[+16.0]EEVEAMLLPETLKR	NaN	FALSE	LABEL_FREE	65.78	0	0.0505821	0.456243	3	602.313	8974.43	58027.9	6112.52	38663.2
150	sample	1	150610_QE1_FS_129	150610_QE1_FS_129	0.271717	75.5517	62.8112	0.912876	n. def.	0	FALSE	127216	AVLDVFEEGTEASAATAVK.3	sp|P01011|AACT_HUMAN ‚Äî AVLDVFEEGTEASAATAVK.3	NaN	sp|P01011|AACT_HUMAN	NaN	AVLDVFEEGTEASAATAVK	AVLDVFEEGTEASAATAVK	NaN	FALSE	LABEL_FREE	75.28	0	4.36e-06	0.000394859	3	636.659	127216	676835	51012.3	263816
150	sample	1	150610_QE1_FS_129	150610_QE1_FS_129	0.587485	55.5075	53.2266	0.830438	n. def.	0	FALSE	14969.9	LYGSEAFATDFQDSAAAK.3	sp|P01011|AACT_HUMAN ‚Äî LYGSEAFATDFQDSAAAK.3	NaN	sp|P01011|AACT_HUMAN	NaN	LYGSEAFATDFQDSAAAK	LYGSEAFATDFQDSAAAK	NaN	FALSE	LABEL_FREE	54.92	0	0.0166995	0.396864	3	631.3	14969.9	49812.8	5473.55	17917.6
150	sample	1	150610_QE1_FS_129	150610_QE1_FS_129	0.630349	44.7203	48.261	0.885853	n. def.	0	FALSE	77461.4	AKWEMPFDPQDTHQSR.3	sp|P01011|AACT_HUMAN ‚Äî AKWEMPFDPQDTHQSR.3	NaN	sp|P01011|AACT_HUMAN	NaN	AKWEMPFDPQDTHQSR	AKWEMPFDPQDTHQSR	NaN	FALSE	LABEL_FREE	44.09	0	8.98e-05	0.0031828	3	658.305	77461.4	367310	29989.9	143488
150	sample	1	150610_QE1_FS_129	150610_QE1_FS_129	0.755821	104.496	77.5681	0.789421	n. def.	0	FALSE	4962.47	FNRPFLMIIVPTDTQNIFFMSK.4	sp|P01011|AACT_HUMAN ‚Äî FNRPFLMIIVPTDTQNIFFMSK.4	NaN	sp|P01011|AACT_HUMAN	NaN	FNRPFLMIIVPTDTQNIFFMSK	FNRPFLMIIVPTDTQNIFFMSK	NaN	FALSE	LABEL_FREE	103.74	0	0.154402	0.615978	4	665.6	4962.47	61535.1	2216.62	27134.6
150	sample	1	150610_QE1_FS_129	150610_QE1_FS_129	-0.545861	45.5441	48.6772	0.777336	n. def.	0	FALSE	11756.5	LYGSEAFATDFQDSAAAKK.3	sp|P01011|AACT_HUMAN ‚Äî LYGSEAFATDFQDSAAAKK.3	NaN	sp|P01011|AACT_HUMAN	NaN	LYGSEAFATDFQDSAAAKK	LYGSEAFATDFQDSAAAKK	NaN	FALSE	LABEL_FREE	46.09	0	0.00567546	0.414502	3	673.994	11756.5	73912.9	4657.42	27694.5
150	sample	1	150610_QE1_FS_129	150610_QE1_FS_129	5.44438	109.404	78.4045	0.773698	n. def.	0	FALSE	16043.2	DLDSQTM[+16.0]M[+16.0]VLVNYIFFK.3	sp|P01011|AACT_HUMAN ‚Äî DLDSQTM[+16.0]M[+16.0]VLVNYIFFK.3	NaN	sp|P01011|AACT_HUMAN	NaN	DLDSQTMMVLVNYIFFK	DLDSQTM[+16.0]M[+16.0]VLVNYIFFK	NaN	FALSE	LABEL_FREE	103.96	0	0.00603637	0.502196	3	699.34	16043.2	120467	4624.89	35222.6
150	sample	1	150610_QE1_FS_129	150610_QE1_FS_129	-2.10447	109.916	78.4331	0.823952	n. def.	0	FALSE	11757.2	DLDSQTM[+16.0]MVLVNYIFFK.3	sp|P01011|AACT_HUMAN ‚Äî DLDSQTM[+16.0]MVLVNYIFFK.3	NaN	sp|P01011|AACT_HUMAN	NaN	DLDSQTMMVLVNYIFFK	DLDSQTM[+16.0]MVLVNYIFFK	NaN	FALSE	LABEL_FREE	112.02	NaN	NaN	NaN	3	694.01	11757.2	86135.1	4657.34	35222.6
150	sample	1	150610_QE1_FS_129	150610_QE1_FS_129	2.98163	109.812	78.4273	0.859218	n. def.	0	FALSE	16160.3	DLDSQTMM[+16.0]VLVNYIFFK.3	sp|P01011|AACT_HUMAN ‚Äî DLDSQTMM[+16.0]VLVNYIFFK.3	NaN	sp|P01011|AACT_HUMAN	NaN	DLDSQTMMVLVNYIFFK	DLDSQTMM[+16.0]VLVNYIFFK	NaN	FALSE	LABEL_FREE	106.83	0	0.000722701	0.00600733	3	694.009	16160.3	120467	4657.34	35222.6
150	sample	1	150610_QE1_FS_129	150610_QE1_FS_129	3.22553	109.916	78.4331	0.729677	n. def.	0	FALSE	17477.1	DLDSQTMMVLVNYIFFK.3	sp|P01011|AACT_HUMAN ‚Äî DLDSQTMMVLVNYIFFK.3	NaN	sp|P01011|AACT_HUMAN	NaN	DLDSQTMMVLVNYIFFK	DLDSQTMMVLVNYIFFK	NaN	FALSE	LABEL_FREE	106.69	0	0.000998745	0.0240263	3	688.679	17477.1	134822	4515.18	35222.6
150	sample	1	150610_QE1_FS_129	150610_QE1_FS_129	0.369976	43.2	47.6313	0.909188	n. def.	0	FALSE	125407	RLYGSEAFATDFQDSAAAK.3	sp|P01011|AACT_HUMAN ‚Äî RLYGSEAFATDFQDSAAAK.3	NaN	sp|P01011|AACT_HUMAN	NaN	RLYGSEAFATDFQDSAAAK	RLYGSEAFATDFQDSAAAK	NaN	FALSE	LABEL_FREE	42.83	0	0	0	3	683.33	125407	722453	44123.2	255257
150	sample	1	150610_QE1_FS_129	150610_QE1_FS_129	-1.20398	46.196	49.0124	0.912577	n. def.	0	FALSE	990920	DEELSC[+57.0]TVVELK.2	sp|P01011|AACT_HUMAN ‚Äî DEELSC[+57.0]TVVELK.2	NaN	sp|P01011|AACT_HUMAN	NaN	DEELSCTVVELK	DEELSC[+57.0]TVVELK	NaN	FALSE	LABEL_FREE	47.4	0	0	0	2	711.34	990920	3.71403e+06	318941	1.16668e+06
150	sample	1	150610_QE1_FS_129	150610_QE1_FS_129	17.9644	124.524	79.2505	0.899971	n. def.	0	FALSE	396033	DYNLNDILLQLGIEEAFTSK.3	sp|P01011|AACT_HUMAN ‚Äî DYNLNDILLQLGIEEAFTSK.3	NaN	sp|P01011|AACT_HUMAN	NaN	DYNLNDILLQLGIEEAFTSK	DYNLNDILLQLGIEEAFTSK	NaN	FALSE	LABEL_FREE	106.56	0	3.69e-06	0.000346835	3	766.063	396033	4.50046e+06	89034.6	1.01151e+06
150	sample	1	150610_QE1_FS_129	150610_QE1_FS_129	-0.845525	99.3045	75.0639	0.895286	n. def.	0	FALSE	250734	GTHVDLGLASANVDFAFSLYK.3	sp|P01011|AACT_HUMAN ‚Äî GTHVDLGLASANVDFAFSLYK.3	NaN	sp|P01011|AACT_HUMAN	NaN	GTHVDLGLASANVDFAFSLYK	GTHVDLGLASANVDFAFSLYK	NaN	FALSE	LABEL_FREE	100.15	0	1.07e-05	0.000542492	3	742.38	250734	1.26567e+06	79680.3	391566
150	sample	1	150610_QE1_FS_129	150610_QE1_FS_129	10.3219	115.822	78.7636	0.741345	n. def.	0	FALSE	5911.26	FNRPFLMIIVPTDTQNIFF.3	sp|P01011|AACT_HUMAN ‚Äî FNRPFLMIIVPTDTQNIFF.3	NaN	sp|P01011|AACT_HUMAN	NaN	FNRPFLMIIVPTDTQNIFF	FNRPFLMIIVPTDTQNIFF	NaN	FALSE	LABEL_FREE	105.5	0	0.0918679	0.579964	3	771.742	5911.26	40416.6	2407.86	17092.8
150	sample	1	150610_QE1_FS_129	150610_QE1_FS_129	16.2879	122.878	79.1584	0.797926	n. def.	0	FALSE	30239.1	NVIFSPLSISTALAF.2	sp|P01011|AACT_HUMAN ‚Äî NVIFSPLSISTALAF.2	NaN	sp|P01011|AACT_HUMAN	NaN	NVIFSPLSISTALAF	NVIFSPLSISTALAF	NaN	FALSE	LABEL_FREE	106.59	0	0.0177933	0.286679	2	790.441	30239.1	258786	22073	205555
150	sample	1	150610_QE1_FS_129	150610_QE1_FS_129	-8.47039	102.82	76.7383	0.722156	n. def.	0	FALSE	10887.9	FNRPFLMIIVPTDTQNIFFMSKVTNPKQA.4	sp|P01011|AACT_HUMAN ‚Äî FNRPFLMIIVPTDTQNIFFMSKVTNPKQA.4	NaN	sp|P01011|AACT_HUMAN	NaN	FNRPFLMIIVPTDTQNIFFMSKVTNPKQA	FNRPFLMIIVPTDTQNIFFMSKVTNPKQA	NaN	FALSE	LABEL_FREE	111.29	0	0.187745	0.657378	4	850.7	10887.9	154607	4875.06	59188.8
150	sample	1	150610_QE1_FS_129	150610_QE1_FS_129	-0.0362193	66.8538	58.7778	0.819736	n. def.	0	FALSE	9261.66	MEEVEAM[+16.0]LLPETLK.2	sp|P01011|AACT_HUMAN ‚Äî MEEVEAM[+16.0]LLPETLK.2	NaN	sp|P01011|AACT_HUMAN	NaN	MEEVEAMLLPETLK	MEEVEAM[+16.0]LLPETLK	NaN	FALSE	LABEL_FREE	66.89	0	0.0338502	0.254718	2	824.913	9261.66	37616.4	5748.02	22664.2
150	sample	1	150610_QE1_FS_129	150610_QE1_FS_129	-0.973435	86.0366	67.8516	0.917865	n. def.	0	FALSE	411134	MEEVEAMLLPETLK.2	sp|P01011|AACT_HUMAN ‚Äî MEEVEAMLLPETLK.2	NaN	sp|P01011|AACT_HUMAN	NaN	MEEVEAMLLPETLK	MEEVEAMLLPETLK	NaN	FALSE	LABEL_FREE	87.01	0	0	0	2	816.915	411134	2.46275e+06	117622	707604
150	sample	1	150610_QE1_FS_129	150610_QE1_FS_129	2.0101	102.58	76.6333	0.706149	n. def.	0.000242868	FALSE	9262.32	FNRPFLM[+16.0]IIVPTDTQNIFFM[+16.0]SK.3	sp|P01011|AACT_HUMAN ‚Äî FNRPFLM[+16.0]IIVPTDTQNIFFM[+16.0]SK.3	NaN	sp|P01011|AACT_HUMAN	NaN	FNRPFLMIIVPTDTQNIFFMSK	FNRPFLM[+16.0]IIVPTDTQNIFFM[+16.0]SK	NaN	FALSE	LABEL_FREE	100.57	0	0.0133564	0.219409	3	897.794	9262.32	70473.1	5278.43	42665.9
150	sample	1	150610_QE1_FS_129	150610_QE1_FS_129	0.788575	102.619	76.6501	0.816625	n. def.	0	FALSE	11430.6	FNRPFLM[+16.0]IIVPTDTQNIFFMSK.3	sp|P01011|AACT_HUMAN ‚Äî FNRPFLM[+16.0]IIVPTDTQNIFFMSK.3	NaN	sp|P01011|AACT_HUMAN	NaN	FNRPFLMIIVPTDTQNIFFMSK	FNRPFLM[+16.0]IIVPTDTQNIFFMSK	NaN	FALSE	LABEL_FREE	101.83	0	0.0111716	0.207151	3	892.464	11430.6	92511.7	5438.47	46664.4
150	sample	1	150610_QE1_FS_129	150610_QE1_FS_129	-2.55961	103.55	77.0768	0.844187	n. def.	0	FALSE	26784.1	FNRPFLMIIVPTDTQNIFFM[+16.0]SK.3	sp|P01011|AACT_HUMAN ‚Äî FNRPFLMIIVPTDTQNIFFM[+16.0]SK.3	NaN	sp|P01011|AACT_HUMAN	NaN	FNRPFLMIIVPTDTQNIFFMSK	FNRPFLMIIVPTDTQNIFFM[+16.0]SK	NaN	FALSE	LABEL_FREE	106.11	0	0.00153298	0.0501595	3	892.465	26784.1	420665	9681.94	156079
150	sample	1	150610_QE1_FS_129	150610_QE1_FS_129	1.29807	104.528	77.5842	0.878562	n. def.	0	FALSE	258402	FNRPFLMIIVPTDTQNIFFMSK.3	sp|P01011|AACT_HUMAN ‚Äî FNRPFLMIIVPTDTQNIFFMSK.3	NaN	sp|P01011|AACT_HUMAN	NaN	FNRPFLMIIVPTDTQNIFFMSK	FNRPFLMIIVPTDTQNIFFMSK	NaN	FALSE	LABEL_FREE	103.23	0	5.33e-06	0.000501312	3	887.132	258402	3.13912e+06	56412.8	689704
150	sample	1	150610_QE1_FS_129	150610_QE1_FS_129	0.171101	75.0711	62.605	0.816649	n. def.	0	FALSE	23836.2	MEEVEAMLLPETLKR.2	sp|P01011|AACT_HUMAN ‚Äî MEEVEAMLLPETLKR.2	NaN	sp|P01011|AACT_HUMAN	NaN	MEEVEAMLLPETLKR	MEEVEAMLLPETLKR	NaN	FALSE	LABEL_FREE	74.9	0	0.0177056	0.435412	2	894.966	23836.2	103644	12767.4	54266.1
150	sample	1	150610_QE1_FS_129	150610_QE1_FS_129	0.0956836	55.6657	53.302	0.874364	n. def.	0	FALSE	50573.3	WEMPFDPQDTHQSR.2	sp|P01011|AACT_HUMAN ‚Äî WEMPFDPQDTHQSR.2	NaN	sp|P01011|AACT_HUMAN	NaN	WEMPFDPQDTHQSR	WEMPFDPQDTHQSR	NaN	FALSE	LABEL_FREE	55.57	0	0.00480391	0.229041	2	887.387	50573.3	253601	21387.2	104780
150	sample	1	150610_QE1_FS_129	150610_QE1_FS_129	0.0529897	44.793	48.2909	0.707308	n. def.	0.000219047	FALSE	16552.8	AKWEMPFDPQDTHQSR.2	sp|P01011|AACT_HUMAN ‚Äî AKWEMPFDPQDTHQSR.2	NaN	sp|P01011|AACT_HUMAN	NaN	AKWEMPFDPQDTHQSR	AKWEMPFDPQDTHQSR	NaN	FALSE	LABEL_FREE	44.74	0	0.0685763	0.421884	2	986.952	16552.8	76871.7	9115.66	41390.9
150	sample	1	150610_QE1_FS_129	150610_QE1_FS_129	-1.10169	75.4783	62.7814	0.914817	n. def.	0	FALSE	597680	AVLDVFEEGTEASAATAVK.2	sp|P01011|AACT_HUMAN ‚Äî AVLDVFEEGTEASAATAVK.2	NaN	sp|P01011|AACT_HUMAN	NaN	AVLDVFEEGTEASAATAVK	AVLDVFEEGTEASAATAVK	NaN	FALSE	LABEL_FREE	76.58	0	1.79e-06	0.000168415	2	954.483	597680	2.8139e+06	118333	575600
150	sample	1	150610_QE1_FS_129	150610_QE1_FS_129	-0.170375	55.5296	53.2372	0.921617	n. def.	0	FALSE	425213	LYGSEAFATDFQDSAAAK.2	sp|P01011|AACT_HUMAN ‚Äî LYGSEAFATDFQDSAAAK.2	NaN	sp|P01011|AACT_HUMAN	NaN	LYGSEAFATDFQDSAAAK	LYGSEAFATDFQDSAAAK	NaN	FALSE	LABEL_FREE	55.7	0	0	0	2	946.439	425213	1.43247e+06	109189	364985
150	sample	1	150610_QE1_FS_129	150610_QE1_FS_129	23.7777	128.918	79.4964	0.835163	n. def.	0	FALSE	34530.8	DLDSQTM[+16.0]MVLVNYIFFK.2	sp|P01011|AACT_HUMAN ‚Äî DLDSQTM[+16.0]MVLVNYIFFK.2	NaN	sp|P01011|AACT_HUMAN	NaN	DLDSQTMMVLVNYIFFK	DLDSQTM[+16.0]MVLVNYIFFK	NaN	FALSE	LABEL_FREE	105.14	0	0.0139069	0.311732	2	1041.01	34530.8	352211	14430.1	145355
150	sample	1	150610_QE1_FS_129	150610_QE1_FS_129	24.4169	129.127	79.5081	0.789889	n. def.	0	FALSE	39780.6	DLDSQTMM[+16.0]VLVNYIFFK.2	sp|P01011|AACT_HUMAN ‚Äî DLDSQTMM[+16.0]VLVNYIFFK.2	NaN	sp|P01011|AACT_HUMAN	NaN	DLDSQTMMVLVNYIFFK	DLDSQTMM[+16.0]VLVNYIFFK	NaN	FALSE	LABEL_FREE	104.71	0	0.0271178	0.40859	2	1040.51	39780.6	400767	14461.9	145355
150	sample	1	150610_QE1_FS_129	150610_QE1_FS_129	20.3577	128.918	79.4964	0.87455	n. def.	0	FALSE	36185.3	DLDSQTMMVLVNYIFFK.2	sp|P01011|AACT_HUMAN ‚Äî DLDSQTMMVLVNYIFFK.2	NaN	sp|P01011|AACT_HUMAN	NaN	DLDSQTMMVLVNYIFFK	DLDSQTMMVLVNYIFFK	NaN	FALSE	LABEL_FREE	108.56	0	0.00560023	0.166065	2	1031.98	36185.3	367726	14468.3	145355
150	sample	1	150610_QE1_FS_129	150610_QE1_FS_129	17.8803	123.96	79.219	0.859721	n. def.	0	FALSE	67755.2	DYNLNDILLQLGIEEAFTSK.2	sp|P01011|AACT_HUMAN ‚Äî DYNLNDILLQLGIEEAFTSK.2	NaN	sp|P01011|AACT_HUMAN	NaN	DYNLNDILLQLGIEEAFTSK	DYNLNDILLQLGIEEAFTSK	NaN	FALSE	LABEL_FREE	106.08	0	0.00044733	0.0174557	2	1148.59	67755.2	439395	23503.8	150507
150	sample	1	150610_QE1_FS_129	150610_QE1_FS_129	0.605745	99.2357	75.0223	0.794492	n. def.	0	FALSE	17419.5	GTHVDLGLASANVDFAFSLYK.2	sp|P01011|AACT_HUMAN ‚Äî GTHVDLGLASANVDFAFSLYK.2	NaN	sp|P01011|AACT_HUMAN	NaN	GTHVDLGLASANVDFAFSLYK	GTHVDLGLASANVDFAFSLYK	NaN	FALSE	LABEL_FREE	98.63	0	0.158475	0.502231	2	1113.57	17419.5	100907	6179.12	36735.9
150	sample	1	150610_QE1_FS_129	150610_QE1_FS_129	0.105828	43.2458	47.653	0.801151	n. def.	0	FALSE	20551	RLYGSEAFATDFQDSAAAK.2	sp|P01011|AACT_HUMAN ‚Äî RLYGSEAFATDFQDSAAAK.2	NaN	sp|P01011|AACT_HUMAN	NaN	RLYGSEAFATDFQDSAAAK	RLYGSEAFATDFQDSAAAK	NaN	FALSE	LABEL_FREE	43.14	0	0.00860471	0.170326	2	1024.49	20551	150252	18056.9	131838
150	sample	1	150610_QE1_FS_129	150610_QE1_FS_129	-0.143233	57.7468	54.1083	0.709271	n. def.	0.000177845	FALSE	3015.75	ALQDQLVLVAAK.3	sp|P01019|ANGT_HUMAN ‚Äî ALQDQLVLVAAK.3	NaN	sp|P01019|ANGT_HUMAN	NaN	ALQDQLVLVAAK	ALQDQLVLVAAK	NaN	FALSE	LABEL_FREE	57.89	0	0.0444843	0.554537	3	423.591	3015.75	15492.5	1594.99	7402.59
150	sample	1	150610_QE1_FS_129	150610_QE1_FS_129	1.89284	106.453	78.2393	0.874598	n. def.	0	FALSE	24096.8	AAMVGMLANFLGFR.3	sp|P01019|ANGT_HUMAN ‚Äî AAMVGMLANFLGFR.3	NaN	sp|P01019|ANGT_HUMAN	NaN	AAMVGMLANFLGFR	AAMVGMLANFLGFR	NaN	FALSE	LABEL_FREE	104.56	0	0.00710223	0.333294	3	499.929	24096.8	330856	9567.34	133248
150	sample	1	150610_QE1_FS_129	150610_QE1_FS_129	0.210669	-16.3993	18.5391	0.800619	n. def.	0	FALSE	11717.2	LDTEDKLR.2	sp|P01019|ANGT_HUMAN ‚Äî LDTEDKLR.2	NaN	sp|P01019|ANGT_HUMAN	NaN	LDTEDKLR	LDTEDKLR	NaN	FALSE	LABEL_FREE	-16.61	0	0.00484264	0.322867	2	495.267	11717.2	60283.9	4928.33	26936.3
150	sample	1	150610_QE1_FS_129	150610_QE1_FS_129	-0.438574	39.2214	45.4196	0.744561	n. def.	0	FALSE	21213.5	PKDPTFIPAPIQAK.3	sp|P01019|ANGT_HUMAN ‚Äî PKDPTFIPAPIQAK.3	NaN	sp|P01019|ANGT_HUMAN	NaN	PKDPTFIPAPIQAK	PKDPTFIPAPIQAK	NaN	FALSE	LABEL_FREE	39.66	0	0.00800752	0.149838	3	508.293	21213.5	204940	8144.54	77046.3
150	sample	1	150610_QE1_FS_129	150610_QE1_FS_129	-1.00521	38.4248	45.0143	0.795071	n. def.	0	FALSE	52174.3	FMQAVTGWK.2	sp|P01019|ANGT_HUMAN ‚Äî FMQAVTGWK.2	NaN	sp|P01019|ANGT_HUMAN	NaN	FMQAVTGWK	FMQAVTGWK	NaN	FALSE	LABEL_FREE	39.43	0	0.00096447	0.0174047	2	534.272	52174.3	84440.4	30435.2	53755.3
150	sample	1	150610_QE1_FS_129	150610_QE1_FS_129	0.385634	76.7956	63.3175	0.912342	n. def.	0	FALSE	295789	LQAILGVPWK.2	sp|P01019|ANGT_HUMAN ‚Äî LQAILGVPWK.2	NaN	sp|P01019|ANGT_HUMAN	NaN	LQAILGVPWK	LQAILGVPWK	NaN	FALSE	LABEL_FREE	76.41	0	0	0	2	562.845	295789	1.40307e+06	103792	493313
150	sample	1	150610_QE1_FS_129	150610_QE1_FS_129	-0.439273	102.021	76.3741	0.845246	n. def.	0	FALSE	139611	VLSALQAVQGLLVAQGR.3	sp|P01019|ANGT_HUMAN ‚Äî VLSALQAVQGLLVAQGR.3	NaN	sp|P01019|ANGT_HUMAN	NaN	VLSALQAVQGLLVAQGR	VLSALQAVQGLLVAQGR	NaN	FALSE	LABEL_FREE	102.46	0	1.37e-05	0.000560478	3	575.012	139611	1.85084e+06	52231.9	678816
150	sample	1	150610_QE1_FS_129	150610_QE1_FS_129	12.4824	120.072	79.0014	0.877835	n. def.	0	FALSE	22350.5	ADSQAQLLLSTVVGVFTAPGLHLK.4	sp|P01019|ANGT_HUMAN ‚Äî ADSQAQLLLSTVVGVFTAPGLHLK.4	NaN	sp|P01019|ANGT_HUMAN	NaN	ADSQAQLLLSTVVGVFTAPGLHLK	ADSQAQLLLSTVVGVFTAPGLHLK	NaN	FALSE	LABEL_FREE	107.59	0	0.01014	0.462612	4	617.1	22350.5	307923	9142.18	125880
150	sample	1	150610_QE1_FS_129	150610_QE1_FS_129	0.182814	77.7528	63.7503	0.791217	n. def.	0	FALSE	1573.48	SLDFTELDVAAEKIDR.3	sp|P01019|ANGT_HUMAN ‚Äî SLDFTELDVAAEKIDR.3	NaN	sp|P01019|ANGT_HUMAN	NaN	SLDFTELDVAAEKIDR	SLDFTELDVAAEKIDR	NaN	FALSE	LABEL_FREE	77.57	0	0.0284094	0.657378	3	607.979	1573.48	9947.45	869.444	5609.78
150	sample	1	150610_QE1_FS_129	150610_QE1_FS_129	-1.01402	57.776	54.1204	0.919994	n. def.	0	FALSE	223411	ALQDQLVLVAAK.2	sp|P01019|ANGT_HUMAN ‚Äî ALQDQLVLVAAK.2	NaN	sp|P01019|ANGT_HUMAN	NaN	ALQDQLVLVAAK	ALQDQLVLVAAK	NaN	FALSE	LABEL_FREE	58.79	0	0	0	2	634.882	223411	1.0468e+06	42144.5	203501
150	sample	1	150610_QE1_FS_129	150610_QE1_FS_129	-0.263726	99.2863	75.0529	0.910223	n. def.	0	FALSE	139351	QPFVQGLALYTPVVLPR.3	sp|P01019|ANGT_HUMAN ‚Äî QPFVQGLALYTPVVLPR.3	NaN	sp|P01019|ANGT_HUMAN	NaN	QPFVQGLALYTPVVLPR	QPFVQGLALYTPVVLPR	NaN	FALSE	LABEL_FREE	99.55	0	0	0	3	633.369	139351	883861	51088.1	333734
150	sample	1	150610_QE1_FS_129	150610_QE1_FS_129	-1.35289	55.6671	53.3027	0.871942	n. def.	0	FALSE	130270	DPTFIPAPIQAK.2	sp|P01019|ANGT_HUMAN ‚Äî DPTFIPAPIQAK.2	NaN	sp|P01019|ANGT_HUMAN	NaN	DPTFIPAPIQAK	DPTFIPAPIQAK	NaN	FALSE	LABEL_FREE	57.02	0	7.96e-06	0.000414324	2	649.361	130270	363203	54549.2	146238
150	sample	1	150610_QE1_FS_129	150610_QE1_FS_129	-0.305531	103.224	76.9158	0.808993	n. def.	0	FALSE	3338.17	PFLFAVYDQSATALHFLGR.3	sp|P01019|ANGT_HUMAN ‚Äî PFLFAVYDQSATALHFLGR.3	NaN	sp|P01019|ANGT_HUMAN	NaN	PFLFAVYDQSATALHFLGR	PFLFAVYDQSATALHFLGR	NaN	FALSE	LABEL_FREE	103.53	0	0.0222971	0.450137	3	718.377	3338.17	31777.7	1279.35	14282
150	sample	1	150610_QE1_FS_129	150610_QE1_FS_129	0.650428	69.8204	59.918	0.917361	n. def.	0	FALSE	329533	SLDFTELDVAAEK.2	sp|P01019|ANGT_HUMAN ‚Äî SLDFTELDVAAEK.2	NaN	sp|P01019|ANGT_HUMAN	NaN	SLDFTELDVAAEK	SLDFTELDVAAEK	NaN	FALSE	LABEL_FREE	69.17	0	0	0	2	719.359	329533	1.2019e+06	85226.5	320283
150	sample	1	150610_QE1_FS_129	150610_QE1_FS_129	4.63771	106.638	78.2496	0.781581	n. def.	0	FALSE	82369.2	AAM[+16.0]VGMLANFLGFR.2	sp|P01019|ANGT_HUMAN ‚Äî AAM[+16.0]VGMLANFLGFR.2	NaN	sp|P01019|ANGT_HUMAN	NaN	AAMVGMLANFLGFR	AAM[+16.0]VGMLANFLGFR	NaN	FALSE	LABEL_FREE	102	0	8.56e-05	0.00202406	2	757.39	82369.2	821479	26097.1	253756
150	sample	1	150610_QE1_FS_129	150610_QE1_FS_129	5.30106	106.741	78.2554	0.722909	n. def.	0	FALSE	29144.8	AAMVGM[+16.0]LANFLGFR.2	sp|P01019|ANGT_HUMAN ‚Äî AAMVGM[+16.0]LANFLGFR.2	NaN	sp|P01019|ANGT_HUMAN	NaN	AAMVGMLANFLGFR	AAMVGM[+16.0]LANFLGFR	NaN	FALSE	LABEL_FREE	101.44	0	0.0317087	0.508444	2	757.385	29144.8	297542	11457.8	121108
150	sample	1	150610_QE1_FS_129	150610_QE1_FS_129	0.529913	106.84	78.261	0.891001	n. def.	0	FALSE	85827.5	AAMVGMLANFLGFR.2	sp|P01019|ANGT_HUMAN ‚Äî AAMVGMLANFLGFR.2	NaN	sp|P01019|ANGT_HUMAN	NaN	AAMVGMLANFLGFR	AAMVGMLANFLGFR	NaN	FALSE	LABEL_FREE	106.31	0	8.98e-07	8.44e-05	2	749.389	85827.5	859316	26029.6	253756
150	sample	1	150610_QE1_FS_129	150610_QE1_FS_129	0.702613	39.2726	45.4434	0.680091	n. def.	0.000990991	FALSE	5257.01	PKDPTFIPAPIQAK.2	sp|P01019|ANGT_HUMAN ‚Äî PKDPTFIPAPIQAK.2	NaN	sp|P01019|ANGT_HUMAN	NaN	PKDPTFIPAPIQAK	PKDPTFIPAPIQAK	NaN	FALSE	LABEL_FREE	38.57	0	0.0302924	0.464698	2	761.935	5257.01	48084.5	2862.12	24097.4
150	sample	1	150610_QE1_FS_129	150610_QE1_FS_129	14.44	120.41	79.0203	0.913714	n. def.	0	FALSE	119257	ADSQAQLLLSTVVGVFTAPGLHLK.3	sp|P01019|ANGT_HUMAN ‚Äî ADSQAQLLLSTVVGVFTAPGLHLK.3	NaN	sp|P01019|ANGT_HUMAN	NaN	ADSQAQLLLSTVVGVFTAPGLHLK	ADSQAQLLLSTVVGVFTAPGLHLK	NaN	FALSE	LABEL_FREE	105.97	0	1.83e-05	0.0011385	3	822.463	119257	1.24629e+06	43607.1	444301
150	sample	1	150610_QE1_FS_129	150610_QE1_FS_129	0.897865	101.958	76.3408	0.828589	n. def.	0	FALSE	42018.1	VLSALQAVQGLLVAQGR.2	sp|P01019|ANGT_HUMAN ‚Äî VLSALQAVQGLLVAQGR.2	NaN	sp|P01019|ANGT_HUMAN	NaN	VLSALQAVQGLLVAQGR	VLSALQAVQGLLVAQGR	NaN	FALSE	LABEL_FREE	101.06	0	6.44e-06	0.000379581	2	862.016	42018.1	417274	10418	108305
150	sample	1	150610_QE1_FS_129	150610_QE1_FS_129	-0.322723	99.2273	75.0172	0.865043	n. def.	0	FALSE	25712.2	QPFVQGLALYTPVVLPR.2	sp|P01019|ANGT_HUMAN ‚Äî QPFVQGLALYTPVVLPR.2	NaN	sp|P01019|ANGT_HUMAN	NaN	QPFVQGLALYTPVVLPR	QPFVQGLALYTPVVLPR	NaN	FALSE	LABEL_FREE	99.55	0	0.000972418	0.0695123	2	949.549	25712.2	229490	13548.2	120425
150	sample	1	150610_QE1_FS_129	150610_QE1_FS_129	7.18397	122.694	79.1481	0.783327	n. def.	0	FALSE	14984.6	TIHLTMPQLVLQGSYDLQDLLAQAELPAILHTELNLQK.4	sp|P01019|ANGT_HUMAN ‚Äî TIHLTMPQLVLQGSYDLQDLLAQAELPAILHTELNLQK.4	NaN	sp|P01019|ANGT_HUMAN	NaN	TIHLTMPQLVLQGSYDLQDLLAQAELPAILHTELNLQK	TIHLTMPQLVLQGSYDLQDLLAQAELPAILHTELNLQK	NaN	FALSE	LABEL_FREE	115.51	NaN	NaN	NaN	4	1067.83	14984.6	157665	6749.37	62392.9
150	sample	1	150610_QE1_FS_129	150610_QE1_FS_129	0.164498	22.4945	37.0326	0.681118	n. def.	0.000948001	FALSE	6548.42	AIGYLNTGYQR.3	sp|P01023|A2MG_HUMAN ‚Äî AIGYLNTGYQR.3	NaN	sp|P01023|A2MG_HUMAN	NaN	AIGYLNTGYQR	AIGYLNTGYQR	NaN	FALSE	LABEL_FREE	22.33	0	0.134316	0.569263	3	419.221	6548.42	39084.8	3011.22	17629.7
150	sample	1	150610_QE1_FS_129	150610_QE1_FS_129	-1.36348	-10.5235	21.0196	0.863443	n. def.	0	FALSE	106229	DNSVHWERPQKPK.4	sp|P01023|A2MG_HUMAN ‚Äî DNSVHWERPQKPK.4	NaN	sp|P01023|A2MG_HUMAN	NaN	DNSVHWERPQKPK	DNSVHWERPQKPK	NaN	FALSE	LABEL_FREE	-9.16	0	0.00240259	0.0804892	4	405.962	106229	490174	46145.7	211691
150	sample	1	150610_QE1_FS_129	150610_QE1_FS_129	1.20189	-23.3881	15.1064	0.715062	n. def.	5.41e-05	FALSE	18499.2	GPTQEFK.2	sp|P01023|A2MG_HUMAN ‚Äî GPTQEFK.2	NaN	sp|P01023|A2MG_HUMAN	NaN	GPTQEFK	GPTQEFK	NaN	FALSE	LABEL_FREE	-24.59	0	0.00134752	0.057621	2	403.706	18499.2	60329.4	9280.45	29876.1
150	sample	1	150610_QE1_FS_129	150610_QE1_FS_129	-0.255967	-6.33597	23.2703	0.710542	n. def.	0.000151338	FALSE	4717.94	LVHVEEPHTETVRK.4	sp|P01023|A2MG_HUMAN ‚Äî LVHVEEPHTETVRK.4	NaN	sp|P01023|A2MG_HUMAN	NaN	LVHVEEPHTETVRK	LVHVEEPHTETVRK	NaN	FALSE	LABEL_FREE	-6.08	0.000151338	0.239642	0.560193	4	419.23	4717.94	24038.4	1946.69	11357.2
150	sample	1	150610_QE1_FS_129	150610_QE1_FS_129	0.213091	-11.6369	20.482	0.842429	n. def.	0	FALSE	497241	SDIAPVAR.2	sp|P01023|A2MG_HUMAN ‚Äî SDIAPVAR.2	NaN	sp|P01023|A2MG_HUMAN	NaN	SDIAPVAR	SDIAPVAR	NaN	FALSE	LABEL_FREE	-11.85	0	5.39e-06	0.000506415	2	414.732	497241	3.50728e+06	223087	1.56813e+06
150	sample	1	150610_QE1_FS_129	150610_QE1_FS_129	0.18254	10.5325	31.776	0.760787	n. def.	0	FALSE	39564.3	VTAAPQSVC[+57.0]ALR.3	sp|P01023|A2MG_HUMAN ‚Äî VTAAPQSVC[+57.0]ALR.3	NaN	sp|P01023|A2MG_HUMAN	NaN	VTAAPQSVCALR	VTAAPQSVC[+57.0]ALR	NaN	FALSE	LABEL_FREE	10.35	0	0.010131	0.249335	3	424.896	39564.3	348283	15256.2	129690
150	sample	1	150610_QE1_FS_129	150610_QE1_FS_129	-0.794489	4.73551	28.8317	0.874672	n. def.	0	FALSE	833530	DLKPAIVK.2	sp|P01023|A2MG_HUMAN ‚Äî DLKPAIVK.2	NaN	sp|P01023|A2MG_HUMAN	NaN	DLKPAIVK	DLKPAIVK	NaN	FALSE	LABEL_FREE	5.53	0	4.46e-06	0.000418854	2	442.284	833530	6.84824e+06	266217	2178773
150	sample	1	150610_QE1_FS_129	150610_QE1_FS_129	-0.869755	80.4902	65.1716	0.839137	n. def.	0	FALSE	8955.06	NALFC[+57.0]LESAWK.3	sp|P01023|A2MG_HUMAN ‚Äî NALFC[+57.0]LESAWK.3	NaN	sp|P01023|A2MG_HUMAN	NaN	NALFCLESAWK	NALFC[+57.0]LESAWK	NaN	FALSE	LABEL_FREE	81.36	0	0.039022	0.573086	3	446.888	8955.06	42254.1	4064.08	17632.6
150	sample	1	150610_QE1_FS_129	150610_QE1_FS_129	-1.64519	14.6548	33.6388	0.86229	n. def.	0	FALSE	729446	PVPGHVTVSIC[+57.0]R.3	sp|P01023|A2MG_HUMAN ‚Äî PVPGHVTVSIC[+57.0]R.3	NaN	sp|P01023|A2MG_HUMAN	NaN	PVPGHVTVSICR	PVPGHVTVSIC[+57.0]R	NaN	FALSE	LABEL_FREE	16.3	0	5.4e-05	0.00215265	3	441.24	729446	2.76854e+06	220763	839666
150	sample	1	150610_QE1_FS_129	150610_QE1_FS_129	-1.27511	-21.0251	16.3468	0.893522	n. def.	0	FALSE	49301.3	SLNEEAVK.2	sp|P01023|A2MG_HUMAN ‚Äî SLNEEAVK.2	NaN	sp|P01023|A2MG_HUMAN	NaN	SLNEEAVK	SLNEEAVK	NaN	FALSE	LABEL_FREE	-19.75	0	1.15e-05	0.00039377	2	445.235	49301.3	216935	37397.6	163174
150	sample	1	150610_QE1_FS_129	150610_QE1_FS_129	-2.38039	-23.6104	14.9935	0.902982	n. def.	0	FALSE	186788	EQAPHC[+57.0]IC[+57.0]ANGR.3	sp|P01023|A2MG_HUMAN ‚Äî EQAPHC[+57.0]IC[+57.0]ANGR.3	NaN	sp|P01023|A2MG_HUMAN	NaN	EQAPHCICANGR	EQAPHC[+57.0]IC[+57.0]ANGR	NaN	FALSE	LABEL_FREE	-21.23	0	4.79e-06	0.00045052	3	471.544	186788	753894	41012	167023
150	sample	1	150610_QE1_FS_129	150610_QE1_FS_129	-0.476404	1.3536	27.381	0.917939	n. def.	0	FALSE	881514	HYDGSYSTFGER.3	sp|P01023|A2MG_HUMAN ‚Äî HYDGSYSTFGER.3	NaN	sp|P01023|A2MG_HUMAN	NaN	HYDGSYSTFGER	HYDGSYSTFGER	NaN	FALSE	LABEL_FREE	1.83	0	0	0	3	473.538	881514	2.62091e+06	212787	646585
150	sample	1	150610_QE1_FS_129	150610_QE1_FS_129	-1.16275	52.3273	51.3888	0.87639	n. def.	0	FALSE	59049.6	KDTVIKPLLVEPEGLEK.4	sp|P01023|A2MG_HUMAN ‚Äî KDTVIKPLLVEPEGLEK.4	NaN	sp|P01023|A2MG_HUMAN	NaN	KDTVIKPLLVEPEGLEK	KDTVIKPLLVEPEGLEK	NaN	FALSE	LABEL_FREE	53.49	0	0.00108966	0.0858035	4	477.783	59049.6	257410	18068.3	81415.8
150	sample	1	150610_QE1_FS_129	150610_QE1_FS_129	0.724126	79.7341	64.7471	0.845624	n. def.	0	FALSE	5418.67	KLSFYYLIMAK.3	sp|P01023|A2MG_HUMAN ‚Äî KLSFYYLIMAK.3	NaN	sp|P01023|A2MG_HUMAN	NaN	KLSFYYLIMAK	KLSFYYLIMAK	NaN	FALSE	LABEL_FREE	79.01	0	0.0959993	0.642195	3	459.593	5418.67	29796.1	2134.99	11305.2
150	sample	1	150610_QE1_FS_129	150610_QE1_FS_129	-4.70985	99.4901	75.1762	0.695826	n. def.	0.000451157	FALSE	19166.1	LLIYAVLPTGDVIGDSAK.4	sp|P01023|A2MG_HUMAN ‚Äî LLIYAVLPTGDVIGDSAK.4	NaN	sp|P01023|A2MG_HUMAN	NaN	LLIYAVLPTGDVIGDSAK	LLIYAVLPTGDVIGDSAK	NaN	FALSE	LABEL_FREE	104.2	0.000451157	0.0469087	0.452533	4	462.015	19166.1	155191	13086.3	104607
150	sample	1	150610_QE1_FS_129	150610_QE1_FS_129	0.721977	48.172	49.8546	0.866968	n. def.	0	FALSE	74252.7	SFVHLEPM.2	sp|P01023|A2MG_HUMAN ‚Äî SFVHLEPM.2	NaN	sp|P01023|A2MG_HUMAN	NaN	SFVHLEPM	SFVHLEPM	NaN	FALSE	LABEL_FREE	47.45	0	0.00048816	0.0215237	2	480.237	74252.7	494401	39624.2	259523
150	sample	1	150610_QE1_FS_129	150610_QE1_FS_129	0.345529	43.8455	47.9103	0.883142	n. def.	0	FALSE	17969.9	SFVHLEPMSHELPC[+57.0]GH.4	sp|P01023|A2MG_HUMAN ‚Äî SFVHLEPMSHELPC[+57.0]GH.4	NaN	sp|P01023|A2MG_HUMAN	NaN	SFVHLEPMSHELPCGH	SFVHLEPMSHELPC[+57.0]GH	NaN	FALSE	LABEL_FREE	43.5	0	0.0255809	0.492075	4	469.969	17969.9	106636	10399.1	61051.5
150	sample	1	150610_QE1_FS_129	150610_QE1_FS_129	-0.915978	-7.42598	22.6119	0.84803	n. def.	0	FALSE	107059	TGTHGLLVK.2	sp|P01023|A2MG_HUMAN ‚Äî TGTHGLLVK.2	NaN	sp|P01023|A2MG_HUMAN	NaN	TGTHGLLVK	TGTHGLLVK	NaN	FALSE	LABEL_FREE	-6.51	0	2.46e-05	0.00129436	2	463.277	107059	618667	42537.9	240164
150	sample	1	150610_QE1_FS_129	150610_QE1_FS_129	-1.26064	12.0094	32.5119	0.83181	n. def.	0	FALSE	34025.7	AAQVTIQSSGTFSSK.3	sp|P01023|A2MG_HUMAN ‚Äî AAQVTIQSSGTFSSK.3	NaN	sp|P01023|A2MG_HUMAN	NaN	AAQVTIQSSGTFSSK	AAQVTIQSSGTFSSK	NaN	FALSE	LABEL_FREE	13.27	0	0.00584153	0.204118	3	504.594	34025.7	358056	13584.5	145470
150	sample	1	150610_QE1_FS_129	150610_QE1_FS_129	-0.376128	104.834	77.7375	0.796803	n. def.	0	FALSE	9647.13	DMYSFLEDMGLK.3	sp|P01023|A2MG_HUMAN ‚Äî DMYSFLEDMGLK.3	NaN	sp|P01023|A2MG_HUMAN	NaN	DMYSFLEDMGLK	DMYSFLEDMGLK	NaN	FALSE	LABEL_FREE	105.21	0	0.0139652	0.515857	3	483.553	9647.13	81657.3	2824.37	23134.6
150	sample	1	150610_QE1_FS_129	150610_QE1_FS_129	-0.951329	-22.0013	15.8107	0.917867	n. def.	0	FALSE	274693	FQVDNNNR.2	sp|P01023|A2MG_HUMAN ‚Äî FQVDNNNR.2	NaN	sp|P01023|A2MG_HUMAN	NaN	FQVDNNNR	FQVDNNNR	NaN	FALSE	LABEL_FREE	-21.05	0	2.89e-06	0.000272128	2	503.739	274693	1.16327e+06	160064	678185
150	sample	1	150610_QE1_FS_129	150610_QE1_FS_129	-0.605994	89.884	69.7712	0.923714	n. def.	0	FALSE	290288	ALLAYAFALAGNQDK.3	sp|P01023|A2MG_HUMAN ‚Äî ALLAYAFALAGNQDK.3	NaN	sp|P01023|A2MG_HUMAN	NaN	ALLAYAFALAGNQDK	ALLAYAFALAGNQDK	NaN	FALSE	LABEL_FREE	90.49	0	7.09e-06	0.000437545	3	522.616	290288	2.26066e+06	111297	872220
150	sample	1	150610_QE1_FS_129	150610_QE1_FS_129	-0.388583	-9.32858	21.6111	0.830715	n. def.	0	FALSE	8872.56	DNSVHWER.2	sp|P01023|A2MG_HUMAN ‚Äî DNSVHWER.2	NaN	sp|P01023|A2MG_HUMAN	NaN	DNSVHWER	DNSVHWER	NaN	FALSE	LABEL_FREE	-8.94	0	0.0166692	0.349745	2	521.74	8872.56	52978.7	4220.39	25926.2
150	sample	1	150610_QE1_FS_129	150610_QE1_FS_129	-0.382998	39.007	45.3196	0.930137	n. def.	0	FALSE	2.40547e+06	FEVQVTVPK.2	sp|P01023|A2MG_HUMAN ‚Äî FEVQVTVPK.2	NaN	sp|P01023|A2MG_HUMAN	NaN	FEVQVTVPK	FEVQVTVPK	NaN	FALSE	LABEL_FREE	39.39	0	0	0	2	523.798	2.40547e+06	1.85749e+07	794595	6140307
150	sample	1	150610_QE1_FS_129	150610_QE1_FS_129	-5.58962	98.5304	74.5752	0.773731	n. def.	0	FALSE	15780.3	LLLQQVSLPELPGEYSMK.4	sp|P01023|A2MG_HUMAN ‚Äî LLLQQVSLPELPGEYSMK.4	NaN	sp|P01023|A2MG_HUMAN	NaN	LLLQQVSLPELPGEYSMK	LLLQQVSLPELPGEYSMK	NaN	FALSE	LABEL_FREE	104.12	0	0.0743537	0.641104	4	512.031	15780.3	62244.1	6991.94	25360.1
150	sample	1	150610_QE1_FS_129	150610_QE1_FS_129	-1.88237	0.577626	26.9793	0.903999	n. def.	0	FALSE	725242	LVHVEEPHTETVR.3	sp|P01023|A2MG_HUMAN ‚Äî LVHVEEPHTETVR.3	NaN	sp|P01023|A2MG_HUMAN	NaN	LVHVEEPHTETVR	LVHVEEPHTETVR	NaN	FALSE	LABEL_FREE	2.46	0	2.79e-06	0.00026198	3	515.939	725242	3.3209e+06	227136	1.04936e+06
150	sample	1	150610_QE1_FS_129	150610_QE1_FS_129	-2.10028	37.3197	44.3982	0.820582	n. def.	0	FALSE	9900.69	SFVHLEPMSHELPC[+57.0]GHTQTVQAH.5	sp|P01023|A2MG_HUMAN ‚Äî SFVHLEPMSHELPC[+57.0]GHTQTVQAH.5	NaN	sp|P01023|A2MG_HUMAN	NaN	SFVHLEPMSHELPCGHTQTVQAH	SFVHLEPMSHELPC[+57.0]GHTQTVQAH	NaN	FALSE	LABEL_FREE	39.42	0	0.148581	0.553448	5	529.251	9900.69	41819.1	4553.67	18390.9
150	sample	1	150610_QE1_FS_129	150610_QE1_FS_129	-1.1665	-29.9565	12.2392	0.809315	n. def.	0	FALSE	12996.7	SLNEEAVKK.2	sp|P01023|A2MG_HUMAN ‚Äî SLNEEAVKK.2	NaN	sp|P01023|A2MG_HUMAN	NaN	SLNEEAVKK	SLNEEAVKK	NaN	FALSE	LABEL_FREE	-28.79	0	0.043395	0.451055	2	509.282	12996.7	67890.7	6594.46	34926.9
150	sample	1	150610_QE1_FS_129	150610_QE1_FS_129	1.57734	-38.0027	8.88706	0.765406	n. def.	0	FALSE	1644.69	TAQEGDHGSHVYTK.3	sp|P01023|A2MG_HUMAN ‚Äî TAQEGDHGSHVYTK.3	NaN	sp|P01023|A2MG_HUMAN	NaN	TAQEGDHGSHVYTK	TAQEGDHGSHVYTK	NaN	FALSE	LABEL_FREE	-39.58	0	0.0863991	0.507374	3	510.571	1644.69	7321.2	698.876	3794.73
150	sample	1	150610_QE1_FS_129	150610_QE1_FS_129	0.26542	44.6354	48.2269	0.901914	n. def.	0	FALSE	1.55892e+06	VDLSFSPSQSLPASHAHLR.4	sp|P01023|A2MG_HUMAN ‚Äî VDLSFSPSQSLPASHAHLR.4	NaN	sp|P01023|A2MG_HUMAN	NaN	VDLSFSPSQSLPASHAHLR	VDLSFSPSQSLPASHAHLR	NaN	FALSE	LABEL_FREE	44.37	0	8.95e-07	8.41e-05	4	513.019	1.55892e+06	7.49705e+06	736834	3.44697e+06
150	sample	1	150610_QE1_FS_129	150610_QE1_FS_129	-0.869027	34.091	42.8082	0.910679	n. def.	0	FALSE	79578.4	VTGEGC[+57.0]VYLQTSLK.3	sp|P01023|A2MG_HUMAN ‚Äî VTGEGC[+57.0]VYLQTSLK.3	NaN	sp|P01023|A2MG_HUMAN	NaN	VTGEGCVYLQTSLK	VTGEGC[+57.0]VYLQTSLK	NaN	FALSE	LABEL_FREE	34.96	0	7.16e-06	0.000672962	3	518.933	79578.4	793915	27556.7	273766
150	sample	1	150610_QE1_FS_129	150610_QE1_FS_129	0.132372	48.2024	49.8666	0.846786	n. def.	0	FALSE	2629.49	AYIFIDEAH.2	sp|P01023|A2MG_HUMAN ‚Äî AYIFIDEAH.2	NaN	sp|P01023|A2MG_HUMAN	NaN	AYIFIDEAH	AYIFIDEAH	NaN	FALSE	LABEL_FREE	48.07	0	0.256192	0.657378	2	539.766	2629.49	15367.6	1310.19	5645.07
150	sample	1	150610_QE1_FS_129	150610_QE1_FS_129	-0.91978	-10.5198	21.0214	0.8654	n. def.	0	FALSE	93471.5	DNSVHWERPQKPK.3	sp|P01023|A2MG_HUMAN ‚Äî DNSVHWERPQKPK.3	NaN	sp|P01023|A2MG_HUMAN	NaN	DNSVHWERPQKPK	DNSVHWERPQKPK	NaN	FALSE	LABEL_FREE	-9.6	0	0.0038613	0.222964	3	540.948	93471.5	535519	52509.9	300882
150	sample	1	150610_QE1_FS_129	150610_QE1_FS_129	-1.58375	39.6162	45.6036	0.910193	n. def.	0	FALSE	987673	GHFSISIPVK.2	sp|P01023|A2MG_HUMAN ‚Äî GHFSISIPVK.2	NaN	sp|P01023|A2MG_HUMAN	NaN	GHFSISIPVK	GHFSISIPVK	NaN	FALSE	LABEL_FREE	41.2	0	0	0	2	542.812	987673	6.15603e+06	357074	2.23047e+06
150	sample	1	150610_QE1_FS_129	150610_QE1_FS_129	-0.142428	66.6476	58.682	0.873408	n. def.	0	FALSE	172094	IAQWQSFQLEGGLK.3	sp|P01023|A2MG_HUMAN ‚Äî IAQWQSFQLEGGLK.3	NaN	sp|P01023|A2MG_HUMAN	NaN	IAQWQSFQLEGGLK	IAQWQSFQLEGGLK	NaN	FALSE	LABEL_FREE	66.79	0	1.05e-05	0.000487602	3	535.62	172094	786207	45952.5	211178
150	sample	1	150610_QE1_FS_129	150610_QE1_FS_129	-1.17475	87.9052	68.784	0.88919	n. def.	0	FALSE	5370.25	SLFTDLEAENDVLH.3	sp|P01023|A2MG_HUMAN ‚Äî SLFTDLEAENDVLH.3	NaN	sp|P01023|A2MG_HUMAN	NaN	SLFTDLEAENDVLH	SLFTDLEAENDVLH	NaN	FALSE	LABEL_FREE	89.08	0	0.190706	0.657378	3	534.927	5370.25	22188.1	2513.73	10064.2
150	sample	1	150610_QE1_FS_129	150610_QE1_FS_129	-0.00275348	42.8972	47.4878	0.902503	n. def.	0	FALSE	1.83667e+06	TEVSSNHVLIYLDK.3	sp|P01023|A2MG_HUMAN ‚Äî TEVSSNHVLIYLDK.3	NaN	sp|P01023|A2MG_HUMAN	NaN	TEVSSNHVLIYLDK	TEVSSNHVLIYLDK	NaN	FALSE	LABEL_FREE	42.9	0	2.79e-06	0.000262328	3	539.955	1.83667e+06	7.45012e+06	489135	1955188
150	sample	1	150610_QE1_FS_129	150610_QE1_FS_129	0.162363	112.502	78.5778	0.772803	n. def.	0	FALSE	11172.9	VSNQTLSLFFTVLQDVPVR.4	sp|P01023|A2MG_HUMAN ‚Äî VSNQTLSLFFTVLQDVPVR.4	NaN	sp|P01023|A2MG_HUMAN	NaN	VSNQTLSLFFTVLQDVPVR	VSNQTLSLFFTVLQDVPVR	NaN	FALSE	LABEL_FREE	112.34	NaN	NaN	NaN	4	541.551	11172.9	131085	6926.02	79306.3
150	sample	1	150610_QE1_FS_129	150610_QE1_FS_129	0.172635	80.4326	65.1391	0.895448	n. def.	0	FALSE	38647.3	ALLAYAFALAGNQDKR.3	sp|P01023|A2MG_HUMAN ‚Äî ALLAYAFALAGNQDKR.3	NaN	sp|P01023|A2MG_HUMAN	NaN	ALLAYAFALAGNQDKR	ALLAYAFALAGNQDKR	NaN	FALSE	LABEL_FREE	80.26	0	0.0139279	0.488503	3	574.65	38647.3	185643	16328.5	72377.4
150	sample	1	150610_QE1_FS_129	150610_QE1_FS_129	-0.0711133	-11.8611	20.3737	0.907603	n. def.	0	FALSE	364420	KYSDASDC[+57.0]HGEDSQAFC[+57.0]EK.4	sp|P01023|A2MG_HUMAN ‚Äî KYSDASDC[+57.0]HGEDSQAFC[+57.0]EK.4	NaN	sp|P01023|A2MG_HUMAN	NaN	KYSDASDCHGEDSQAFCEK	KYSDASDC[+57.0]HGEDSQAFC[+57.0]EK	NaN	FALSE	LABEL_FREE	-11.79	0	4.09e-06	0.000384889	4	559.225	364420	1.63522e+06	90700.8	406017
150	sample	1	150610_QE1_FS_129	150610_QE1_FS_129	0.841467	70.0415	60.0158	0.921686	n. def.	0	FALSE	4.44561e+06	QGIPFFGQVR.2	sp|P01023|A2MG_HUMAN ‚Äî QGIPFFGQVR.2	NaN	sp|P01023|A2MG_HUMAN	NaN	QGIPFFGQVR	QGIPFFGQVR	NaN	FALSE	LABEL_FREE	69.2	0	1.16e-06	0.000108599	2	574.815	4.44561e+06	1.50769e+07	2252227	7.6137e+06
150	sample	1	150610_QE1_FS_129	150610_QE1_FS_129	0.941963	23.842	37.6548	0.908404	n. def.	0	FALSE	4.30934e+06	QTVSWAVTPK.2	sp|P01023|A2MG_HUMAN ‚Äî QTVSWAVTPK.2	NaN	sp|P01023|A2MG_HUMAN	NaN	QTVSWAVTPK	QTVSWAVTPK	NaN	FALSE	LABEL_FREE	22.9	0	0	0	2	558.806	4.30934e+06	2.99207e+07	1.37204e+06	9524212
150	sample	1	150610_QE1_FS_129	150610_QE1_FS_129	-0.181614	20.3684	36.3576	0.860218	n. def.	0	FALSE	2.28003e+06	SASNMAIVDVK.2	sp|P01023|A2MG_HUMAN ‚Äî SASNMAIVDVK.2	NaN	sp|P01023|A2MG_HUMAN	NaN	SASNMAIVDVK	SASNMAIVDVK	NaN	FALSE	LABEL_FREE	20.55	0	5.49e-06	0.000516086	2	567.794	2.28003e+06	8.52688e+06	624274	2.33638e+06
150	sample	1	150610_QE1_FS_129	150610_QE1_FS_129	-1.63542	-15.5154	18.8578	0.820949	n. def.	0	FALSE	52343.7	SIYKPGQTVK.2	sp|P01023|A2MG_HUMAN ‚Äî SIYKPGQTVK.2	NaN	sp|P01023|A2MG_HUMAN	NaN	SIYKPGQTVK	SIYKPGQTVK	NaN	FALSE	LABEL_FREE	-13.88	0	0.000450168	0.0102741	2	560.821	52343.7	368247	35284.2	246356
150	sample	1	150610_QE1_FS_129	150610_QE1_FS_129	5.36832	69.6583	59.8463	0.814433	n. def.	0	FALSE	394459	SSSNEEVM[+16.0]FLTVQVK.3	sp|P01023|A2MG_HUMAN ‚Äî SSSNEEVM[+16.0]FLTVQVK.3	NaN	sp|P01023|A2MG_HUMAN	NaN	SSSNEEVMFLTVQVK	SSSNEEVM[+16.0]FLTVQVK	NaN	FALSE	LABEL_FREE	64.29	0	0.0103153	0.491748	3	572.63	394459	1.11377e+06	169778	469649
150	sample	1	150610_QE1_FS_129	150610_QE1_FS_129	0.703602	69.6836	59.8575	0.914994	n. def.	0	FALSE	461480	SSSNEEVMFLTVQVK.3	sp|P01023|A2MG_HUMAN ‚Äî SSSNEEVMFLTVQVK.3	NaN	sp|P01023|A2MG_HUMAN	NaN	SSSNEEVMFLTVQVK	SSSNEEVMFLTVQVK	NaN	FALSE	LABEL_FREE	68.98	0	0	0	3	566.619	461480	1.29076e+06	169872	469649
150	sample	1	150610_QE1_FS_129	150610_QE1_FS_129	-0.140084	72.8499	61.4649	0.91911	n. def.	0	FALSE	2.50694e+06	TEHPFTVEEFVLPK.3	sp|P01023|A2MG_HUMAN ‚Äî TEHPFTVEEFVLPK.3	NaN	sp|P01023|A2MG_HUMAN	NaN	TEHPFTVEEFVLPK	TEHPFTVEEFVLPK	NaN	FALSE	LABEL_FREE	72.99	0	0	0	3	558.292	2.50694e+06	5.81475e+06	534868	1.24931e+06
150	sample	1	150610_QE1_FS_129	150610_QE1_FS_129	-2.41082	99.9692	75.444	0.754386	n. def.	0	FALSE	4694.48	VVSMDENFHPLNELIPLVYIQDPK.5	sp|P01023|A2MG_HUMAN ‚Äî VVSMDENFHPLNELIPLVYIQDPK.5	NaN	sp|P01023|A2MG_HUMAN	NaN	VVSMDENFHPLNELIPLVYIQDPK	VVSMDENFHPLNELIPLVYIQDPK	NaN	FALSE	LABEL_FREE	102.38	0	0.107749	0.657378	5	562.894	4694.48	62591.1	2357.17	30811.4
150	sample	1	150610_QE1_FS_129	150610_QE1_FS_129	-0.447165	105.743	78.1931	0.886453	n. def.	0	FALSE	199474	AYIFIDEAHITQALIWLSQR.4	sp|P01023|A2MG_HUMAN ‚Äî AYIFIDEAHITQALIWLSQR.4	NaN	sp|P01023|A2MG_HUMAN	NaN	AYIFIDEAHITQALIWLSQR	AYIFIDEAHITQALIWLSQR	NaN	FALSE	LABEL_FREE	106.19	0	0.00210048	0.185126	4	597.824	199474	2.03091e+06	66204.3	667728
150	sample	1	150610_QE1_FS_129	150610_QE1_FS_129	0.551133	69.7911	59.9051	0.919109	n. def.	0	FALSE	2.94678e+06	DTVIKPLLVEPEGLEK.3	sp|P01023|A2MG_HUMAN ‚Äî DTVIKPLLVEPEGLEK.3	NaN	sp|P01023|A2MG_HUMAN	NaN	DTVIKPLLVEPEGLEK	DTVIKPLLVEPEGLEK	NaN	FALSE	LABEL_FREE	69.24	0	0	0	3	594.009	2.94678e+06	6.58321e+06	1.02167e+06	2229726
150	sample	1	150610_QE1_FS_129	150610_QE1_FS_129	-0.905182	49.8748	50.3209	0.885201	n. def.	0	FALSE	21884.6	QQNAQGGFSSTQDTVVALHALSK.4	sp|P01023|A2MG_HUMAN ‚Äî QQNAQGGFSSTQDTVVALHALSK.4	NaN	sp|P01023|A2MG_HUMAN	NaN	QQNAQGGFSSTQDTVVALHALSK	QQNAQGGFSSTQDTVVALHALSK	NaN	FALSE	LABEL_FREE	50.78	0	0.000267815	0.0105398	4	597.554	21884.6	211782	9344.81	96536.1
150	sample	1	150610_QE1_FS_129	150610_QE1_FS_129	-0.865632	0.154368	26.7495	0.877473	n. def.	0	FALSE	44360.4	SASNM[+16.0]AIVDVK.2	sp|P01023|A2MG_HUMAN ‚Äî SASNM[+16.0]AIVDVK.2	NaN	sp|P01023|A2MG_HUMAN	NaN	SASNMAIVDVK	SASNM[+16.0]AIVDVK	NaN	FALSE	LABEL_FREE	1.02	0	0.000719735	0.0553194	2	575.792	44360.4	121041	13583.9	37026.5
150	sample	1	150610_QE1_FS_129	150610_QE1_FS_129	-0.309386	44.4106	48.1368	0.910865	n. def.	0	FALSE	262619	VDLSFSPSQSLPASHAH.3	sp|P01023|A2MG_HUMAN ‚Äî VDLSFSPSQSLPASHAH.3	NaN	sp|P01023|A2MG_HUMAN	NaN	VDLSFSPSQSLPASHAH	VDLSFSPSQSLPASHAH	NaN	FALSE	LABEL_FREE	44.72	0	3.82e-06	0.000359362	3	593.961	262619	1.75837e+06	131743	886817
150	sample	1	150610_QE1_FS_129	150610_QE1_FS_129	-1.82849	-19.3585	17.455	0.810375	n. def.	0	FALSE	8912.66	EQAPHC[+57.0]IC[+57.0]AN.2	sp|P01023|A2MG_HUMAN ‚Äî EQAPHC[+57.0]IC[+57.0]AN.2	NaN	sp|P01023|A2MG_HUMAN	NaN	EQAPHCICAN	EQAPHC[+57.0]IC[+57.0]AN	NaN	FALSE	LABEL_FREE	-17.53	0	0.00244192	0.224915	2	600.25	8912.66	37790.6	2464.08	10782.5
150	sample	1	150610_QE1_FS_129	150610_QE1_FS_129	-3.18382	88.1362	68.8981	0.723113	n. def.	0	FALSE	78040.9	ETTFNSLLC[+57.0]PSGGEVSEELSLK.4	sp|P01023|A2MG_HUMAN ‚Äî ETTFNSLLC[+57.0]PSGGEVSEELSLK.4	NaN	sp|P01023|A2MG_HUMAN	NaN	ETTFNSLLCPSGGEVSEELSLK	ETTFNSLLC[+57.0]PSGGEVSEELSLK	NaN	FALSE	LABEL_FREE	91.32	0	0.00501302	0.196098	4	600.045	78040.9	277410	20156	69322.5
150	sample	1	150610_QE1_FS_129	150610_QE1_FS_129	-0.797346	99.5027	75.1838	0.906387	n. def.	0	FALSE	755000	LLIYAVLPTGDVIGDSAK.3	sp|P01023|A2MG_HUMAN ‚Äî LLIYAVLPTGDVIGDSAK.3	NaN	sp|P01023|A2MG_HUMAN	NaN	LLIYAVLPTGDVIGDSAK	LLIYAVLPTGDVIGDSAK	NaN	FALSE	LABEL_FREE	100.3	0	0	0	3	615.684	755000	3.92168e+06	149831	777073
150	sample	1	150610_QE1_FS_129	150610_QE1_FS_129	-1.349	10.831	31.9702	0.911718	n. def.	0	FALSE	8.80358e+06	LPPNVVEESAR.2	sp|P01023|A2MG_HUMAN ‚Äî LPPNVVEESAR.2	NaN	sp|P01023|A2MG_HUMAN	NaN	LPPNVVEESAR	LPPNVVEESAR	NaN	FALSE	LABEL_FREE	12.18	0	3e-06	0.000281967	2	605.826	8.80358e+06	14007671	4802298	7530132
150	sample	1	150610_QE1_FS_129	150610_QE1_FS_129	0.521469	48.4615	49.9689	0.696803	n. def.	0.000432273	FALSE	21315.6	PLLVEPEGLEK.2	sp|P01023|A2MG_HUMAN ‚Äî PLLVEPEGLEK.2	NaN	sp|P01023|A2MG_HUMAN	NaN	PLLVEPEGLEK	PLLVEPEGLEK	NaN	FALSE	LABEL_FREE	47.94	0.000205597	0.240208	0.608991	2	612.348	21315.6	90742.8	7621.76	33423.1
150	sample	1	150610_QE1_FS_129	150610_QE1_FS_129	-0.728739	80.3113	65.0707	0.908142	n. def.	0	FALSE	589507	QFSFPLSSEPFQGSYK.3	sp|P01023|A2MG_HUMAN ‚Äî QFSFPLSSEPFQGSYK.3	NaN	sp|P01023|A2MG_HUMAN	NaN	QFSFPLSSEPFQGSYK	QFSFPLSSEPFQGSYK	NaN	FALSE	LABEL_FREE	81.04	0	3.82e-06	0.000359404	3	616.965	589507	2.00992e+06	223021	755147
150	sample	1	150610_QE1_FS_129	150610_QE1_FS_129	1.34504	102.635	76.6573	0.87583	n. def.	0	FALSE	8137.29	SLFTDLEAENDVLHC[+57.0]VAFAVPK.4	sp|P01023|A2MG_HUMAN ‚Äî SLFTDLEAENDVLHC[+57.0]VAFAVPK.4	NaN	sp|P01023|A2MG_HUMAN	NaN	SLFTDLEAENDVLHCVAFAVPK	SLFTDLEAENDVLHC[+57.0]VAFAVPK	NaN	FALSE	LABEL_FREE	101.29	0	0.0229566	0.500273	4	619.561	8137.29	108246	3065.53	42341.5
150	sample	1	150610_QE1_FS_129	150610_QE1_FS_129	-0.158995	10.831	31.9702	0.922302	n. def.	0	FALSE	2.74455e+06	YDVENC[+57.0]LANK.2	sp|P01023|A2MG_HUMAN ‚Äî YDVENC[+57.0]LANK.2	NaN	sp|P01023|A2MG_HUMAN	NaN	YDVENCLANK	YDVENC[+57.0]LANK	NaN	FALSE	LABEL_FREE	10.99	0	0	0	2	613.28	2.74455e+06	1.43674e+07	631792	3.3955e+06
150	sample	1	150610_QE1_FS_129	150610_QE1_FS_129	0.0597869	22.6598	37.0832	0.917307	n. def.	0	FALSE	3.50179e+06	AIGYLNTGYQR.2	sp|P01023|A2MG_HUMAN ‚Äî AIGYLNTGYQR.2	NaN	sp|P01023|A2MG_HUMAN	NaN	AIGYLNTGYQR	AIGYLNTGYQR	NaN	FALSE	LABEL_FREE	22.6	0	0	0	2	628.325	3.50179e+06	1.88053e+07	876374	4741583
150	sample	1	150610_QE1_FS_129	150610_QE1_FS_129	-4.0658	20.1942	36.2986	0.898187	n. def.	0	FALSE	523628	FSGQLNSHGC[+57.0]FYQQVK.3	sp|P01023|A2MG_HUMAN ‚Äî FSGQLNSHGC[+57.0]FYQQVK.3	NaN	sp|P01023|A2MG_HUMAN	NaN	FSGQLNSHGCFYQQVK	FSGQLNSHGC[+57.0]FYQQVK	NaN	FALSE	LABEL_FREE	24.26	0	5.03e-06	0.000472456	3	633.964	523628	5.08757e+06	116138	1.15104e+06
150	sample	1	150610_QE1_FS_129	150610_QE1_FS_129	17.9228	131.583	79.6455	0.734337	n. def.	0	FALSE	1476.79	GGVEDEVTLSAYITIALLEIPLTVTHPVVR.5	sp|P01023|A2MG_HUMAN ‚Äî GGVEDEVTLSAYITIALLEIPLTVTHPVVR.5	NaN	sp|P01023|A2MG_HUMAN	NaN	GGVEDEVTLSAYITIALLEIPLTVTHPVVR	GGVEDEVTLSAYITIALLEIPLTVTHPVVR	NaN	FALSE	LABEL_FREE	113.66	NaN	NaN	NaN	5	641.96	1476.79	17645.8	848.439	9908.03
150	sample	1	150610_QE1_FS_129	150610_QE1_FS_129	0.264223	83.3542	66.5778	0.847409	n. def.	0	FALSE	107987	LSFYYLIM[+16.0]AK.2	sp|P01023|A2MG_HUMAN ‚Äî LSFYYLIM[+16.0]AK.2	NaN	sp|P01023|A2MG_HUMAN	NaN	LSFYYLIMAK	LSFYYLIM[+16.0]AK	NaN	FALSE	LABEL_FREE	83.09	0	3.73e-05	0.000742372	2	632.836	107987	635456	47339.6	290916
150	sample	1	150610_QE1_FS_129	150610_QE1_FS_129	-0.944804	96.6052	72.846	0.87868	n. def.	0	FALSE	1.51528e+06	LSFYYLIMAK.2	sp|P01023|A2MG_HUMAN ‚Äî LSFYYLIMAK.2	NaN	sp|P01023|A2MG_HUMAN	NaN	LSFYYLIMAK	LSFYYLIMAK	NaN	FALSE	LABEL_FREE	97.55	0	3.16e-06	0.000297245	2	624.839	1.51528e+06	4.33507e+06	354833	1.04634e+06
150	sample	1	150610_QE1_FS_129	150610_QE1_FS_129	-0.613659	43.7763	47.8826	0.710142	n. def.	0.000159638	FALSE	11823.7	SFVHLEPMSHELPC[+57.0]GH.3	sp|P01023|A2MG_HUMAN ‚Äî SFVHLEPMSHELPC[+57.0]GH.3	NaN	sp|P01023|A2MG_HUMAN	NaN	SFVHLEPMSHELPCGH	SFVHLEPMSHELPC[+57.0]GH	NaN	FALSE	LABEL_FREE	44.39	0	0.0662932	0.534869	3	626.287	11823.7	56285.9	7480.61	36056.2
150	sample	1	150610_QE1_FS_129	150610_QE1_FS_129	-6.90998	81.39	65.6787	0.760449	n. def.	0	FALSE	84710.5	SFVHLEPMSHELPC[+57.0]GHTQTVQAHYILNGGTLLGLK.6	sp|P01023|A2MG_HUMAN ‚Äî SFVHLEPMSHELPC[+57.0]GHTQTVQAHYILNGGTLLGLK.6	NaN	sp|P01023|A2MG_HUMAN	NaN	SFVHLEPMSHELPCGHTQTVQAHYILNGGTLLGLK	SFVHLEPMSHELPC[+57.0]GHTQTVQAHYILNGGTLLGLK	NaN	FALSE	LABEL_FREE	88.3	0	0.0732389	0.402855	6	648.83	84710.5	71784.8	54317.5	47343.8
150	sample	1	150610_QE1_FS_129	150610_QE1_FS_129	-0.0245188	29.3855	40.6549	0.849355	n. def.	0	FALSE	20490.9	SPC[+57.0]YGYQWVSEEHEEAHHTAY.4	sp|P01023|A2MG_HUMAN ‚Äî SPC[+57.0]YGYQWVSEEHEEAHHTAY.4	NaN	sp|P01023|A2MG_HUMAN	NaN	SPCYGYQWVSEEHEEAHHTAY	SPC[+57.0]YGYQWVSEEHEEAHHTAY	NaN	FALSE	LABEL_FREE	29.41	0	0.00564877	0.198213	4	645.768	20490.9	95599.3	8490.85	39161.2
150	sample	1	150610_QE1_FS_129	150610_QE1_FS_129	-0.338714	17.4013	35.0196	0.903152	n. def.	0	FALSE	238014	VGFYESDVM[+16.0]GR.2	sp|P01023|A2MG_HUMAN ‚Äî VGFYESDVM[+16.0]GR.2	NaN	sp|P01023|A2MG_HUMAN	NaN	VGFYESDVMGR	VGFYESDVM[+16.0]GR	NaN	FALSE	LABEL_FREE	17.74	0	4.7e-06	0.000335902	2	638.288	238014	1.65008e+06	74859.2	491997
150	sample	1	150610_QE1_FS_129	150610_QE1_FS_129	-1.80587	39.0941	45.3602	0.854484	n. def.	0	FALSE	2.94631e+06	VGFYESDVMGR.2	sp|P01023|A2MG_HUMAN ‚Äî VGFYESDVMGR.2	NaN	sp|P01023|A2MG_HUMAN	NaN	VGFYESDVMGR	VGFYESDVMGR	NaN	FALSE	LABEL_FREE	40.9	0	0	0	2	630.289	2.94631e+06	9.54864e+06	644562	2.05342e+06
150	sample	1	150610_QE1_FS_129	150610_QE1_FS_129	-0.780278	83.8797	66.8005	0.911809	n. def.	0	FALSE	1.26885e+06	VSVQLEASPAFLAVPVEK.3	sp|P01023|A2MG_HUMAN ‚Äî VSVQLEASPAFLAVPVEK.3	NaN	sp|P01023|A2MG_HUMAN	NaN	VSVQLEASPAFLAVPVEK	VSVQLEASPAFLAVPVEK	NaN	FALSE	LABEL_FREE	84.66	0	2.37e-06	0.000223217	3	628.687	1.26885e+06	4.55444e+06	523396	1.95749e+06
150	sample	1	150610_QE1_FS_129	150610_QE1_FS_129	-0.392948	10.5771	31.805	0.914337	n. def.	0	FALSE	5.75394e+06	VTAAPQSVC[+57.0]ALR.2	sp|P01023|A2MG_HUMAN ‚Äî VTAAPQSVC[+57.0]ALR.2	NaN	sp|P01023|A2MG_HUMAN	NaN	VTAAPQSVCALR	VTAAPQSVC[+57.0]ALR	NaN	FALSE	LABEL_FREE	10.97	0	3.92e-06	0.000368608	2	636.841	5.75394e+06	4.22861e+07	2.02939e+06	14789852
150	sample	1	150610_QE1_FS_129	150610_QE1_FS_129	-4.76118	94.2188	72.0362	0.894939	n. def.	0	FALSE	41162.3	LSFYYLIMAKG.2	sp|P01023|A2MG_HUMAN ‚Äî LSFYYLIMAKG.2	NaN	sp|P01023|A2MG_HUMAN	NaN	LSFYYLIMAKG	LSFYYLIMAKG	NaN	FALSE	LABEL_FREE	98.98	0	0.00173095	0.152967	2	653.35	41162.3	263745	12590.2	81124.5
150	sample	1	150610_QE1_FS_129	150610_QE1_FS_129	-0.911365	96.8886	73.092	0.903025	n. def.	0	FALSE	177830	NALFC[+57.0]LESAWK.2	sp|P01023|A2MG_HUMAN ‚Äî NALFC[+57.0]LESAWK.2	NaN	sp|P01023|A2MG_HUMAN	NaN	NALFCLESAWK	NALFC[+57.0]LESAWK	NaN	FALSE	LABEL_FREE	97.8	0	4.57e-06	0.000217181	2	670.321	177830	686741	56249	213725
150	sample	1	150610_QE1_FS_129	150610_QE1_FS_129	-0.241681	14.7483	33.675	0.865395	n. def.	0	FALSE	332330	PVPGHVTVSIC[+57.0]R.2	sp|P01023|A2MG_HUMAN ‚Äî PVPGHVTVSIC[+57.0]R.2	NaN	sp|P01023|A2MG_HUMAN	NaN	PVPGHVTVSICR	PVPGHVTVSIC[+57.0]R	NaN	FALSE	LABEL_FREE	14.99	0	1.65e-05	0.000641856	2	661.36	332330	1.41996e+06	204486	870133
150	sample	1	150610_QE1_FS_129	150610_QE1_FS_129	-0.549141	37.2509	44.3565	0.841537	n. def.	0	FALSE	13073	SFVHLEPMSHELPC[+57.0]GHTQTVQAH.4	sp|P01023|A2MG_HUMAN ‚Äî SFVHLEPMSHELPC[+57.0]GHTQTVQAH.4	NaN	sp|P01023|A2MG_HUMAN	NaN	SFVHLEPMSHELPCGHTQTVQAH	SFVHLEPMSHELPC[+57.0]GHTQTVQAH	NaN	FALSE	LABEL_FREE	37.8	0	0.144834	0.657378	4	661.312	13073	62536.2	6357.43	32327.2
150	sample	1	150610_QE1_FS_129	150610_QE1_FS_129	-4.80021	73.7498	61.9512	0.784709	n. def.	0	FALSE	15276.4	SFVHLEPM[+16.0]SHELPC[+57.0]GHTQTVQAHYILNGGTLLGLK.6	sp|P01023|A2MG_HUMAN ‚Äî SFVHLEPM[+16.0]SHELPC[+57.0]GHTQTVQAHYILNGGTLLGLK.6	NaN	sp|P01023|A2MG_HUMAN	NaN	SFVHLEPMSHELPCGHTQTVQAHYILNGGTLLGLK	SFVHLEPM[+16.0]SHELPC[+57.0]GHTQTVQAHYILNGGTLLGLK	NaN	FALSE	LABEL_FREE	78.55	0	0.194281	0.657378	6	651.33	15276.4	62425.5	6644.59	27401.4
150	sample	1	150610_QE1_FS_129	150610_QE1_FS_129	-0.584107	60.7759	55.7915	0.853716	n. def.	0	FALSE	231088	SPC[+57.0]YGYQWVSEEHEEAHHTAYLVFSPSK.5	sp|P01023|A2MG_HUMAN ‚Äî SPC[+57.0]YGYQWVSEEHEEAHHTAYLVFSPSK.5	NaN	sp|P01023|A2MG_HUMAN	NaN	SPCYGYQWVSEEHEEAHHTAYLVFSPSK	SPC[+57.0]YGYQWVSEEHEEAHHTAYLVFSPSK	NaN	FALSE	LABEL_FREE	61.36	0	0.00804721	0.650593	5	668.503	231088	1.04849e+06	126973	599529
150	sample	1	150610_QE1_FS_129	150610_QE1_FS_129	-0.371321	64.9787	57.838	0.850417	n. def.	0	FALSE	38495	YDVENC[+57.0]LANKVDLSFSPSQSLPASHAHLR.5	sp|P01023|A2MG_HUMAN ‚Äî YDVENC[+57.0]LANKVDLSFSPSQSLPASHAHLR.5	NaN	sp|P01023|A2MG_HUMAN	NaN	YDVENCLANKVDLSFSPSQSLPASHAHLR	YDVENC[+57.0]LANKVDLSFSPSQSLPASHAHLR	NaN	FALSE	LABEL_FREE	65.35	0	0.0210021	0.476174	5	651.922	38495	261562	18617.4	123290
150	sample	1	150610_QE1_FS_129	150610_QE1_FS_129	-5.51806	43.8219	47.9009	0.688909	n. def.	0.000676864	FALSE	10786.2	EYEM[+16.0]KLHTEAQIQEEGTVVELTGR.4	sp|P01023|A2MG_HUMAN ‚Äî EYEM[+16.0]KLHTEAQIQEEGTVVELTGR.4	NaN	sp|P01023|A2MG_HUMAN	NaN	EYEMKLHTEAQIQEEGTVVELTGR	EYEM[+16.0]KLHTEAQIQEEGTVVELTGR	NaN	FALSE	LABEL_FREE	49.34	0	0.157949	0.657378	4	702.583	10786.2	25778	6087.95	12770.9
150	sample	1	150610_QE1_FS_129	150610_QE1_FS_129	-0.179829	92.3302	71.056	0.848346	n. def.	0	FALSE	86240.9	LLLQQVSLPELPGEYSM[+16.0]K.3	sp|P01023|A2MG_HUMAN ‚Äî LLLQQVSLPELPGEYSM[+16.0]K.3	NaN	sp|P01023|A2MG_HUMAN	NaN	LLLQQVSLPELPGEYSMK	LLLQQVSLPELPGEYSM[+16.0]K	NaN	FALSE	LABEL_FREE	92.51	0	0.00850567	0.453704	3	687.7	86240.9	228164	42137.3	106959
150	sample	1	150610_QE1_FS_129	150610_QE1_FS_129	0.641283	98.5013	74.5478	0.919723	n. def.	0	FALSE	1.29166e+06	LLLQQVSLPELPGEYSMK.3	sp|P01023|A2MG_HUMAN ‚Äî LLLQQVSLPELPGEYSMK.3	NaN	sp|P01023|A2MG_HUMAN	NaN	LLLQQVSLPELPGEYSMK	LLLQQVSLPELPGEYSMK	NaN	FALSE	LABEL_FREE	97.86	0	3.65e-06	0.000343209	3	682.372	1.29166e+06	4.2699e+06	581264	1.93086e+06
150	sample	1	150610_QE1_FS_129	150610_QE1_FS_129	-2.127	19.713	36.1286	0.81109	n. def.	0	FALSE	8617.92	M[+16.0]C[+57.0]PQLQQYEM[+16.0]HGPEGLR.3	sp|P01023|A2MG_HUMAN ‚Äî M[+16.0]C[+57.0]PQLQQYEM[+16.0]HGPEGLR.3	NaN	sp|P01023|A2MG_HUMAN	NaN	MCPQLQQYEMHGPEGLR	M[+16.0]C[+57.0]PQLQQYEM[+16.0]HGPEGLR	NaN	FALSE	LABEL_FREE	21.84	0	0.111012	0.602063	3	702.643	8617.92	68652	4567.46	37576.7
150	sample	1	150610_QE1_FS_129	150610_QE1_FS_129	-0.992148	32.6779	42.1365	0.888469	n. def.	0	FALSE	87544.9	M[+16.0]C[+57.0]PQLQQYEMHGPEGLR.3	sp|P01023|A2MG_HUMAN ‚Äî M[+16.0]C[+57.0]PQLQQYEMHGPEGLR.3	NaN	sp|P01023|A2MG_HUMAN	NaN	MCPQLQQYEMHGPEGLR	M[+16.0]C[+57.0]PQLQQYEMHGPEGLR	NaN	FALSE	LABEL_FREE	33.67	0	0.00450927	0.408163	3	697.314	87544.9	399133	41049.5	179978
150	sample	1	150610_QE1_FS_129	150610_QE1_FS_129	-1.66551	27.6245	39.6929	0.870982	n. def.	0	FALSE	127263	MC[+57.0]PQLQQYEM[+16.0]HGPEGLR.3	sp|P01023|A2MG_HUMAN ‚Äî MC[+57.0]PQLQQYEM[+16.0]HGPEGLR.3	NaN	sp|P01023|A2MG_HUMAN	NaN	MCPQLQQYEMHGPEGLR	MC[+57.0]PQLQQYEM[+16.0]HGPEGLR	NaN	FALSE	LABEL_FREE	29.29	0	0.00113229	0.102767	3	697.313	127263	556281	66461.8	296780
150	sample	1	150610_QE1_FS_129	150610_QE1_FS_129	-0.942914	39.5271	45.5621	0.902103	n. def.	0	FALSE	1.19496e+06	MC[+57.0]PQLQQYEMHGPEGLR.3	sp|P01023|A2MG_HUMAN ‚Äî MC[+57.0]PQLQQYEMHGPEGLR.3	NaN	sp|P01023|A2MG_HUMAN	NaN	MCPQLQQYEMHGPEGLR	MC[+57.0]PQLQQYEMHGPEGLR	NaN	FALSE	LABEL_FREE	40.47	0	0.00279461	0.262323	3	691.982	1.19496e+06	5.20242e+06	396389	1.76326e+06
150	sample	1	150610_QE1_FS_129	150610_QE1_FS_129	-2.06882	40.5212	46.1203	0.924303	n. def.	0	FALSE	3.70715e+06	NEDSLVFVQTDK.2	sp|P01023|A2MG_HUMAN ‚Äî NEDSLVFVQTDK.2	NaN	sp|P01023|A2MG_HUMAN	NaN	NEDSLVFVQTDK	NEDSLVFVQTDK	NaN	FALSE	LABEL_FREE	42.59	0	0	0	2	697.843	3.70715e+06	1.01408e+07	860846	2367906
150	sample	1	150610_QE1_FS_129	150610_QE1_FS_129	-0.902147	81.7579	65.8861	0.899168	n. def.	0	FALSE	271497	PQYMVLVPSLLHTETTEK.3	sp|P01023|A2MG_HUMAN ‚Äî PQYMVLVPSLLHTETTEK.3	NaN	sp|P01023|A2MG_HUMAN	NaN	PQYMVLVPSLLHTETTEK	PQYMVLVPSLLHTETTEK	NaN	FALSE	LABEL_FREE	82.66	0	3.65e-06	0.000343152	3	696.035	271497	1.72871e+06	68706.7	434959
150	sample	1	150610_QE1_FS_129	150610_QE1_FS_129	0.0896538	103.85	77.2324	0.845383	n. def.	0	FALSE	29419.1	SLFTDLEAENDVLHC[+57.0]VAF.3	sp|P01023|A2MG_HUMAN ‚Äî SLFTDLEAENDVLHC[+57.0]VAF.3	NaN	sp|P01023|A2MG_HUMAN	NaN	SLFTDLEAENDVLHCVAF	SLFTDLEAENDVLHC[+57.0]VAF	NaN	FALSE	LABEL_FREE	103.76	0	0.000484835	0.0343308	3	693.996	29419.1	216670	9662.1	70069.5
150	sample	1	150610_QE1_FS_129	150610_QE1_FS_129	-1.44482	54.8052	52.8456	0.69352	n. def.	0.00051952	FALSE	24786	TTVMVKNEDSLVFVQTDK.3	sp|P01023|A2MG_HUMAN ‚Äî TTVMVKNEDSLVFVQTDK.3	NaN	sp|P01023|A2MG_HUMAN	NaN	TTVMVKNEDSLVFVQTDK	TTVMVKNEDSLVFVQTDK	NaN	FALSE	LABEL_FREE	56.25	0	0.00615034	0.0482316	3	685.682	24786	85814.7	10745.5	34584.5
150	sample	1	150610_QE1_FS_129	150610_QE1_FS_129	-1.07908	44.5809	48.2051	0.91128	n. def.	0	FALSE	587551	VDLSFSPSQSLPASHAHLR.3	sp|P01023|A2MG_HUMAN ‚Äî VDLSFSPSQSLPASHAHLR.3	NaN	sp|P01023|A2MG_HUMAN	NaN	VDLSFSPSQSLPASHAHLR	VDLSFSPSQSLPASHAHLR	NaN	FALSE	LABEL_FREE	45.66	0	4.63e-05	0.00415532	3	683.689	587551	2.6485e+06	244875	1112370
150	sample	1	150610_QE1_FS_129	150610_QE1_FS_129	-1.07279	-8.94279	21.8034	0.884315	n. def.	0	FALSE	421036	YSDASDC[+57.0]HGEDSQAFC[+57.0]EK.3	sp|P01023|A2MG_HUMAN ‚Äî YSDASDC[+57.0]HGEDSQAFC[+57.0]EK.3	NaN	sp|P01023|A2MG_HUMAN	NaN	YSDASDCHGEDSQAFCEK	YSDASDC[+57.0]HGEDSQAFC[+57.0]EK	NaN	FALSE	LABEL_FREE	-7.87	0	5.05e-06	0.000474742	3	702.599	421036	1.81387e+06	101976	424257
150	sample	1	150610_QE1_FS_129	150610_QE1_FS_129	-0.0693662	99.0106	74.8861	0.888522	n. def.	0	FALSE	266012	AVDQSVLLMKPDAELSASSVYNLLPEK.4	sp|P01023|A2MG_HUMAN ‚Äî AVDQSVLLMKPDAELSASSVYNLLPEK.4	NaN	sp|P01023|A2MG_HUMAN	NaN	AVDQSVLLMKPDAELSASSVYNLLPEK	AVDQSVLLMKPDAELSASSVYNLLPEK	NaN	FALSE	LABEL_FREE	99.08	0	4.64e-06	0.00043639	4	730.137	266012	1.8811e+06	151419	1088548
150	sample	1	150610_QE1_FS_129	150610_QE1_FS_129	0.494764	96.6548	72.889	0.839491	n. def.	0	FALSE	33688.2	DM[+16.0]YSFLEDMGLK.2	sp|P01023|A2MG_HUMAN ‚Äî DM[+16.0]YSFLEDMGLK.2	NaN	sp|P01023|A2MG_HUMAN	NaN	DMYSFLEDMGLK	DM[+16.0]YSFLEDMGLK	NaN	FALSE	LABEL_FREE	96.16	0	0.0108263	0.234318	2	732.823	33688.2	68847	14036.8	32511.5
150	sample	1	150610_QE1_FS_129	150610_QE1_FS_129	0.789437	84.9594	67.3073	0.856291	n. def.	0	FALSE	27113.2	DMYSFLEDM[+16.0]GLK.2	sp|P01023|A2MG_HUMAN ‚Äî DMYSFLEDM[+16.0]GLK.2	NaN	sp|P01023|A2MG_HUMAN	NaN	DMYSFLEDMGLK	DMYSFLEDM[+16.0]GLK	NaN	FALSE	LABEL_FREE	84.17	0	0.01951	0.24616	2	732.823	27113.2	67692	13008.6	33176.4
150	sample	1	150610_QE1_FS_129	150610_QE1_FS_129	-0.28188	104.848	77.7447	0.914107	n. def.	0	FALSE	1.24165e+06	DMYSFLEDMGLK.2	sp|P01023|A2MG_HUMAN ‚Äî DMYSFLEDMGLK.2	NaN	sp|P01023|A2MG_HUMAN	NaN	DMYSFLEDMGLK	DMYSFLEDMGLK	NaN	FALSE	LABEL_FREE	105.13	0	0	0	2	724.829	1.24165e+06	8.30071e+06	248736	1.64431e+06
150	sample	1	150610_QE1_FS_129	150610_QE1_FS_129	-0.633324	-23.6133	14.992	0.854794	n. def.	0	FALSE	37132	EQAPHC[+57.0]IC[+57.0]ANGR.2	sp|P01023|A2MG_HUMAN ‚Äî EQAPHC[+57.0]IC[+57.0]ANGR.2	NaN	sp|P01023|A2MG_HUMAN	NaN	EQAPHCICANGR	EQAPHC[+57.0]IC[+57.0]ANGR	NaN	FALSE	LABEL_FREE	-22.98	0	3.62e-05	0.00109048	2	706.812	37132	141669	9629.65	38243.1
150	sample	1	150610_QE1_FS_129	150610_QE1_FS_129	0.198187	43.4282	47.7394	0.882421	n. def.	0	FALSE	438446	HNVYINGITYTPVSSTNEK.3	sp|P01023|A2MG_HUMAN ‚Äî HNVYINGITYTPVSSTNEK.3	NaN	sp|P01023|A2MG_HUMAN	NaN	HNVYINGITYTPVSSTNEK	HNVYINGITYTPVSSTNEK	NaN	FALSE	LABEL_FREE	43.23	0	4.94e-06	0.000464746	3	713.353	438446	2.48423e+06	190914	1.07354e+06
150	sample	1	150610_QE1_FS_129	150610_QE1_FS_129	0.072383	36.5224	43.9154	0.754723	n. def.	0	FALSE	267256	HNVYINGITYTPVSSTNEKDM[+16.0]YSFLEDM[+16.0]GLK.5	sp|P01023|A2MG_HUMAN ‚Äî HNVYINGITYTPVSSTNEKDM[+16.0]YSFLEDM[+16.0]GLK.5	NaN	sp|P01023|A2MG_HUMAN	NaN	HNVYINGITYTPVSSTNEKDMYSFLEDMGLK	HNVYINGITYTPVSSTNEKDM[+16.0]YSFLEDM[+16.0]GLK	NaN	FALSE	LABEL_FREE	36.45	0	0.00016686	0.00193294	5	720.34	267256	1.11105e+06	90868.2	368237
150	sample	1	150610_QE1_FS_129	150610_QE1_FS_129	-0.963834	1.43617	27.4202	0.838294	n. def.	0	FALSE	1.17651e+06	HYDGSYSTFGER.2	sp|P01023|A2MG_HUMAN ‚Äî HYDGSYSTFGER.2	NaN	sp|P01023|A2MG_HUMAN	NaN	HYDGSYSTFGER	HYDGSYSTFGER	NaN	FALSE	LABEL_FREE	2.4	0	6.38e-06	0.000599997	2	709.802	1.17651e+06	3.72124e+06	481606	1.53744e+06
150	sample	1	150610_QE1_FS_129	150610_QE1_FS_129	-1.57701	39.533	45.5648	0.921014	n. def.	0	FALSE	1.79181e+06	LHTEAQIQEEGTVVELTGR.3	sp|P01023|A2MG_HUMAN ‚Äî LHTEAQIQEEGTVVELTGR.3	NaN	sp|P01023|A2MG_HUMAN	NaN	LHTEAQIQEEGTVVELTGR	LHTEAQIQEEGTVVELTGR	NaN	FALSE	LABEL_FREE	41.11	0	0	0	3	704.031	1.79181e+06	5.95529e+06	439060	1.44635e+06
150	sample	1	150610_QE1_FS_129	150610_QE1_FS_129	6.74331	111.923	78.5454	0.895646	n. def.	0	FALSE	1.0193e+06	VSNQTLSLFFTVLQDVPVR.3	sp|P01023|A2MG_HUMAN ‚Äî VSNQTLSLFFTVLQDVPVR.3	NaN	sp|P01023|A2MG_HUMAN	NaN	VSNQTLSLFFTVLQDVPVR	VSNQTLSLFFTVLQDVPVR	NaN	FALSE	LABEL_FREE	105.18	0	2.45e-06	0.000230731	3	721.732	1.0193e+06	9.62309e+06	215528	2148848
150	sample	1	150610_QE1_FS_129	150610_QE1_FS_129	0.777847	102.518	76.606	0.862712	n. def.	0	FALSE	13758.7	VVSM[+16.0]DENFHPLNELIPLVYIQDPK.4	sp|P01023|A2MG_HUMAN ‚Äî VVSM[+16.0]DENFHPLNELIPLVYIQDPK.4	NaN	sp|P01023|A2MG_HUMAN	NaN	VVSMDENFHPLNELIPLVYIQDPK	VVSM[+16.0]DENFHPLNELIPLVYIQDPK	NaN	FALSE	LABEL_FREE	101.74	0	0.000663728	0.00700994	4	707.366	13758.7	124089	5990.64	51579.7
150	sample	1	150610_QE1_FS_129	150610_QE1_FS_129	1.35994	103.53	77.0661	0.867642	n. def.	0	FALSE	93883	VVSMDENFHPLNELIPLVYIQDPK.4	sp|P01023|A2MG_HUMAN ‚Äî VVSMDENFHPLNELIPLVYIQDPK.4	NaN	sp|P01023|A2MG_HUMAN	NaN	VVSMDENFHPLNELIPLVYIQDPK	VVSMDENFHPLNELIPLVYIQDPK	NaN	FALSE	LABEL_FREE	102.17	0	5.06e-06	0.000475879	4	703.366	93883	1.12293e+06	33549.9	393709
150	sample	1	150610_QE1_FS_129	150610_QE1_FS_129	-2.04236	23.7076	37.5887	0.795648	n. def.	0	FALSE	16958.4	AAQVTIQSSGTFSSK.2	sp|P01023|A2MG_HUMAN ‚Äî AAQVTIQSSGTFSSK.2	NaN	sp|P01023|A2MG_HUMAN	NaN	AAQVTIQSSGTFSSK	AAQVTIQSSGTFSSK	NaN	FALSE	LABEL_FREE	25.75	0	0.0126639	0.520178	2	756.387	16958.4	40827.3	8176.45	19000.4
150	sample	1	150610_QE1_FS_129	150610_QE1_FS_129	2.38118	80.2012	65.0086	0.684321	n. def.	0.000830538	FALSE	224865	DLTGFPGPLNDQDNEDC[+57.0]INR.3	sp|P01023|A2MG_HUMAN ‚Äî DLTGFPGPLNDQDNEDC[+57.0]INR.3	NaN	sp|P01023|A2MG_HUMAN	NaN	DLTGFPGPLNDQDNEDCINR	DLTGFPGPLNDQDNEDC[+57.0]INR	NaN	FALSE	LABEL_FREE	77.82	0.000300398	0.0356851	0.198539	3	764.336	224865	252278	74443.3	72063.8
150	sample	1	150610_QE1_FS_129	150610_QE1_FS_129	-0.68329	93.0767	71.4717	0.707256	n. def.	0.000220098	FALSE	53742.7	EEFPFALGVQTLPQTC[+57.0]DEPK.3	sp|P01023|A2MG_HUMAN ‚Äî EEFPFALGVQTLPQTC[+57.0]DEPK.3	NaN	sp|P01023|A2MG_HUMAN	NaN	EEFPFALGVQTLPQTCDEPK	EEFPFALGVQTLPQTC[+57.0]DEPK	NaN	FALSE	LABEL_FREE	93.76	0	0.0148371	0.22785	3	769.371	53742.7	127310	38259.7	90790.5
150	sample	1	150610_QE1_FS_129	150610_QE1_FS_129	-0.198749	-11.8687	20.3701	0.760929	n. def.	0	FALSE	51459.6	KYSDASDC[+57.0]HGEDS.2	sp|P01023|A2MG_HUMAN ‚Äî KYSDASDC[+57.0]HGEDS.2	NaN	sp|P01023|A2MG_HUMAN	NaN	KYSDASDCHGEDS	KYSDASDC[+57.0]HGEDS	NaN	FALSE	LABEL_FREE	-11.67	0	0.00415672	0.250012	2	735.284	51459.6	273297	14491.1	81588.5
150	sample	1	150610_QE1_FS_129	150610_QE1_FS_129	-0.0525006	-11.8925	20.3586	0.900737	n. def.	0	FALSE	161109	KYSDASDC[+57.0]HGEDSQAFC[+57.0]EK.3	sp|P01023|A2MG_HUMAN ‚Äî KYSDASDC[+57.0]HGEDSQAFC[+57.0]EK.3	NaN	sp|P01023|A2MG_HUMAN	NaN	KYSDASDCHGEDSQAFCEK	KYSDASDC[+57.0]HGEDSQAFC[+57.0]EK	NaN	FALSE	LABEL_FREE	-11.84	0	4.64e-06	0.00043639	3	745.296	161109	846088	38507.6	197878
150	sample	1	150610_QE1_FS_129	150610_QE1_FS_129	-1.00343	89.8266	69.7421	0.92523	n. def.	0	FALSE	1.19521e+06	ALLAYAFALAGNQDK.2	sp|P01023|A2MG_HUMAN ‚Äî ALLAYAFALAGNQDK.2	NaN	sp|P01023|A2MG_HUMAN	NaN	ALLAYAFALAGNQDK	ALLAYAFALAGNQDK	NaN	FALSE	LABEL_FREE	90.83	0	0	0	2	783.421	1.19521e+06	7.34996e+06	173431	1.09271e+06
150	sample	1	150610_QE1_FS_129	150610_QE1_FS_129	-1.30944	55.2606	53.1088	0.8432	n. def.	0	FALSE	75623.9	APVGHFYEPQAPSAEVEM[+16.0]TSY.3	sp|P01023|A2MG_HUMAN ‚Äî APVGHFYEPQAPSAEVEM[+16.0]TSY.3	NaN	sp|P01023|A2MG_HUMAN	NaN	APVGHFYEPQAPSAEVEMTSY	APVGHFYEPQAPSAEVEM[+16.0]TSY	NaN	FALSE	LABEL_FREE	56.57	0	0.000163374	0.00668189	3	776.69	75623.9	307526	25058.7	103762
150	sample	1	150610_QE1_FS_129	150610_QE1_FS_129	-0.601272	55.2487	53.1032	0.856824	n. def.	0	FALSE	59656.4	APVGHFYEPQAPSAEVEMTSY.3	sp|P01023|A2MG_HUMAN ‚Äî APVGHFYEPQAPSAEVEMTSY.3	NaN	sp|P01023|A2MG_HUMAN	NaN	APVGHFYEPQAPSAEVEMTSY	APVGHFYEPQAPSAEVEMTSY	NaN	FALSE	LABEL_FREE	55.85	0	6.32e-05	0.00264686	3	770.685	59656.4	244530	25111.9	103762
150	sample	1	150610_QE1_FS_129	150610_QE1_FS_129	-0.316029	90.104	69.8827	0.740917	n. def.	0	FALSE	5713.81	AYIFIDEAHITQAL.2	sp|P01023|A2MG_HUMAN ‚Äî AYIFIDEAHITQAL.2	NaN	sp|P01023|A2MG_HUMAN	NaN	AYIFIDEAHITQAL	AYIFIDEAHITQAL	NaN	FALSE	LABEL_FREE	90.42	0	0.0385783	0.376539	2	802.923	5713.81	35372.8	2564.41	13045.6
150	sample	1	150610_QE1_FS_129	150610_QE1_FS_129	0.93765	105.868	78.2066	0.897546	n. def.	0	FALSE	1.32612e+06	AYIFIDEAHITQALIWLSQR.3	sp|P01023|A2MG_HUMAN ‚Äî AYIFIDEAHITQALIWLSQR.3	NaN	sp|P01023|A2MG_HUMAN	NaN	AYIFIDEAHITQALIWLSQR	AYIFIDEAHITQALIWLSQR	NaN	FALSE	LABEL_FREE	104.93	0	0	0	3	796.763	1.32612e+06	9.90502e+06	316341	2.38286e+06
150	sample	1	150610_QE1_FS_129	150610_QE1_FS_129	0.503805	88.1338	68.8969	0.896679	n. def.	0	FALSE	1.01423e+06	ETTFNSLLC[+57.0]PSGGEVSEELSLK.3	sp|P01023|A2MG_HUMAN ‚Äî ETTFNSLLC[+57.0]PSGGEVSEELSLK.3	NaN	sp|P01023|A2MG_HUMAN	NaN	ETTFNSLLCPSGGEVSEELSLK	ETTFNSLLC[+57.0]PSGGEVSEELSLK	NaN	FALSE	LABEL_FREE	87.63	0	3.84e-06	0.00036076	3	799.721	1.01423e+06	3.22717e+06	248697	779297
150	sample	1	150610_QE1_FS_129	150610_QE1_FS_129	21.9702	130.77	79.6	0.848102	n. def.	0	FALSE	90033.5	GGVEDEVTLSAYITIALLEIPLTVTHPVVR.4	sp|P01023|A2MG_HUMAN ‚Äî GGVEDEVTLSAYITIALLEIPLTVTHPVVR.4	NaN	sp|P01023|A2MG_HUMAN	NaN	GGVEDEVTLSAYITIALLEIPLTVTHPVVR	GGVEDEVTLSAYITIALLEIPLTVTHPVVR	NaN	FALSE	LABEL_FREE	108.8	0	0.0265458	0.651251	4	802.198	90033.5	1.33254e+06	37671.1	558402
150	sample	1	150610_QE1_FS_129	150610_QE1_FS_129	-0.731431	66.5986	58.6593	0.895014	n. def.	0	FALSE	2.76558e+06	IAQWQSFQLEGGLK.2	sp|P01023|A2MG_HUMAN ‚Äî IAQWQSFQLEGGLK.2	NaN	sp|P01023|A2MG_HUMAN	NaN	IAQWQSFQLEGGLK	IAQWQSFQLEGGLK	NaN	FALSE	LABEL_FREE	67.33	0	0	0	2	802.926	2.76558e+06	1.34514e+07	627755	3.27316e+06
150	sample	1	150610_QE1_FS_129	150610_QE1_FS_129	0.438241	0.628241	27.0068	0.882827	n. def.	0	FALSE	339040	LVHVEEPHTETVR.2	sp|P01023|A2MG_HUMAN ‚Äî LVHVEEPHTETVR.2	NaN	sp|P01023|A2MG_HUMAN	NaN	LVHVEEPHTETVR	LVHVEEPHTETVR	NaN	FALSE	LABEL_FREE	0.19	0	5.52e-06	0.000518736	2	773.404	339040	1.68415e+06	75985.6	380386
150	sample	1	150610_QE1_FS_129	150610_QE1_FS_129	-3.66615	49.9239	50.3389	0.913094	n. def.	0	FALSE	906949	QQNAQGGFSSTQDTVVALHALSK.3	sp|P01023|A2MG_HUMAN ‚Äî QQNAQGGFSSTQDTVVALHALSK.3	NaN	sp|P01023|A2MG_HUMAN	NaN	QQNAQGGFSSTQDTVVALHALSK	QQNAQGGFSSTQDTVVALHALSK	NaN	FALSE	LABEL_FREE	53.59	0	0	0	3	796.403	906949	9.15991e+06	180071	1.86797e+06
150	sample	1	150610_QE1_FS_129	150610_QE1_FS_129	-5.40793	73.7721	61.9623	0.732247	n. def.	0	FALSE	2944.62	SFVHLEPM[+16.0]SHELPC[+57.0]GHTQTVQAHYILNGGTLLGLK.5	sp|P01023|A2MG_HUMAN ‚Äî SFVHLEPM[+16.0]SHELPC[+57.0]GHTQTVQAHYILNGGTLLGLK.5	NaN	sp|P01023|A2MG_HUMAN	NaN	SFVHLEPMSHELPCGHTQTVQAHYILNGGTLLGLK	SFVHLEPM[+16.0]SHELPC[+57.0]GHTQTVQAHYILNGGTLLGLK	NaN	FALSE	LABEL_FREE	79.18	0	0.296848	0.657378	5	781.59	2944.62	18321.2	1523.62	8841.31
150	sample	1	150610_QE1_FS_129	150610_QE1_FS_129	-1.77862	81.8214	65.9219	0.722882	n. def.	0	FALSE	50648	SFVHLEPMSHELPC[+57.0]GHTQTVQAHYILNGGTLLGLK.5	sp|P01023|A2MG_HUMAN ‚Äî SFVHLEPMSHELPC[+57.0]GHTQTVQAHYILNGGTLLGLK.5	NaN	sp|P01023|A2MG_HUMAN	NaN	SFVHLEPMSHELPCGHTQTVQAHYILNGGTLLGLK	SFVHLEPMSHELPC[+57.0]GHTQTVQAHYILNGGTLLGLK	NaN	FALSE	LABEL_FREE	83.6	0	0.254138	0.543475	5	778.2	50648	35345.4	17169.7	12340.9
150	sample	1	150610_QE1_FS_129	150610_QE1_FS_129	-6.47414	87.8059	68.7349	0.859551	n. def.	0	FALSE	35765.4	SLFTDLEAENDVLH.2	sp|P01023|A2MG_HUMAN ‚Äî SLFTDLEAENDVLH.2	NaN	sp|P01023|A2MG_HUMAN	NaN	SLFTDLEAENDVLH	SLFTDLEAENDVLH	NaN	FALSE	LABEL_FREE	94.28	0	0.24565	0.607023	2	801.884	35765.4	111334	19907	61237.8
150	sample	1	150610_QE1_FS_129	150610_QE1_FS_129	-1.03179	34.1682	42.8356	0.907102	n. def.	0	FALSE	1.07256e+06	VTGEGC[+57.0]VYLQTSLK.2	sp|P01023|A2MG_HUMAN ‚Äî VTGEGC[+57.0]VYLQTSLK.2	NaN	sp|P01023|A2MG_HUMAN	NaN	VTGEGCVYLQTSLK	VTGEGC[+57.0]VYLQTSLK	NaN	FALSE	LABEL_FREE	35.2	0	0	0	2	777.894	1.07256e+06	7.69849e+06	234930	1.68673e+06
150	sample	1	150610_QE1_FS_129	150610_QE1_FS_129	-0.291647	98.2184	74.2813	0.852296	n. def.	0	FALSE	420964	YNILPEKEEFPFALGVQTLPQTC[+57.0]DEPK.4	sp|P01023|A2MG_HUMAN ‚Äî YNILPEKEEFPFALGVQTLPQTC[+57.0]DEPK.4	NaN	sp|P01023|A2MG_HUMAN	NaN	YNILPEKEEFPFALGVQTLPQTCDEPK	YNILPEKEEFPFALGVQTLPQTC[+57.0]DEPK	NaN	FALSE	LABEL_FREE	98.51	0	7.21e-06	0.00063381	4	791.647	420964	1.10681e+06	173651	458848
150	sample	1	150610_QE1_FS_129	150610_QE1_FS_129	6.11531	102.155	76.4456	0.741417	n. def.	0	FALSE	10971.1	APVGHFYEPQAPSAEVEMTSYVLLAYLTAQPAPTSEDLTSATNIVK.6	sp|P01023|A2MG_HUMAN ‚Äî APVGHFYEPQAPSAEVEMTSYVLLAYLTAQPAPTSEDLTSATNIVK.6	NaN	sp|P01023|A2MG_HUMAN	NaN	APVGHFYEPQAPSAEVEMTSYVLLAYLTAQPAPTSEDLTSATNIVK	APVGHFYEPQAPSAEVEMTSYVLLAYLTAQPAPTSEDLTSATNIVK	NaN	FALSE	LABEL_FREE	96.04	0	0.0946093	0.55089	6	819.08	10971.1	73288	4620.62	31270.8
150	sample	1	150610_QE1_FS_129	150610_QE1_FS_129	0.294137	-10.5459	21.0088	0.886731	n. def.	0	FALSE	38220.5	DNSVHWERPQKPK.2	sp|P01023|A2MG_HUMAN ‚Äî DNSVHWERPQKPK.2	NaN	sp|P01023|A2MG_HUMAN	NaN	DNSVHWERPQKPK	DNSVHWERPQKPK	NaN	FALSE	LABEL_FREE	-10.84	0	0.0438377	0.650171	2	810.916	38220.5	213018	33982.8	189526
150	sample	1	150610_QE1_FS_129	150610_QE1_FS_129	0.597514	-6.39249	23.2362	0.748445	n. def.	0	FALSE	1665.12	LVHVEEPHTETVRK.2	sp|P01023|A2MG_HUMAN ‚Äî LVHVEEPHTETVRK.2	NaN	sp|P01023|A2MG_HUMAN	NaN	LVHVEEPHTETVRK	LVHVEEPHTETVRK	NaN	FALSE	LABEL_FREE	-6.99	NaN	NaN	NaN	2	837.45	1665.12	10140.5	713.486	3693.54
150	sample	1	150610_QE1_FS_129	150610_QE1_FS_129	-0.353373	102.677	76.6756	0.885665	n. def.	0	FALSE	374414	SLFTDLEAENDVLHC[+57.0]VAFAVPK.3	sp|P01023|A2MG_HUMAN ‚Äî SLFTDLEAENDVLHC[+57.0]VAFAVPK.3	NaN	sp|P01023|A2MG_HUMAN	NaN	SLFTDLEAENDVLHCVAFAVPK	SLFTDLEAENDVLHC[+57.0]VAFAVPK	NaN	FALSE	LABEL_FREE	103.03	0	5.51e-06	0.000517563	3	825.747	374414	4.35663e+06	67934.5	772099
150	sample	1	150610_QE1_FS_129	150610_QE1_FS_129	-0.584366	60.7456	55.7705	0.817687	n. def.	0	FALSE	68198.4	SPC[+57.0]YGYQWVSEEHEEAHHTAYLVFSPSK.4	sp|P01023|A2MG_HUMAN ‚Äî SPC[+57.0]YGYQWVSEEHEEAHHTAYLVFSPSK.4	NaN	sp|P01023|A2MG_HUMAN	NaN	SPCYGYQWVSEEHEEAHHTAYLVFSPSK	SPC[+57.0]YGYQWVSEEHEEAHHTAYLVFSPSK	NaN	FALSE	LABEL_FREE	61.33	0	0.0313766	0.657378	4	835.63	68198.4	310363	34087.2	143879
150	sample	1	150610_QE1_FS_129	150610_QE1_FS_129	0.246706	69.6367	59.8368	0.922962	n. def.	0	FALSE	1.62313e+06	SSSNEEVMFLTVQVK.2	sp|P01023|A2MG_HUMAN ‚Äî SSSNEEVMFLTVQVK.2	NaN	sp|P01023|A2MG_HUMAN	NaN	SSSNEEVMFLTVQVK	SSSNEEVMFLTVQVK	NaN	FALSE	LABEL_FREE	69.39	0	0	0	2	849.424	1.62313e+06	4.93379e+06	351879	1.00777e+06
150	sample	1	150610_QE1_FS_129	150610_QE1_FS_129	0.22494	72.9349	61.5131	0.863563	n. def.	0	FALSE	718610	TEHPFTVEEFVLPK.2	sp|P01023|A2MG_HUMAN ‚Äî TEHPFTVEEFVLPK.2	NaN	sp|P01023|A2MG_HUMAN	NaN	TEHPFTVEEFVLPK	TEHPFTVEEFVLPK	NaN	FALSE	LABEL_FREE	72.71	0	5.7e-06	0.000536034	2	836.932	718610	1.94372e+06	271097	716863
150	sample	1	150610_QE1_FS_129	150610_QE1_FS_129	-0.21899	42.831	47.4564	0.858771	n. def.	0	FALSE	558387	TEVSSNHVLIYLDK.2	sp|P01023|A2MG_HUMAN ‚Äî TEVSSNHVLIYLDK.2	NaN	sp|P01023|A2MG_HUMAN	NaN	TEVSSNHVLIYLDK	TEVSSNHVLIYLDK	NaN	FALSE	LABEL_FREE	43.05	0	5.71e-06	0.000536708	2	809.428	558387	2.43192e+06	242211	1.02988e+06
150	sample	1	150610_QE1_FS_129	150610_QE1_FS_129	-0.285326	76.5547	63.2194	0.688159	n. def.	0.000702008	FALSE	2497.54	VSVQLEASPAFLAVPVEKEQAPH.3	sp|P01023|A2MG_HUMAN ‚Äî VSVQLEASPAFLAVPVEKEQAPH.3	NaN	sp|P01023|A2MG_HUMAN	NaN	VSVQLEASPAFLAVPVEKEQAPH	VSVQLEASPAFLAVPVEKEQAPH	NaN	FALSE	LABEL_FREE	76.84	0.000367305	0.154577	0.657378	3	816.105	2497.54	10876.4	1992.61	8278.68
150	sample	1	150610_QE1_FS_129	150610_QE1_FS_129	1.71722	71.5672	60.738	0.909623	n. def.	0	FALSE	895451	VYDYYETDEFAIAEYNAPC[+57.0]SK.3	sp|P01023|A2MG_HUMAN ‚Äî VYDYYETDEFAIAEYNAPC[+57.0]SK.3	NaN	sp|P01023|A2MG_HUMAN	NaN	VYDYYETDEFAIAEYNAPCSK	VYDYYETDEFAIAEYNAPC[+57.0]SK	NaN	FALSE	LABEL_FREE	69.85	0	4.13e-06	0.000388446	3	850.034	895451	1.89519e+06	317353	724467
150	sample	1	150610_QE1_FS_129	150610_QE1_FS_129	0.162828	64.9528	57.8233	0.773022	n. def.	0	FALSE	17549.8	YDVENC[+57.0]LANKVDLSFSPSQSLPASHAHLR.4	sp|P01023|A2MG_HUMAN ‚Äî YDVENC[+57.0]LANKVDLSFSPSQSLPASHAHLR.4	NaN	sp|P01023|A2MG_HUMAN	NaN	YDVENCLANKVDLSFSPSQSLPASHAHLR	YDVENC[+57.0]LANKVDLSFSPSQSLPASHAHLR	NaN	FALSE	LABEL_FREE	64.79	0	0.0589279	0.591259	4	814.652	17549.8	89614.1	11550.2	54746.8
150	sample	1	150610_QE1_FS_129	150610_QE1_FS_129	-0.0113544	80.3986	65.1199	0.73164	n. def.	0	FALSE	3416.37	ALLAYAFALAGNQDKR.2	sp|P01023|A2MG_HUMAN ‚Äî ALLAYAFALAGNQDKR.2	NaN	sp|P01023|A2MG_HUMAN	NaN	ALLAYAFALAGNQDKR	ALLAYAFALAGNQDKR	NaN	FALSE	LABEL_FREE	80.41	0	0.182254	0.613186	2	861.471	3416.37	17454.6	1360	7100.62
150	sample	1	150610_QE1_FS_129	150610_QE1_FS_129	21.2922	127.742	79.4306	0.838809	n. def.	0	FALSE	44137.1	ASVSVLGDILGSAMQNTQNLLQMPY.3	sp|P01023|A2MG_HUMAN ‚Äî ASVSVLGDILGSAMQNTQNLLQMPY.3	NaN	sp|P01023|A2MG_HUMAN	NaN	ASVSVLGDILGSAMQNTQNLLQMPY	ASVSVLGDILGSAMQNTQNLLQMPY	NaN	FALSE	LABEL_FREE	106.45	0	0.00349044	0.235881	3	884.113	44137.1	709821	30234.1	490222
150	sample	1	150610_QE1_FS_129	150610_QE1_FS_129	0.198562	69.6286	59.8332	0.818553	n. def.	0	FALSE	987878	DTVIKPLLVEPEGLEK.2	sp|P01023|A2MG_HUMAN ‚Äî DTVIKPLLVEPEGLEK.2	NaN	sp|P01023|A2MG_HUMAN	NaN	DTVIKPLLVEPEGLEK	DTVIKPLLVEPEGLEK	NaN	FALSE	LABEL_FREE	69.43	0	3.11e-05	0.000700506	2	890.509	987878	2.93241e+06	369430	1.0674e+06
150	sample	1	150610_QE1_FS_129	150610_QE1_FS_129	2.76104	100.691	75.7264	0.714537	n. def.	6.56e-05	FALSE	15310.4	HNVYINGITYTPVSSTNEKDM[+16.0]YSFLEDMGLK.4	sp|P01023|A2MG_HUMAN ‚Äî HNVYINGITYTPVSSTNEKDM[+16.0]YSFLEDMGLK.4	NaN	sp|P01023|A2MG_HUMAN	NaN	HNVYINGITYTPVSSTNEKDMYSFLEDMGLK	HNVYINGITYTPVSSTNEKDM[+16.0]YSFLEDMGLK	NaN	FALSE	LABEL_FREE	97.93	0	0.0277405	0.479433	4	896.67	15310.4	148343	7130.4	71896.8
150	sample	1	150610_QE1_FS_129	150610_QE1_FS_129	0.146044	100.646	75.7088	0.791072	n. def.	0	FALSE	27936.2	HNVYINGITYTPVSSTNEKDMYSFLEDMGLK.4	sp|P01023|A2MG_HUMAN ‚Äî HNVYINGITYTPVSSTNEKDMYSFLEDMGLK.4	NaN	sp|P01023|A2MG_HUMAN	NaN	HNVYINGITYTPVSSTNEKDMYSFLEDMGLK	HNVYINGITYTPVSSTNEKDMYSFLEDMGLK	NaN	FALSE	LABEL_FREE	100.5	0	0.00599956	0.243784	4	892.673	27936.2	278251	10760.1	105027
150	sample	1	150610_QE1_FS_129	150610_QE1_FS_129	0.808288	37.2783	44.3731	0.807386	n. def.	0	FALSE	3935.46	SFVHLEPMSHELPC[+57.0]GHTQTVQAH.3	sp|P01023|A2MG_HUMAN ‚Äî SFVHLEPMSHELPC[+57.0]GHTQTVQAH.3	NaN	sp|P01023|A2MG_HUMAN	NaN	SFVHLEPMSHELPCGHTQTVQAH	SFVHLEPMSHELPC[+57.0]GHTQTVQAH	NaN	FALSE	LABEL_FREE	36.47	0	0.212113	0.569248	3	881.414	3935.46	17947.7	1321.44	6256.38
150	sample	1	150610_QE1_FS_129	150610_QE1_FS_129	-0.629883	55.9601	53.4425	0.879357	n. def.	0	FALSE	16229.5	SSSNEEVM[+16.0]FLTVQVK.2	sp|P01023|A2MG_HUMAN ‚Äî SSSNEEVM[+16.0]FLTVQVK.2	NaN	sp|P01023|A2MG_HUMAN	NaN	SSSNEEVMFLTVQVK	SSSNEEVM[+16.0]FLTVQVK	NaN	FALSE	LABEL_FREE	56.59	0	0.00433301	0.118432	2	857.42	16229.5	81694.5	7703.33	37292
150	sample	1	150610_QE1_FS_129	150610_QE1_FS_129	-0.221324	69.0987	59.5995	0.708061	n. def.	0.000203251	FALSE	3626.21	SSSNEEVMFLTVQVKG.2	sp|P01023|A2MG_HUMAN ‚Äî SSSNEEVMFLTVQVKG.2	NaN	sp|P01023|A2MG_HUMAN	NaN	SSSNEEVMFLTVQVKG	SSSNEEVMFLTVQVKG	NaN	FALSE	LABEL_FREE	69.32	0	0.0449822	0.434757	2	877.94	3626.21	25561.6	1603.28	10403.7
150	sample	1	150610_QE1_FS_129	150610_QE1_FS_129	-0.257504	44.4725	48.1616	0.895701	n. def.	0	FALSE	37961.7	VDLSFSPSQSLPASHAH.2	sp|P01023|A2MG_HUMAN ‚Äî VDLSFSPSQSLPASHAH.2	NaN	sp|P01023|A2MG_HUMAN	NaN	VDLSFSPSQSLPASHAH	VDLSFSPSQSLPASHAH	NaN	FALSE	LABEL_FREE	44.73	0	0.00209738	0.195245	2	890.437	37961.7	271353	17203.7	123025
150	sample	1	150610_QE1_FS_129	150610_QE1_FS_129	-2.01779	105.562	78.1026	0.834492	n. def.	0	FALSE	80911.7	APVGHFYEPQAPSAEVEMTSYVLLAY.3	sp|P01023|A2MG_HUMAN ‚Äî APVGHFYEPQAPSAEVEMTSYVLLAY.3	NaN	sp|P01023|A2MG_HUMAN	NaN	APVGHFYEPQAPSAEVEMTSYVLLAY	APVGHFYEPQAPSAEVEMTSYVLLAY	NaN	FALSE	LABEL_FREE	107.58	0	0.00336409	0.0493179	3	957.8	80911.7	633511	29195.2	228186
150	sample	1	150610_QE1_FS_129	150610_QE1_FS_129	-6.32779	105.562	78.1026	0.841673	n. def.	0	FALSE	72242.3	APVGHFYEPQAPSAEVEM[+16.0]TSYVLLAYLTAQPAPTSEDLTSATNIVK.5	sp|P01023|A2MG_HUMAN ‚Äî APVGHFYEPQAPSAEVEM[+16.0]TSYVLLAYLTAQPAPTSEDLTSATNIVK.5	NaN	sp|P01023|A2MG_HUMAN	NaN	APVGHFYEPQAPSAEVEMTSYVLLAYLTAQPAPTSEDLTSATNIVK	APVGHFYEPQAPSAEVEM[+16.0]TSYVLLAYLTAQPAPTSEDLTSATNIVK	NaN	FALSE	LABEL_FREE	111.89	NaN	NaN	NaN	5	986.1	72242.3	529460	26819.4	205617
150	sample	1	150610_QE1_FS_129	150610_QE1_FS_129	-0.167791	105.562	78.1026	0.871759	n. def.	0	FALSE	72142.5	APVGHFYEPQAPSAEVEMTSYVLLAYLTAQPAPTSEDLTSATNIVK.5	sp|P01023|A2MG_HUMAN ‚Äî APVGHFYEPQAPSAEVEMTSYVLLAYLTAQPAPTSEDLTSATNIVK.5	NaN	sp|P01023|A2MG_HUMAN	NaN	APVGHFYEPQAPSAEVEMTSYVLLAYLTAQPAPTSEDLTSATNIVK	APVGHFYEPQAPSAEVEMTSYVLLAYLTAQPAPTSEDLTSATNIVK	NaN	FALSE	LABEL_FREE	105.73	0	0.000754464	0.0212653	5	982.293	72142.5	551971	26897.8	205617
150	sample	1	150610_QE1_FS_129	150610_QE1_FS_129	0.486305	98.9363	74.8411	0.866021	n. def.	0	FALSE	962493	AVDQSVLLMKPDAELSASSVYNLLPEK.3	sp|P01023|A2MG_HUMAN ‚Äî AVDQSVLLMKPDAELSASSVYNLLPEK.3	NaN	sp|P01023|A2MG_HUMAN	NaN	AVDQSVLLMKPDAELSASSVYNLLPEK	AVDQSVLLMKPDAELSASSVYNLLPEK	NaN	FALSE	LABEL_FREE	98.45	0	5.6e-06	0.000526565	3	973.179	962493	5.60317e+06	535533	3.16121e+06
150	sample	1	150610_QE1_FS_129	150610_QE1_FS_129	-0.405503	20.0945	36.2648	0.817343	n. def.	0	FALSE	289022	FSGQLNSHGC[+57.0]FYQQVK.2	sp|P01023|A2MG_HUMAN ‚Äî FSGQLNSHGC[+57.0]FYQQVK.2	NaN	sp|P01023|A2MG_HUMAN	NaN	FSGQLNSHGCFYQQVK	FSGQLNSHGC[+57.0]FYQQVK	NaN	FALSE	LABEL_FREE	20.5	0	1.9e-05	0.000590566	2	950.446	289022	2.65825e+06	201087	1.85426e+06
150	sample	1	150610_QE1_FS_129	150610_QE1_FS_129	15.693	122.493	79.1369	0.704019	n. def.	0.000286724	FALSE	14832.8	KYFPETWIWDLVVVN.2	sp|P01023|A2MG_HUMAN ‚Äî KYFPETWIWDLVVVN.2	NaN	sp|P01023|A2MG_HUMAN	NaN	KYFPETWIWDLVVVN	KYFPETWIWDLVVVN	NaN	FALSE	LABEL_FREE	106.8	0.000286724	0.0756609	0.486507	2	955.5	14832.8	90158	7084.79	42067.8
150	sample	1	150610_QE1_FS_129	150610_QE1_FS_129	15.9137	122.814	79.1548	0.79134	n. def.	0	FALSE	37001.4	KYFPETWIWDLVVVNSAGVAEVGVTVPDTITEWK.4	sp|P01023|A2MG_HUMAN ‚Äî KYFPETWIWDLVVVNSAGVAEVGVTVPDTITEWK.4	NaN	sp|P01023|A2MG_HUMAN	NaN	KYFPETWIWDLVVVNSAGVAEVGVTVPDTITEWK	KYFPETWIWDLVVVNSAGVAEVGVTVPDTITEWK	NaN	FALSE	LABEL_FREE	106.9	0	0.16604	0.657378	4	963.5	37001.4	222558	26828.5	158134
150	sample	1	150610_QE1_FS_129	150610_QE1_FS_129	-0.122666	99.4773	75.1684	0.912817	n. def.	0	FALSE	1.41134e+06	LLIYAVLPTGDVIGDSAK.2	sp|P01023|A2MG_HUMAN ‚Äî LLIYAVLPTGDVIGDSAK.2	NaN	sp|P01023|A2MG_HUMAN	NaN	LLIYAVLPTGDVIGDSAK	LLIYAVLPTGDVIGDSAK	NaN	FALSE	LABEL_FREE	99.6	0	0	0	2	923.023	1.41134e+06	6.22615e+06	564397	2.44313e+06
150	sample	1	150610_QE1_FS_129	150610_QE1_FS_129	-1.63769	80.3223	65.0769	0.912724	n. def.	0	FALSE	980527	QFSFPLSSEPFQGSYK.2	sp|P01023|A2MG_HUMAN ‚Äî QFSFPLSSEPFQGSYK.2	NaN	sp|P01023|A2MG_HUMAN	NaN	QFSFPLSSEPFQGSYK	QFSFPLSSEPFQGSYK	NaN	FALSE	LABEL_FREE	81.96	0	8.42e-07	7.92e-05	2	924.944	980527	3.36347e+06	314072	1078068
150	sample	1	150610_QE1_FS_129	150610_QE1_FS_129	0.35681	83.9168	66.8162	0.91613	n. def.	0	FALSE	2.66481e+06	VSVQLEASPAFLAVPVEK.2	sp|P01023|A2MG_HUMAN ‚Äî VSVQLEASPAFLAVPVEK.2	NaN	sp|P01023|A2MG_HUMAN	NaN	VSVQLEASPAFLAVPVEK	VSVQLEASPAFLAVPVEK	NaN	FALSE	LABEL_FREE	83.56	0	0	0	2	942.528	2.66481e+06	8.33906e+06	1.2588e+06	3931420
150	sample	1	150610_QE1_FS_129	150610_QE1_FS_129	-0.135388	103.545	77.0738	0.820172	n. def.	0	FALSE	62417.9	VVSMDENFHPLNELIPL.2	sp|P01023|A2MG_HUMAN ‚Äî VVSMDENFHPLNELIPL.2	NaN	sp|P01023|A2MG_HUMAN	NaN	VVSMDENFHPLNELIPL	VVSMDENFHPLNELIPL	NaN	FALSE	LABEL_FREE	103.68	0	0.000168621	0.00301616	2	984.003	62417.9	773210	25075.2	290413
150	sample	1	150610_QE1_FS_129	150610_QE1_FS_129	0.685702	103.556	77.0795	0.823422	n. def.	0	FALSE	507521	VVSM[+16.0]DENFHPLNELIPLVYIQDPK.3	sp|P01023|A2MG_HUMAN ‚Äî VVSM[+16.0]DENFHPLNELIPLVYIQDPK.3	NaN	sp|P01023|A2MG_HUMAN	NaN	VVSMDENFHPLNELIPLVYIQDPK	VVSM[+16.0]DENFHPLNELIPLVYIQDPK	NaN	FALSE	LABEL_FREE	102.87	0	5.23e-06	0.000491174	3	942.818	507521	6.58412e+06	242755	3.20412e+06
150	sample	1	150610_QE1_FS_129	150610_QE1_FS_129	0.675707	103.556	77.0795	0.876081	n. def.	0	FALSE	536611	VVSMDENFHPLNELIPLVYIQDPK.3	sp|P01023|A2MG_HUMAN ‚Äî VVSMDENFHPLNELIPLVYIQDPK.3	NaN	sp|P01023|A2MG_HUMAN	NaN	VVSMDENFHPLNELIPLVYIQDPK	VVSMDENFHPLNELIPLVYIQDPK	NaN	FALSE	LABEL_FREE	102.88	0	4.75e-06	0.000446815	3	937.487	536611	6.93061e+06	242511	3.20412e+06
150	sample	1	150610_QE1_FS_129	150610_QE1_FS_129	-0.0880434	55.182	53.0714	0.795375	n. def.	0	FALSE	46991.7	APVGHFYEPQAPSAEVEMTSY.2	sp|P01023|A2MG_HUMAN ‚Äî APVGHFYEPQAPSAEVEMTSY.2	NaN	sp|P01023|A2MG_HUMAN	NaN	APVGHFYEPQAPSAEVEMTSY	APVGHFYEPQAPSAEVEMTSY	NaN	FALSE	LABEL_FREE	55.27	0	0.00118577	0.0754607	2	1155.52	46991.7	205507	29181.9	123786
150	sample	1	150610_QE1_FS_129	150610_QE1_FS_129	18.9618	126.732	79.3741	0.729023	n. def.	0	FALSE	15723.8	ASVSVLGDILGSAMQNTQNLLQM[+16.0]PYGC[+57.0]GE.3	sp|P01023|A2MG_HUMAN ‚Äî ASVSVLGDILGSAMQNTQNLLQM[+16.0]PYGC[+57.0]GE.3	NaN	sp|P01023|A2MG_HUMAN	NaN	ASVSVLGDILGSAMQNTQNLLQMPYGCGE	ASVSVLGDILGSAMQNTQNLLQM[+16.0]PYGC[+57.0]GE	NaN	FALSE	LABEL_FREE	107.77	0	0.109782	0.505269	3	1023.82	15723.8	140141	7856.6	86470.6
150	sample	1	150610_QE1_FS_129	150610_QE1_FS_129	19.7747	126.525	79.3625	0.731825	n. def.	0	FALSE	15211.2	ASVSVLGDILGSAMQNTQNLLQMPYGC[+57.0]GE.3	sp|P01023|A2MG_HUMAN ‚Äî ASVSVLGDILGSAMQNTQNLLQMPYGC[+57.0]GE.3	NaN	sp|P01023|A2MG_HUMAN	NaN	ASVSVLGDILGSAMQNTQNLLQMPYGCGE	ASVSVLGDILGSAMQNTQNLLQMPYGC[+57.0]GE	NaN	FALSE	LABEL_FREE	106.75	0	0.0991549	0.508444	3	1018.48	15211.2	131617	7851.46	86470.6
150	sample	1	150610_QE1_FS_129	150610_QE1_FS_129	1.23055	105.671	78.1569	0.762236	n. def.	0	FALSE	67205.1	AYIFIDEAHITQALIWLSQR.2	sp|P01023|A2MG_HUMAN ‚Äî AYIFIDEAHITQALIWLSQR.2	NaN	sp|P01023|A2MG_HUMAN	NaN	AYIFIDEAHITQALIWLSQR	AYIFIDEAHITQALIWLSQR	NaN	FALSE	LABEL_FREE	104.44	0	0.0107275	0.30544	2	1194.64	67205.1	805547	42657.3	528448
150	sample	1	150610_QE1_FS_129	150610_QE1_FS_129	3.07806	80.6281	65.2493	0.804503	n. def.	0	FALSE	124095	DLTGFPGPLNDQDNEDC[+57.0]INR.2	sp|P01023|A2MG_HUMAN ‚Äî DLTGFPGPLNDQDNEDC[+57.0]INR.2	NaN	sp|P01023|A2MG_HUMAN	NaN	DLTGFPGPLNDQDNEDCINR	DLTGFPGPLNDQDNEDC[+57.0]INR	NaN	FALSE	LABEL_FREE	77.55	0	0.000474091	0.00685366	2	1146	124095	156091	50548.4	62491
150	sample	1	150610_QE1_FS_129	150610_QE1_FS_129	0.431562	101.222	75.9499	0.764002	n. def.	0	FALSE	10865.6	DTVIKPLLVEPEGLEKETTFNSLLC[+57.0]PSGGEVSEELSLK.4	sp|P01023|A2MG_HUMAN ‚Äî DTVIKPLLVEPEGLEKETTFNSLLC[+57.0]PSGGEVSEELSLK.4	NaN	sp|P01023|A2MG_HUMAN	NaN	DTVIKPLLVEPEGLEKETTFNSLLCPSGGEVSEELSLK	DTVIKPLLVEPEGLEKETTFNSLLC[+57.0]PSGGEVSEELSLK	NaN	FALSE	LABEL_FREE	100.79	0	0.0111386	0.320073	4	1040.29	10865.6	104596	8383.66	72157.7
150	sample	1	150610_QE1_FS_129	150610_QE1_FS_129	-0.741732	93.1483	71.5116	0.808574	n. def.	0	FALSE	43184.4	EEFPFALGVQTLPQTC[+57.0]DEPK.2	sp|P01023|A2MG_HUMAN ‚Äî EEFPFALGVQTLPQTC[+57.0]DEPK.2	NaN	sp|P01023|A2MG_HUMAN	NaN	EEFPFALGVQTLPQTCDEPK	EEFPFALGVQTLPQTC[+57.0]DEPK	NaN	FALSE	LABEL_FREE	93.89	0	4.21e-05	0.000688927	2	1154.05	43184.4	109481	24645	65407.6
150	sample	1	150610_QE1_FS_129	150610_QE1_FS_129	0.169929	88.0199	68.8407	0.888172	n. def.	0	FALSE	487049	ETTFNSLLC[+57.0]PSGGEVSEELSLK.2	sp|P01023|A2MG_HUMAN ‚Äî ETTFNSLLC[+57.0]PSGGEVSEELSLK.2	NaN	sp|P01023|A2MG_HUMAN	NaN	ETTFNSLLCPSGGEVSEELSLK	ETTFNSLLC[+57.0]PSGGEVSEELSLK	NaN	FALSE	LABEL_FREE	87.85	0	4.96e-06	0.000466299	2	1199.08	487049	1.8676e+06	347131	1.32974e+06
150	sample	1	150610_QE1_FS_129	150610_QE1_FS_129	23.8902	131.01	79.6135	0.837163	n. def.	0	FALSE	104057	GGVEDEVTLSAYITIALLEIPLTVTHPVVR.3	sp|P01023|A2MG_HUMAN ‚Äî GGVEDEVTLSAYITIALLEIPLTVTHPVVR.3	NaN	sp|P01023|A2MG_HUMAN	NaN	GGVEDEVTLSAYITIALLEIPLTVTHPVVR	GGVEDEVTLSAYITIALLEIPLTVTHPVVR	NaN	FALSE	LABEL_FREE	107.12	0	0.00390439	0.114945	3	1069.26	104057	1.5526e+06	73987	1.10244e+06
150	sample	1	150610_QE1_FS_129	150610_QE1_FS_129	-2.93187	43.4681	47.7584	0.871195	n. def.	0	FALSE	37042.6	HNVYINGITYTPVSSTNEK.2	sp|P01023|A2MG_HUMAN ‚Äî HNVYINGITYTPVSSTNEK.2	NaN	sp|P01023|A2MG_HUMAN	NaN	HNVYINGITYTPVSSTNEK	HNVYINGITYTPVSSTNEK	NaN	FALSE	LABEL_FREE	46.4	0	0.000113937	0.00858621	2	1069.52	37042.6	227863	12016.6	75020.6
150	sample	1	150610_QE1_FS_129	150610_QE1_FS_129	0.308468	-11.8115	20.3977	0.856698	n. def.	0	FALSE	78143.3	KYSDASDC[+57.0]HGEDSQAFC[+57.0]EK.2	sp|P01023|A2MG_HUMAN ‚Äî KYSDASDC[+57.0]HGEDSQAFC[+57.0]EK.2	NaN	sp|P01023|A2MG_HUMAN	NaN	KYSDASDCHGEDSQAFCEK	KYSDASDC[+57.0]HGEDSQAFC[+57.0]EK	NaN	FALSE	LABEL_FREE	-12.12	0	0.00115914	0.105371	2	1117.44	78143.3	426570	67081.1	359002
150	sample	1	150610_QE1_FS_129	150610_QE1_FS_129	0.441706	39.5617	45.5782	0.842717	n. def.	0	FALSE	176122	LHTEAQIQEEGTVVELTGR.2	sp|P01023|A2MG_HUMAN ‚Äî LHTEAQIQEEGTVVELTGR.2	NaN	sp|P01023|A2MG_HUMAN	NaN	LHTEAQIQEEGTVVELTGR	LHTEAQIQEEGTVVELTGR	NaN	FALSE	LABEL_FREE	39.12	0	0.000183635	0.00251864	2	1055.54	176122	590875	103310	329626
150	sample	1	150610_QE1_FS_129	150610_QE1_FS_129	-0.221756	92.3482	71.066	0.889077	n. def.	0	FALSE	51876.2	LLLQQVSLPELPGEYSM[+16.0]K.2	sp|P01023|A2MG_HUMAN ‚Äî LLLQQVSLPELPGEYSM[+16.0]K.2	NaN	sp|P01023|A2MG_HUMAN	NaN	LLLQQVSLPELPGEYSMK	LLLQQVSLPELPGEYSM[+16.0]K	NaN	FALSE	LABEL_FREE	92.57	0	0.00322007	0.146548	2	1031.05	51876.2	126520	23209.2	54031.6
150	sample	1	150610_QE1_FS_129	150610_QE1_FS_129	-0.386102	98.4939	74.5409	0.916625	n. def.	0	FALSE	912272	LLLQQVSLPELPGEYSMK.2	sp|P01023|A2MG_HUMAN ‚Äî LLLQQVSLPELPGEYSMK.2	NaN	sp|P01023|A2MG_HUMAN	NaN	LLLQQVSLPELPGEYSMK	LLLQQVSLPELPGEYSMK	NaN	FALSE	LABEL_FREE	98.88	0	9.82e-07	9.23e-05	2	1023.05	912272	3.10843e+06	346842	1.16377e+06
150	sample	1	150610_QE1_FS_129	150610_QE1_FS_129	-0.50283	27.6572	39.7138	0.788365	n. def.	0	FALSE	12362.4	MC[+57.0]PQLQQYEM[+16.0]HGPEGLR.2	sp|P01023|A2MG_HUMAN ‚Äî MC[+57.0]PQLQQYEM[+16.0]HGPEGLR.2	NaN	sp|P01023|A2MG_HUMAN	NaN	MCPQLQQYEMHGPEGLR	MC[+57.0]PQLQQYEM[+16.0]HGPEGLR	NaN	FALSE	LABEL_FREE	28.16	0	0.174445	0.557431	2	1045.47	12362.4	53945.1	7590.9	32464.5
150	sample	1	150610_QE1_FS_129	150610_QE1_FS_129	0.587387	39.5374	45.5669	0.857259	n. def.	0	FALSE	104358	MC[+57.0]PQLQQYEMHGPEGLR.2	sp|P01023|A2MG_HUMAN ‚Äî MC[+57.0]PQLQQYEMHGPEGLR.2	NaN	sp|P01023|A2MG_HUMAN	NaN	MCPQLQQYEMHGPEGLR	MC[+57.0]PQLQQYEMHGPEGLR	NaN	FALSE	LABEL_FREE	38.95	0	0.00566762	0.46909	2	1037.47	104358	397985	52758.1	198274
150	sample	1	150610_QE1_FS_129	150610_QE1_FS_129	-2.81423	81.8058	65.9131	0.694313	n. def.	0.000491823	FALSE	10397.4	PQYMVLVPSLLHTETTEK.2	sp|P01023|A2MG_HUMAN ‚Äî PQYMVLVPSLLHTETTEK.2	NaN	sp|P01023|A2MG_HUMAN	NaN	PQYMVLVPSLLHTETTEK	PQYMVLVPSLLHTETTEK	NaN	FALSE	LABEL_FREE	84.62	0	0.049271	0.473613	2	1043.55	10397.4	71241.1	4863.94	36031.5
150	sample	1	150610_QE1_FS_129	150610_QE1_FS_129	-0.627352	49.8226	50.3017	0.849881	n. def.	0	FALSE	68106	QQNAQGGFSSTQDTVVALHALSK.2	sp|P01023|A2MG_HUMAN ‚Äî QQNAQGGFSSTQDTVVALHALSK.2	NaN	sp|P01023|A2MG_HUMAN	NaN	QQNAQGGFSSTQDTVVALHALSK	QQNAQGGFSSTQDTVVALHALSK	NaN	FALSE	LABEL_FREE	50.45	0	5.33e-06	0.000501086	2	1194.1	68106	832337	16509.5	192436
150	sample	1	150610_QE1_FS_129	150610_QE1_FS_129	1.03429	103.834	77.2244	0.806014	n. def.	0	FALSE	51202.6	SLFTDLEAENDVLHC[+57.0]VAF.2	sp|P01023|A2MG_HUMAN ‚Äî SLFTDLEAENDVLHC[+57.0]VAF.2	NaN	sp|P01023|A2MG_HUMAN	NaN	SLFTDLEAENDVLHCVAF	SLFTDLEAENDVLHC[+57.0]VAF	NaN	FALSE	LABEL_FREE	102.8	0	0.000238847	0.0164438	2	1040.49	51202.6	372483	24497.1	180257
150	sample	1	150610_QE1_FS_129	150610_QE1_FS_129	-0.107241	60.7528	55.7755	0.787996	n. def.	0	FALSE	20873.6	SPC[+57.0]YGYQWVSEEHEEAHHTAYLVFSPSK.3	sp|P01023|A2MG_HUMAN ‚Äî SPC[+57.0]YGYQWVSEEHEEAHHTAYLVFSPSK.3	NaN	sp|P01023|A2MG_HUMAN	NaN	SPCYGYQWVSEEHEEAHHTAYLVFSPSK	SPC[+57.0]YGYQWVSEEHEEAHHTAYLVFSPSK	NaN	FALSE	LABEL_FREE	60.86	0	0.172835	0.649243	3	1113.5	20873.6	93336.1	10138.4	42132.4
150	sample	1	150610_QE1_FS_129	150610_QE1_FS_129	0.169837	44.6498	48.2327	0.845396	n. def.	0	FALSE	224750	VDLSFSPSQSLPASHAHLR.2	sp|P01023|A2MG_HUMAN ‚Äî VDLSFSPSQSLPASHAHLR.2	NaN	sp|P01023|A2MG_HUMAN	NaN	VDLSFSPSQSLPASHAHLR	VDLSFSPSQSLPASHAHLR	NaN	FALSE	LABEL_FREE	44.48	0	0.000311086	0.00391623	2	1025.03	224750	1.05302e+06	105021	502611
150	sample	1	150610_QE1_FS_129	150610_QE1_FS_129	7.07462	112.255	78.564	0.864991	n. def.	0	FALSE	73358	VSNQTLSLFFTVLQDVPVR.2	sp|P01023|A2MG_HUMAN ‚Äî VSNQTLSLFFTVLQDVPVR.2	NaN	sp|P01023|A2MG_HUMAN	NaN	VSNQTLSLFFTVLQDVPVR	VSNQTLSLFFTVLQDVPVR	NaN	FALSE	LABEL_FREE	105.18	0	5.24e-06	0.000289764	2	1082.1	73358	966304	29060.2	382207
150	sample	1	150610_QE1_FS_129	150610_QE1_FS_129	-0.447816	104.862	77.7517	0.694862	n. def.	0.000473056	FALSE	2742.64	VVSMDENFHPLNELIPLVY.2	sp|P01023|A2MG_HUMAN ‚Äî VVSMDENFHPLNELIPLVY.2	NaN	sp|P01023|A2MG_HUMAN	NaN	VVSMDENFHPLNELIPLVY	VVSMDENFHPLNELIPLVY	NaN	FALSE	LABEL_FREE	105.31	0.000473056	0.214367	0.499064	2	1115.07	2742.64	33179.6	1999.71	21909.8
150	sample	1	150610_QE1_FS_129	150610_QE1_FS_129	-0.0674518	98.2626	74.323	0.884137	n. def.	0	FALSE	1.4448e+06	YNILPEKEEFPFALGVQTLPQTC[+57.0]DEPK.3	sp|P01023|A2MG_HUMAN ‚Äî YNILPEKEEFPFALGVQTLPQTC[+57.0]DEPK.3	NaN	sp|P01023|A2MG_HUMAN	NaN	YNILPEKEEFPFALGVQTLPQTCDEPK	YNILPEKEEFPFALGVQTLPQTC[+57.0]DEPK	NaN	FALSE	LABEL_FREE	98.33	0	5.52e-06	0.000518447	3	1055.2	1.4448e+06	3.94988e+06	801951	2195402
150	sample	1	150610_QE1_FS_129	150610_QE1_FS_129	-2.15414	-9.01414	21.7678	0.845018	n. def.	0	FALSE	56308.6	YSDASDC[+57.0]HGEDSQAFC[+57.0]EK.2	sp|P01023|A2MG_HUMAN ‚Äî YSDASDC[+57.0]HGEDSQAFC[+57.0]EK.2	NaN	sp|P01023|A2MG_HUMAN	NaN	YSDASDCHGEDSQAFCEK	YSDASDC[+57.0]HGEDSQAFC[+57.0]EK	NaN	FALSE	LABEL_FREE	-6.86	0	0.000496958	0.0154632	2	1053.39	56308.6	366610	46170	300277
150	sample	1	150610_QE1_FS_129	150610_QE1_FS_129	0.00998126	42.67	47.3801	0.88773	n. def.	0	FALSE	96707.6	M[+16.0]VSGFIPLKPTVK.3	sp|P01023|A2MG_HUMAN[...] ‚Äî M[+16.0]VSGFIPLKPTVK.3	NaN	sp|P01023|A2MG_HUMAN;sp|P20742|PZP_HUMAN	NaN	MVSGFIPLKPTVK	M[+16.0]VSGFIPLKPTVK	NaN	FALSE	LABEL_FREE	42.66	0	0.000227691	0.00717723	3	478.28	96707.6	274903	34050.7	97899.6
150	sample	1	150610_QE1_FS_129	150610_QE1_FS_129	0.879191	50.7392	50.639	0.907852	n. def.	0	FALSE	1.45002e+06	MVSGFIPLKPTVK.3	sp|P01023|A2MG_HUMAN[...] ‚Äî MVSGFIPLKPTVK.3	NaN	sp|P01023|A2MG_HUMAN;sp|P20742|PZP_HUMAN	NaN	MVSGFIPLKPTVK	MVSGFIPLKPTVK	NaN	FALSE	LABEL_FREE	49.86	0	6.22e-07	5.85e-05	3	472.948	1.45002e+06	6.69901e+06	548760	2460406
150	sample	1	150610_QE1_FS_129	150610_QE1_FS_129	1.75682	51.6868	51.0342	0.793346	n. def.	0	FALSE	4847.87	AHTSFQISL.2	sp|P01023|A2MG_HUMAN[...] ‚Äî AHTSFQISL.2	NaN	sp|P01023|A2MG_HUMAN;sp|P20742|PZP_HUMAN	NaN	AHTSFQISL	AHTSFQISL	NaN	FALSE	LABEL_FREE	49.93	0	0.098647	0.494837	2	502.264	4847.87	54532.5	2843.95	32779.5
150	sample	1	150610_QE1_FS_129	150610_QE1_FS_129	-0.505834	95.0542	72.2684	0.906185	n. def.	0	FALSE	207579	NQGNTWLTAFVLK.3	sp|P01023|A2MG_HUMAN[...] ‚Äî NQGNTWLTAFVLK.3	NaN	sp|P01023|A2MG_HUMAN;sp|P20742|PZP_HUMAN	NaN	NQGNTWLTAFVLK	NQGNTWLTAFVLK	NaN	FALSE	LABEL_FREE	95.56	0	2.77e-06	0.000260535	3	497.937	207579	705038	72717.9	237344
150	sample	1	150610_QE1_FS_129	150610_QE1_FS_129	1.91898	49.399	50.2055	0.91333	n. def.	0	FALSE	1.79407e+06	ATVLNYLPK.2	sp|P01023|A2MG_HUMAN[...] ‚Äî ATVLNYLPK.2	NaN	sp|P01023|A2MG_HUMAN;sp|P20742|PZP_HUMAN	NaN	ATVLNYLPK	ATVLNYLPK	NaN	FALSE	LABEL_FREE	47.48	0	0	0	2	509.801	1.79407e+06	7.86246e+06	814963	3.64188e+06
150	sample	1	150610_QE1_FS_129	150610_QE1_FS_129	-0.538386	104.622	77.6311	0.830442	n. def.	0	FALSE	2542.94	AFQPFFVEL.2	sp|P01023|A2MG_HUMAN[...] ‚Äî AFQPFFVEL.2	NaN	sp|P01023|A2MG_HUMAN;sp|P20742|PZP_HUMAN	NaN	AFQPFFVEL	AFQPFFVEL	NaN	FALSE	LABEL_FREE	105.16	0	0.0922011	0.479576	2	549.287	2542.94	21137.7	1260.7	9603.72
150	sample	1	150610_QE1_FS_129	150610_QE1_FS_129	0.533346	20.6633	36.4576	0.928005	n. def.	0	FALSE	2.71626e+06	SSGSLLNNAIK.2	sp|P01023|A2MG_HUMAN[...] ‚Äî SSGSLLNNAIK.2	NaN	sp|P01023|A2MG_HUMAN;sp|P20742|PZP_HUMAN	NaN	SSGSLLNNAIK	SSGSLLNNAIK	NaN	FALSE	LABEL_FREE	20.13	0	0	0	2	552.306	2.71626e+06	2.15953e+07	827838	6.66299e+06
150	sample	1	150610_QE1_FS_129	150610_QE1_FS_129	-1.85435	60.3557	55.5003	0.789954	n. def.	0	FALSE	6305.48	MVSGFIPLKPT.2	sp|P01023|A2MG_HUMAN[...] ‚Äî MVSGFIPLKPT.2	NaN	sp|P01023|A2MG_HUMAN;sp|P20742|PZP_HUMAN	NaN	MVSGFIPLKPT	MVSGFIPLKPT	NaN	FALSE	LABEL_FREE	62.21	0	0.254825	0.569263	2	595.335	6305.48	30580.2	3234.68	15292.9
150	sample	1	150610_QE1_FS_129	150610_QE1_FS_129	0.570598	83.2406	66.5296	0.828192	n. def.	0	FALSE	101907	NQGNTWLTAF.2	sp|P01023|A2MG_HUMAN[...] ‚Äî NQGNTWLTAF.2	NaN	sp|P01023|A2MG_HUMAN;sp|P20742|PZP_HUMAN	NaN	NQGNTWLTAF	NQGNTWLTAF	NaN	FALSE	LABEL_FREE	82.67	0	4.36e-06	0.000410178	2	576.279	101907	424176	28017	111788
150	sample	1	150610_QE1_FS_129	150610_QE1_FS_129	0.0202484	20.5102	36.4057	0.919854	n. def.	0	FALSE	43080.4	SSGSLLNNAIKG.2	sp|P01023|A2MG_HUMAN[...] ‚Äî SSGSLLNNAIKG.2	NaN	sp|P01023|A2MG_HUMAN;sp|P20742|PZP_HUMAN	NaN	SSGSLLNNAIKG	SSGSLLNNAIKG	NaN	FALSE	LABEL_FREE	20.49	0	0.00370548	0.347837	2	580.818	43080.4	395859	17806.3	163612
150	sample	1	150610_QE1_FS_129	150610_QE1_FS_129	-0.267118	105.303	77.9726	0.896703	n. def.	0	FALSE	659334	AFQPFFVELTM[+16.0]PYSVIR.3	sp|P01023|A2MG_HUMAN[...] ‚Äî AFQPFFVELTM[+16.0]PYSVIR.3	NaN	sp|P01023|A2MG_HUMAN;sp|P20742|PZP_HUMAN	NaN	AFQPFFVELTMPYSVIR	AFQPFFVELTM[+16.0]PYSVIR	NaN	FALSE	LABEL_FREE	105.57	0	4.96e-06	0.000466299	3	688.033	659334	8.64247e+06	355412	4.58398e+06
150	sample	1	150610_QE1_FS_129	150610_QE1_FS_129	0.532885	105.303	77.9726	0.920618	n. def.	0	FALSE	722756	AFQPFFVELTMPYSVIR.3	sp|P01023|A2MG_HUMAN[...] ‚Äî AFQPFFVELTMPYSVIR.3	NaN	sp|P01023|A2MG_HUMAN;sp|P20742|PZP_HUMAN	NaN	AFQPFFVELTMPYSVIR	AFQPFFVELTMPYSVIR	NaN	FALSE	LABEL_FREE	104.77	0	2.29e-06	0.000215468	3	682.357	722756	9.44022e+06	355711	4.58398e+06
150	sample	1	150610_QE1_FS_129	150610_QE1_FS_129	-1.05431	74.7957	62.4687	0.884087	n. def.	0	FALSE	586597	AGAFC[+57.0]LSEDAGLGISSTASLR.3	sp|P01023|A2MG_HUMAN[...] ‚Äî AGAFC[+57.0]LSEDAGLGISSTASLR.3	NaN	sp|P01023|A2MG_HUMAN;sp|P20742|PZP_HUMAN	NaN	AGAFCLSEDAGLGISSTASLR	AGAFC[+57.0]LSEDAGLGISSTASLR	NaN	FALSE	LABEL_FREE	75.85	0	5.35e-06	0.000457	3	695.009	586597	387767	247875	157890
150	sample	1	150610_QE1_FS_129	150610_QE1_FS_129	-0.00284607	42.6172	47.3551	0.863622	n. def.	0	FALSE	34498.5	M[+16.0]VSGFIPLKPTVK.2	sp|P01023|A2MG_HUMAN[...] ‚Äî M[+16.0]VSGFIPLKPTVK.2	NaN	sp|P01023|A2MG_HUMAN;sp|P20742|PZP_HUMAN	NaN	MVSGFIPLKPTVK	M[+16.0]VSGFIPLKPTVK	NaN	FALSE	LABEL_FREE	42.62	0	0.00402795	0.135612	2	716.916	34498.5	97677.3	16880.3	49819.1
150	sample	1	150610_QE1_FS_129	150610_QE1_FS_129	0.172894	50.7029	50.6256	0.905704	n. def.	0	FALSE	357829	MVSGFIPLKPTVK.2	sp|P01023|A2MG_HUMAN[...] ‚Äî MVSGFIPLKPTVK.2	NaN	sp|P01023|A2MG_HUMAN;sp|P20742|PZP_HUMAN	NaN	MVSGFIPLKPTVK	MVSGFIPLKPTVK	NaN	FALSE	LABEL_FREE	50.53	0	9.65e-06	0.000505359	2	708.918	357829	1.41879e+06	133346	509455
150	sample	1	150610_QE1_FS_129	150610_QE1_FS_129	-0.269134	65.0909	57.9019	0.713901	n. def.	7.93e-05	FALSE	9286.7	QQNAQGGFSSTQDTVVALHAL.3	sp|P01023|A2MG_HUMAN[...] ‚Äî QQNAQGGFSSTQDTVVALHAL.3	NaN	sp|P01023|A2MG_HUMAN;sp|P20742|PZP_HUMAN	NaN	QQNAQGGFSSTQDTVVALHAL	QQNAQGGFSSTQDTVVALHAL	NaN	FALSE	LABEL_FREE	65.36	0	0.0674346	0.569263	3	725.03	9286.7	38404.3	3370.79	14475.4
150	sample	1	150610_QE1_FS_129	150610_QE1_FS_129	-0.0394846	94.8805	72.2201	0.918156	n. def.	0	FALSE	1.43084e+06	NQGNTWLTAFVLK.2	sp|P01023|A2MG_HUMAN[...] ‚Äî NQGNTWLTAFVLK.2	NaN	sp|P01023|A2MG_HUMAN;sp|P20742|PZP_HUMAN	NaN	NQGNTWLTAFVLK	NQGNTWLTAFVLK	NaN	FALSE	LABEL_FREE	94.92	0	0	0	2	746.401	1.43084e+06	4.95375e+06	240548	836100
150	sample	1	150610_QE1_FS_129	150610_QE1_FS_129	-5.4932	114.087	78.6665	0.841134	n. def.	0	FALSE	28682.2	AFQPFFVELTM[+16.0]PY.2	sp|P01023|A2MG_HUMAN[...] ‚Äî AFQPFFVELTM[+16.0]PY.2	NaN	sp|P01023|A2MG_HUMAN;sp|P20742|PZP_HUMAN	NaN	AFQPFFVELTMPY	AFQPFFVELTM[+16.0]PY	NaN	FALSE	LABEL_FREE	119.58	0	0.0538703	0.473849	2	803.903	28682.2	284323	12878.2	131714
150	sample	1	150610_QE1_FS_129	150610_QE1_FS_129	7.3068	114.087	78.6665	0.844037	n. def.	0	FALSE	31973.5	AFQPFFVELTMPY.2	sp|P01023|A2MG_HUMAN[...] ‚Äî AFQPFFVELTMPY.2	NaN	sp|P01023|A2MG_HUMAN;sp|P20742|PZP_HUMAN	NaN	AFQPFFVELTMPY	AFQPFFVELTMPY	NaN	FALSE	LABEL_FREE	106.78	0	0.00129225	0.118803	2	795.389	31973.5	323029	14120.4	147259
150	sample	1	150610_QE1_FS_129	150610_QE1_FS_129	0.512512	103.693	77.1507	0.760566	n. def.	0	FALSE	19826	AFQPFFVELTM[+16.0]PYSVIR.2	sp|P01023|A2MG_HUMAN[...] ‚Äî AFQPFFVELTM[+16.0]PYSVIR.2	NaN	sp|P01023|A2MG_HUMAN;sp|P20742|PZP_HUMAN	NaN	AFQPFFVELTMPYSVIR	AFQPFFVELTM[+16.0]PYSVIR	NaN	FALSE	LABEL_FREE	103.18	0	0.0424357	0.413765	2	1031.03	19826	148064	12482.2	84942.2
150	sample	1	150610_QE1_FS_129	150610_QE1_FS_129	-0.20584	105.334	77.9883	0.889429	n. def.	0	FALSE	379665	AFQPFFVELTMPYSVIR.2	sp|P01023|A2MG_HUMAN[...] ‚Äî AFQPFFVELTMPYSVIR.2	NaN	sp|P01023|A2MG_HUMAN;sp|P20742|PZP_HUMAN	NaN	AFQPFFVELTMPYSVIR	AFQPFFVELTMPYSVIR	NaN	FALSE	LABEL_FREE	105.54	0	4.08e-06	0.000383355	2	1023.03	379665	2.55696e+06	72141.9	447489
150	sample	1	150610_QE1_FS_129	150610_QE1_FS_129	0.0895696	74.7096	62.4261	0.871268	n. def.	0	FALSE	170828	AGAFC[+57.0]LSEDAGLGISSTASLR.2	sp|P01023|A2MG_HUMAN[...] ‚Äî AGAFC[+57.0]LSEDAGLGISSTASLR.2	NaN	sp|P01023|A2MG_HUMAN;sp|P20742|PZP_HUMAN	NaN	AGAFCLSEDAGLGISSTASLR	AGAFC[+57.0]LSEDAGLGISSTASLR	NaN	FALSE	LABEL_FREE	74.62	0	2.95e-05	0.000854491	2	1042.01	170828	181515	54843.4	58062.6
150	sample	1	150610_QE1_FS_129	150610_QE1_FS_129	0.0231866	65.0932	57.9032	0.68155	n. def.	0.000929701	FALSE	6178.08	QQNAQGGFSSTQDTVVALHAL.2	sp|P01023|A2MG_HUMAN[...] ‚Äî QQNAQGGFSSTQDTVVALHAL.2	NaN	sp|P01023|A2MG_HUMAN;sp|P20742|PZP_HUMAN	NaN	QQNAQGGFSSTQDTVVALHAL	QQNAQGGFSSTQDTVVALHAL	NaN	FALSE	LABEL_FREE	65.07	0.000814262	0.253144	0.524016	2	1086.54	6178.08	19777.5	2426.92	7999.07
150	sample	1	150610_QE1_FS_129	150610_QE1_FS_129	1.17668	-16.7433	18.4768	0.723504	n. def.	0	FALSE	1497.79	AAVYHHF.2	sp|P01024|CO3_HUMAN ‚Äî AAVYHHF.2	NaN	sp|P01024|CO3_HUMAN	NaN	AAVYHHF	AAVYHHF	NaN	FALSE	LABEL_FREE	-17.92	0	0.04587	0.498108	2	422.708	1497.79	11845.2	903.726	5757.12
150	sample	1	150610_QE1_FS_129	150610_QE1_FS_129	0.583309	-18.2667	18.181	0.8077	n. def.	0	FALSE	10145.7	ASHLGLAR.2	sp|P01024|CO3_HUMAN ‚Äî ASHLGLAR.2	NaN	sp|P01024|CO3_HUMAN	NaN	ASHLGLAR	ASHLGLAR	NaN	FALSE	LABEL_FREE	-18.85	0	0.00425418	0.126273	2	412.741	10145.7	65537.7	3994.65	27658.4
150	sample	1	150610_QE1_FS_129	150610_QE1_FS_129	-1.94669	-25.8067	13.9681	0.855256	n. def.	0	FALSE	5647.89	FYHPEKEDGK.3	sp|P01024|CO3_HUMAN ‚Äî FYHPEKEDGK.3	NaN	sp|P01024|CO3_HUMAN	NaN	FYHPEKEDGK	FYHPEKEDGK	NaN	FALSE	LABEL_FREE	-23.86	0	0.00474242	0.207012	3	417.2	5647.89	22329.7	1806.65	6418.32
150	sample	1	150610_QE1_FS_129	150610_QE1_FS_129	-0.303351	-13.5034	19.6989	0.792877	n. def.	0	FALSE	4400.76	FYHPEKEDGKLNK.4	sp|P01024|CO3_HUMAN ‚Äî FYHPEKEDGKLNK.4	NaN	sp|P01024|CO3_HUMAN	NaN	FYHPEKEDGKLNK	FYHPEKEDGKLNK	NaN	FALSE	LABEL_FREE	-13.2	0	0.191742	0.637431	4	401.959	4400.76	29356	2619.02	18230.7
150	sample	1	150610_QE1_FS_129	150610_QE1_FS_129	-0.0326675	43.7873	47.887	0.904944	n. def.	0	FALSE	280741	IHWESASLLR.3	sp|P01024|CO3_HUMAN ‚Äî IHWESASLLR.3	NaN	sp|P01024|CO3_HUMAN	NaN	IHWESASLLR	IHWESASLLR	NaN	FALSE	LABEL_FREE	43.82	0	4.4e-06	0.000413981	3	404.556	280741	993859	136289	483902
150	sample	1	150610_QE1_FS_129	150610_QE1_FS_129	0.0771313	9.73713	31.2584	0.856266	n. def.	0	FALSE	136314	KGYTQQLAFR.3	sp|P01024|CO3_HUMAN ‚Äî KGYTQQLAFR.3	NaN	sp|P01024|CO3_HUMAN	NaN	KGYTQQLAFR	KGYTQQLAFR	NaN	FALSE	LABEL_FREE	9.66	0	5.78e-06	0.000543156	3	404.556	136314	593978	89057.8	378501
150	sample	1	150610_QE1_FS_129	150610_QE1_FS_129	0.294693	11.0847	32.1128	0.856295	n. def.	0	FALSE	117727	KVLLDGVQNPR.3	sp|P01024|CO3_HUMAN ‚Äî KVLLDGVQNPR.3	NaN	sp|P01024|CO3_HUMAN	NaN	KVLLDGVQNPR	KVLLDGVQNPR	NaN	FALSE	LABEL_FREE	10.79	0	0.0101666	0.477837	3	413.579	117727	807914	79426.6	541897
150	sample	1	150610_QE1_FS_129	150610_QE1_FS_129	-1.44927	13.4207	33.1257	0.882966	n. def.	0	FALSE	1.11873e+06	LPYSVVR.2	sp|P01024|CO3_HUMAN ‚Äî LPYSVVR.2	NaN	sp|P01024|CO3_HUMAN	NaN	LPYSVVR	LPYSVVR	NaN	FALSE	LABEL_FREE	14.87	0	4.7e-06	0.000441463	2	417.247	1.11873e+06	9.86381e+06	552504	4.78347e+06
150	sample	1	150610_QE1_FS_129	150610_QE1_FS_129	3.00235	51.2424	50.8242	0.773367	n. def.	0	FALSE	8211.28	NTMILEIC[+57.0]TR.3	sp|P01024|CO3_HUMAN ‚Äî NTMILEIC[+57.0]TR.3	NaN	sp|P01024|CO3_HUMAN	NaN	NTMILEICTR	NTMILEIC[+57.0]TR	NaN	FALSE	LABEL_FREE	48.24	0	0.0355787	0.491772	3	417.547	8211.28	69811.8	5360.88	44075.8
150	sample	1	150610_QE1_FS_129	150610_QE1_FS_129	-1.75588	-27.1059	13.4269	0.699872	n. def.	0.000370712	FALSE	3067.95	TKKQELSEAEQATR.4	sp|P01024|CO3_HUMAN ‚Äî TKKQELSEAEQATR.4	NaN	sp|P01024|CO3_HUMAN	NaN	TKKQELSEAEQATR	TKKQELSEAEQATR	NaN	FALSE	LABEL_FREE	-25.35	0	0.0374455	0.548015	4	405.465	3067.95	10700.6	1972.16	7144.49
150	sample	1	150610_QE1_FS_129	150610_QE1_FS_129	1.98709	-12.9829	19.9084	0.857099	n. def.	0	FALSE	184065	VTIKPAPETEK.3	sp|P01024|CO3_HUMAN ‚Äî VTIKPAPETEK.3	NaN	sp|P01024|CO3_HUMAN	NaN	VTIKPAPETEK	VTIKPAPETEK	NaN	FALSE	LABEL_FREE	-14.97	0	5.82e-06	0.000546994	3	404.899	184065	1.19542e+06	46534.1	306966
150	sample	1	150610_QE1_FS_129	150610_QE1_FS_129	-0.675968	17.914	35.3194	0.919185	n. def.	0	FALSE	523428	VVLVAVDK.2	sp|P01024|CO3_HUMAN ‚Äî VVLVAVDK.2	NaN	sp|P01024|CO3_HUMAN	NaN	VVLVAVDK	VVLVAVDK	NaN	FALSE	LABEL_FREE	18.59	0	0	0	2	421.771	523428	2.59806e+06	236509	1.14281e+06
150	sample	1	150610_QE1_FS_129	150610_QE1_FS_129	0.893508	70.2435	60.1051	0.813079	n. def.	0	FALSE	15541.3	APSTWLTAYVVK.3	sp|P01024|CO3_HUMAN ‚Äî APSTWLTAYVVK.3	NaN	sp|P01024|CO3_HUMAN	NaN	APSTWLTAYVVK	APSTWLTAYVVK	NaN	FALSE	LABEL_FREE	69.35	0	0.000852154	0.0285692	3	445.916	15541.3	58433.5	6650.85	24141.1
150	sample	1	150610_QE1_FS_129	150610_QE1_FS_129	6.75747	82.2875	66.1257	0.700646	n. def.	0.000355307	FALSE	224.979	DAPDHQELNLDVSLQLPSR.5	sp|P01024|CO3_HUMAN ‚Äî DAPDHQELNLDVSLQLPSR.5	NaN	sp|P01024|CO3_HUMAN	NaN	DAPDHQELNLDVSLQLPSR	DAPDHQELNLDVSLQLPSR	NaN	FALSE	LABEL_FREE	75.53	0.000355307	0.101007	0.522095	5	430.221	224.979	1969.03	110.077	953.784
150	sample	1	150610_QE1_FS_129	150610_QE1_FS_129	0.546387	7.75639	30.055	0.802481	n. def.	0	FALSE	156070	GVFVLNKK.2	sp|P01024|CO3_HUMAN ‚Äî GVFVLNKK.2	NaN	sp|P01024|CO3_HUMAN	NaN	GVFVLNKK	GVFVLNKK	NaN	FALSE	LABEL_FREE	7.21	0	1.63e-05	0.000763867	2	452.784	156070	503758	42519.9	141394
150	sample	1	150610_QE1_FS_129	150610_QE1_FS_129	2.71197	-12.238	20.2083	0.805632	n. def.	0	FALSE	6954.03	IFTVNHK.2	sp|P01024|CO3_HUMAN ‚Äî IFTVNHK.2	NaN	sp|P01024|CO3_HUMAN	NaN	IFTVNHK	IFTVNHK	NaN	FALSE	LABEL_FREE	-14.95	0	0.00945673	0.453599	2	429.746	6954.03	54597.1	4463.52	33803.6
150	sample	1	150610_QE1_FS_129	150610_QE1_FS_129	0.436877	34.9669	43.1381	0.924565	n. def.	0	FALSE	497053	ISLPESLK.2	sp|P01024|CO3_HUMAN ‚Äî ISLPESLK.2	NaN	sp|P01024|CO3_HUMAN	NaN	ISLPESLK	ISLPESLK	NaN	FALSE	LABEL_FREE	34.53	0	0	0	2	443.766	497053	3.06088e+06	227919	1.39928e+06
150	sample	1	150610_QE1_FS_129	150610_QE1_FS_129	-1.62716	29.0528	40.5134	0.908179	n. def.	0	FALSE	256759	IWDVVEK.2	sp|P01024|CO3_HUMAN ‚Äî IWDVVEK.2	NaN	sp|P01024|CO3_HUMAN	NaN	IWDVVEK	IWDVVEK	NaN	FALSE	LABEL_FREE	30.68	0	4.18e-06	0.000393082	2	444.745	256759	716486	159551	456371
150	sample	1	150610_QE1_FS_129	150610_QE1_FS_129	1.33956	-15.5604	18.8387	0.68975	n. def.	0.000648196	FALSE	6087.92	KLVLSSEK.2	sp|P01024|CO3_HUMAN ‚Äî KLVLSSEK.2	NaN	sp|P01024|CO3_HUMAN	NaN	KLVLSSEK	KLVLSSEK	NaN	FALSE	LABEL_FREE	-16.9	0	0.0639814	0.491283	2	452.279	6087.92	38736.6	3286.71	20727.3
150	sample	1	150610_QE1_FS_129	150610_QE1_FS_129	0.428181	0.658181	27.0231	0.782417	n. def.	0	FALSE	73668.2	LKGPLLNK.2	sp|P01024|CO3_HUMAN ‚Äî LKGPLLNK.2	NaN	sp|P01024|CO3_HUMAN	NaN	LKGPLLNK	LKGPLLNK	NaN	FALSE	LABEL_FREE	0.23	0	8.4e-06	0.000396461	2	441.792	73668.2	358070	31701.9	155119
150	sample	1	150610_QE1_FS_129	150610_QE1_FS_129	-1.5302	43.4098	47.7307	0.847805	n. def.	0	FALSE	15551	LM[+16.0]NIFLK.2	sp|P01024|CO3_HUMAN ‚Äî LM[+16.0]NIFLK.2	NaN	sp|P01024|CO3_HUMAN	NaN	LMNIFLK	LM[+16.0]NIFLK	NaN	FALSE	LABEL_FREE	44.94	0	0.00151066	0.0483857	2	447.759	15551	37525.2	8007.78	20145.3
150	sample	1	150610_QE1_FS_129	150610_QE1_FS_129	-0.867944	65.0521	57.8798	0.906941	n. def.	0	FALSE	544375	LMNIFLK.2	sp|P01024|CO3_HUMAN ‚Äî LMNIFLK.2	NaN	sp|P01024|CO3_HUMAN	NaN	LMNIFLK	LMNIFLK	NaN	FALSE	LABEL_FREE	65.92	0	0	0	2	439.762	544375	2.41847e+06	231090	1.01787e+06
150	sample	1	150610_QE1_FS_129	150610_QE1_FS_129	0.0587353	11.2587	32.1879	0.781553	n. def.	0	FALSE	6275	LSINTHPSQKPL.3	sp|P01024|CO3_HUMAN ‚Äî LSINTHPSQKPL.3	NaN	sp|P01024|CO3_HUMAN	NaN	LSINTHPSQKPL	LSINTHPSQKPL	NaN	FALSE	LABEL_FREE	11.2	0	0.00801311	0.306075	3	445.586	6275	55792.6	2952.52	25083.8
150	sample	1	150610_QE1_FS_129	150610_QE1_FS_129	-0.969774	-17.2098	18.3924	0.906502	n. def.	0	FALSE	46062.4	NEQVEIR.2	sp|P01024|CO3_HUMAN ‚Äî NEQVEIR.2	NaN	sp|P01024|CO3_HUMAN	NaN	NEQVEIR	NEQVEIR	NaN	FALSE	LABEL_FREE	-16.24	0	1.73e-05	0.00118254	2	444.233	46062.4	224810	21735.2	104659
150	sample	1	150610_QE1_FS_129	150610_QE1_FS_129	-0.153586	32.9364	42.2776	0.821205	n. def.	0	FALSE	515888	QGALELIK.2	sp|P01024|CO3_HUMAN ‚Äî QGALELIK.2	NaN	sp|P01024|CO3_HUMAN	NaN	QGALELIK	QGALELIK	NaN	FALSE	LABEL_FREE	33.09	0	2.09e-05	0.000597616	2	436.266	515888	1.42298e+06	271295	743369
150	sample	1	150610_QE1_FS_129	150610_QE1_FS_129	-1.46033	-27.4303	13.2917	0.835639	n. def.	0	FALSE	13017.7	QLANGVDR.2	sp|P01024|CO3_HUMAN ‚Äî QLANGVDR.2	NaN	sp|P01024|CO3_HUMAN	NaN	QLANGVDR	QLANGVDR	NaN	FALSE	LABEL_FREE	-25.97	0	0.00902323	0.239126	2	436.73	13017.7	50898.8	7065.4	27926.1
150	sample	1	150610_QE1_FS_129	150610_QE1_FS_129	0.0732031	-22.6368	15.488	0.76012	n. def.	0	FALSE	6675.55	SGSDEVQVGQQR.3	sp|P01024|CO3_HUMAN ‚Äî SGSDEVQVGQQR.3	NaN	sp|P01024|CO3_HUMAN	NaN	SGSDEVQVGQQR	SGSDEVQVGQQR	NaN	FALSE	LABEL_FREE	-22.71	0	0.00716356	0.300031	3	430.541	6675.55	35848.4	4038.21	20120.5
150	sample	1	150610_QE1_FS_129	150610_QE1_FS_129	-2.05981	61.1302	56.0104	0.862235	n. def.	0	FALSE	6485.84	VVLVAVDKGVFVLNKK.4	sp|P01024|CO3_HUMAN ‚Äî VVLVAVDKGVFVLNKK.4	NaN	sp|P01024|CO3_HUMAN	NaN	VVLVAVDKGVFVLNKK	VVLVAVDKGVFVLNKK	NaN	FALSE	LABEL_FREE	63.19	0	0.104344	0.474182	4	432.775	6485.84	34983.2	3743.62	20997.4
150	sample	1	150610_QE1_FS_129	150610_QE1_FS_129	0.0831266	21.7131	36.7931	0.788156	n. def.	0	FALSE	3452.16	DQLTC[+57.0]NKFDLK.3	sp|P01024|CO3_HUMAN ‚Äî DQLTC[+57.0]NKFDLK.3	NaN	sp|P01024|CO3_HUMAN	NaN	DQLTCNKFDLK	DQLTC[+57.0]NKFDLK	NaN	FALSE	LABEL_FREE	21.63	0	0.0239925	0.468861	3	461.231	3452.16	37358	1594.95	18574.6
150	sample	1	150610_QE1_FS_129	150610_QE1_FS_129	0.000739138	-7.84926	22.3562	0.761518	n. def.	0	FALSE	56761.6	EALKLEEK.2	sp|P01024|CO3_HUMAN ‚Äî EALKLEEK.2	NaN	sp|P01024|CO3_HUMAN	NaN	EALKLEEK	EALKLEEK	NaN	FALSE	LABEL_FREE	-7.85	0	0.000169782	0.00713495	2	480.274	56761.6	521279	24072.3	224837
150	sample	1	150610_QE1_FS_129	150610_QE1_FS_129	-0.877249	25.8327	38.6447	0.912006	n. def.	0	FALSE	1.45591e+06	GLEVTITAR.2	sp|P01024|CO3_HUMAN ‚Äî GLEVTITAR.2	NaN	sp|P01024|CO3_HUMAN	NaN	GLEVTITAR	GLEVTITAR	NaN	FALSE	LABEL_FREE	26.71	0	0	0	2	480.28	1.45591e+06	4.09985e+06	492524	1.42179e+06
150	sample	1	150610_QE1_FS_129	150610_QE1_FS_129	0.749073	85.4991	67.58	0.882994	n. def.	0	FALSE	7182.02	HYLMWGL.2	sp|P01024|CO3_HUMAN ‚Äî HYLMWGL.2	NaN	sp|P01024|CO3_HUMAN	NaN	HYLMWGL	HYLMWGL	NaN	FALSE	LABEL_FREE	84.75	0	0.000499287	0.0191434	2	460.229	7182.02	42187.7	2459.61	12712.3
150	sample	1	150610_QE1_FS_129	150610_QE1_FS_129	-0.561295	37.1187	44.2765	0.876412	n. def.	0	FALSE	3547.18	IHWESASL.2	sp|P01024|CO3_HUMAN ‚Äî IHWESASL.2	NaN	sp|P01024|CO3_HUMAN	NaN	IHWESASL	IHWESASL	NaN	FALSE	LABEL_FREE	37.68	0	0.151142	0.649475	2	471.738	3547.18	26883.7	1440.62	11437.2
150	sample	1	150610_QE1_FS_129	150610_QE1_FS_129	-0.587051	-20.3071	16.8243	0.900338	n. def.	0	FALSE	93306.7	KQELSEAEQATR.3	sp|P01024|CO3_HUMAN ‚Äî KQELSEAEQATR.3	NaN	sp|P01024|CO3_HUMAN	NaN	KQELSEAEQATR	KQELSEAEQATR	NaN	FALSE	LABEL_FREE	-19.72	0	2.68e-06	0.000251531	3	463.905	93306.7	574631	34015.7	210635
150	sample	1	150610_QE1_FS_129	150610_QE1_FS_129	-0.61167	29.8383	40.8468	0.777566	n. def.	0	FALSE	472238	LSINTHPSQKPLSITVR.4	sp|P01024|CO3_HUMAN ‚Äî LSINTHPSQKPLSITVR.4	NaN	sp|P01024|CO3_HUMAN	NaN	LSINTHPSQKPLSITVR	LSINTHPSQKPLSITVR	NaN	FALSE	LABEL_FREE	30.45	0	0.00710849	0.112749	4	473.525	472238	1.16335e+06	155658	380820
150	sample	1	150610_QE1_FS_129	150610_QE1_FS_129	1.00616	83.7962	66.7651	0.794597	n. def.	0	FALSE	23423.1	SSLSVPYVIVPLK.3	sp|P01024|CO3_HUMAN ‚Äî SSLSVPYVIVPLK.3	NaN	sp|P01024|CO3_HUMAN	NaN	SSLSVPYVIVPLK	SSLSVPYVIVPLK	NaN	FALSE	LABEL_FREE	82.79	0	0.000641091	0.0518736	3	468.29	23423.1	102243	12540	51190.4
150	sample	1	150610_QE1_FS_129	150610_QE1_FS_129	-0.169326	61.4707	56.181	0.807931	n. def.	0	FALSE	22552.7	VHQYFNVELIQPGAVK.4	sp|P01024|CO3_HUMAN ‚Äî VHQYFNVELIQPGAVK.4	NaN	sp|P01024|CO3_HUMAN	NaN	VHQYFNVELIQPGAVK	VHQYFNVELIQPGAVK	NaN	FALSE	LABEL_FREE	61.64	0	0.00761555	0.426468	4	461.254	22552.7	142853	18947.1	121837
150	sample	1	150610_QE1_FS_129	150610_QE1_FS_129	-2.68216	5.02784	28.9355	0.856487	n. def.	0	FALSE	514256	VSHSEDDC[+57.0]LAFK.3	sp|P01024|CO3_HUMAN ‚Äî VSHSEDDC[+57.0]LAFK.3	NaN	sp|P01024|CO3_HUMAN	NaN	VSHSEDDCLAFK	VSHSEDDC[+57.0]LAFK	NaN	FALSE	LABEL_FREE	7.71	0	5.83e-06	0.000547596	3	469.878	514256	2.20548e+06	238046	1.03322e+06
150	sample	1	150610_QE1_FS_129	150610_QE1_FS_129	-1.7335	-17.4135	18.3555	0.762917	n. def.	0	FALSE	1765.28	VTIKPAPETEKRPQDAK.4	sp|P01024|CO3_HUMAN ‚Äî VTIKPAPETEKRPQDAK.4	NaN	sp|P01024|CO3_HUMAN	NaN	VTIKPAPETEKRPQDAK	VTIKPAPETEKRPQDAK	NaN	FALSE	LABEL_FREE	-15.68	0	0.17083	0.599502	4	477.769	1765.28	15208.4	937.158	9527.2
150	sample	1	150610_QE1_FS_129	150610_QE1_FS_129	1.02287	11.1029	32.1207	0.883363	n. def.	0	FALSE	290585	AAVYHHFISDGVR.3	sp|P01024|CO3_HUMAN ‚Äî AAVYHHFISDGVR.3	NaN	sp|P01024|CO3_HUMAN	NaN	AAVYHHFISDGVR	AAVYHHFISDGVR	NaN	FALSE	LABEL_FREE	10.08	0	4.58e-06	0.00043084	3	491.254	290585	1.15395e+06	44811.9	184735
150	sample	1	150610_QE1_FS_129	150610_QE1_FS_129	2.13713	16.8271	34.6735	0.844004	n. def.	0	FALSE	6997.13	GQGTLSVVTM[+16.0]YHAK.3	sp|P01024|CO3_HUMAN ‚Äî GQGTLSVVTM[+16.0]YHAK.3	NaN	sp|P01024|CO3_HUMAN	NaN	GQGTLSVVTMYHAK	GQGTLSVVTM[+16.0]YHAK	NaN	FALSE	LABEL_FREE	14.69	0	0.00651538	0.212264	3	503.257	6997.13	56509	3915.71	29327.9
150	sample	1	150610_QE1_FS_129	150610_QE1_FS_129	0.0671293	30.0171	40.9226	0.90992	n. def.	0	FALSE	659739	GQGTLSVVTMYHAK.3	sp|P01024|CO3_HUMAN ‚Äî GQGTLSVVTMYHAK.3	NaN	sp|P01024|CO3_HUMAN	NaN	GQGTLSVVTMYHAK	GQGTLSVVTMYHAK	NaN	FALSE	LABEL_FREE	29.95	0	0	0	3	497.925	659739	6.66396e+06	165491	1.65784e+06
150	sample	1	150610_QE1_FS_129	150610_QE1_FS_129	-0.13914	40.3009	45.971	0.799208	n. def.	0	FALSE	53960.3	IPIEDGSGEVVLSR.3	sp|P01024|CO3_HUMAN ‚Äî IPIEDGSGEVVLSR.3	NaN	sp|P01024|CO3_HUMAN	NaN	IPIEDGSGEVVLSR	IPIEDGSGEVVLSR	NaN	FALSE	LABEL_FREE	40.44	0	0.0160424	0.416027	3	490.931	53960.3	224174	23573.2	98614.6
150	sample	1	150610_QE1_FS_129	150610_QE1_FS_129	1.29617	49.3562	50.1959	0.88955	n. def.	0	FALSE	10177.3	IRYYTYLIMNK.3	sp|P01024|CO3_HUMAN ‚Äî IRYYTYLIMNK.3	NaN	sp|P01024|CO3_HUMAN	NaN	IRYYTYLIMNK	IRYYTYLIMNK	NaN	FALSE	LABEL_FREE	48.06	0	0.0314008	0.603651	3	493.267	10177.3	123687	4574.38	55914.9
150	sample	1	150610_QE1_FS_129	150610_QE1_FS_129	-0.908645	48.8714	50.0871	0.840804	n. def.	0	FALSE	4115.1	KVFLDC[+57.0]C[+57.0]NYITELRR.4	sp|P01024|CO3_HUMAN ‚Äî KVFLDC[+57.0]C[+57.0]NYITELRR.4	NaN	sp|P01024|CO3_HUMAN	NaN	KVFLDCCNYITELRR	KVFLDC[+57.0]C[+57.0]NYITELRR	NaN	FALSE	LABEL_FREE	49.78	0	0.024625	0.416901	4	497.503	4115.1	52635.7	1585.21	20681.9
150	sample	1	150610_QE1_FS_129	150610_QE1_FS_129	-1.63002	60.79	55.8013	0.870239	n. def.	0	FALSE	365279	LVAYYTLIGASGQR.3	sp|P01024|CO3_HUMAN ‚Äî LVAYYTLIGASGQR.3	NaN	sp|P01024|CO3_HUMAN	NaN	LVAYYTLIGASGQR	LVAYYTLIGASGQR	NaN	FALSE	LABEL_FREE	62.42	0	5.44e-06	0.000511809	3	504.612	365279	1.77305e+06	194476	947052
150	sample	1	150610_QE1_FS_129	150610_QE1_FS_129	0.519989	16.58	34.5328	0.87163	n. def.	0	FALSE	22788.8	QGALELIKK.2	sp|P01024|CO3_HUMAN ‚Äî QGALELIKK.2	NaN	sp|P01024|CO3_HUMAN	NaN	QGALELIKK	QGALELIKK	NaN	FALSE	LABEL_FREE	16.06	0	0.000991114	0.0392866	2	500.314	22788.8	132409	17949.1	107061
150	sample	1	150610_QE1_FS_129	150610_QE1_FS_129	-1.6017	7.7283	30.0382	0.924032	n. def.	0	FALSE	694761	TGLQEVEVK.2	sp|P01024|CO3_HUMAN ‚Äî TGLQEVEVK.2	NaN	sp|P01024|CO3_HUMAN	NaN	TGLQEVEVK	TGLQEVEVK	NaN	FALSE	LABEL_FREE	9.33	0	0	0	2	501.777	694761	5.25626e+06	202829	1.56181e+06
150	sample	1	150610_QE1_FS_129	150610_QE1_FS_129	0.526634	9.95663	31.4013	0.701225	n. def.	0.00034371	FALSE	8181.92	AKDQLTC[+57.0]NKFDLK.3	sp|P01024|CO3_HUMAN ‚Äî AKDQLTC[+57.0]NKFDLK.3	NaN	sp|P01024|CO3_HUMAN	NaN	AKDQLTCNKFDLK	AKDQLTC[+57.0]NKFDLK	NaN	FALSE	LABEL_FREE	9.43	0	0.0210942	0.279158	3	527.608	8181.92	62796.5	3540.11	28824.3
150	sample	1	150610_QE1_FS_129	150610_QE1_FS_129	-0.678368	26.5816	39.0253	0.786068	n. def.	0	FALSE	833089	FISLGEAC[+57.0]K.2	sp|P01024|CO3_HUMAN ‚Äî FISLGEAC[+57.0]K.2	NaN	sp|P01024|CO3_HUMAN	NaN	FISLGEACK	FISLGEAC[+57.0]K	NaN	FALSE	LABEL_FREE	27.26	0	1.41e-05	0.000621317	2	512.76	833089	2.26951e+06	416784	1.0752e+06
150	sample	1	150610_QE1_FS_129	150610_QE1_FS_129	0.679028	63.559	57.156	0.680389	n. def.	0.0009784	FALSE	61064.4	IHWESASLL.2	sp|P01024|CO3_HUMAN ‚Äî IHWESASLL.2	NaN	sp|P01024|CO3_HUMAN	NaN	IHWESASLL	IHWESASLL	NaN	FALSE	LABEL_FREE	62.88	0	0.0269598	0.643465	2	528.28	61064.4	230666	26001.9	99465.7
150	sample	1	150610_QE1_FS_129	150610_QE1_FS_129	0.727993	22.268	36.9631	0.878887	n. def.	0	FALSE	163105	ISLPESLKR.2	sp|P01024|CO3_HUMAN ‚Äî ISLPESLKR.2	NaN	sp|P01024|CO3_HUMAN	NaN	ISLPESLKR	ISLPESLKR	NaN	FALSE	LABEL_FREE	21.54	0	5.7e-06	0.000536034	2	521.816	163105	1.56263e+06	57899.5	570974
150	sample	1	150610_QE1_FS_129	150610_QE1_FS_129	0.890335	16.2903	34.3829	0.848255	n. def.	0	FALSE	152675	RQGALELIK.2	sp|P01024|CO3_HUMAN ‚Äî RQGALELIK.2	NaN	sp|P01024|CO3_HUMAN	NaN	RQGALELIK	RQGALELIK	NaN	FALSE	LABEL_FREE	15.4	0	1.7e-05	0.000689393	2	514.317	152675	946523	101102	625397
150	sample	1	150610_QE1_FS_129	150610_QE1_FS_129	-3.21077	77.7192	63.7334	0.765255	n. def.	0	FALSE	2433.99	TMQALPYSTVGNSNNYLHLSVLR.5	sp|P01024|CO3_HUMAN ‚Äî TMQALPYSTVGNSNNYLHLSVLR.5	NaN	sp|P01024|CO3_HUMAN	NaN	TMQALPYSTVGNSNNYLHLSVLR	TMQALPYSTVGNSNNYLHLSVLR	NaN	FALSE	LABEL_FREE	80.93	0	0.0631831	0.482908	5	516.87	2433.99	22718.4	1053.68	9294.31
150	sample	1	150610_QE1_FS_129	150610_QE1_FS_129	-1.31418	56.9658	53.8376	0.918125	n. def.	0	FALSE	593929	VRVELLHNPAFC[+57.0]SLATTK.4	sp|P01024|CO3_HUMAN ‚Äî VRVELLHNPAFC[+57.0]SLATTK.4	NaN	sp|P01024|CO3_HUMAN	NaN	VRVELLHNPAFCSLATTK	VRVELLHNPAFC[+57.0]SLATTK	NaN	FALSE	LABEL_FREE	58.28	0	3.13e-06	0.000293891	4	514.781	593929	1.34313e+06	206831	471192
150	sample	1	150610_QE1_FS_129	150610_QE1_FS_129	-2.3495	-24.7395	14.42	0.89563	n. def.	0	FALSE	56014.7	ADIGC[+57.0]TPGSGK.2	sp|P01024|CO3_HUMAN ‚Äî ADIGC[+57.0]TPGSGK.2	NaN	sp|P01024|CO3_HUMAN	NaN	ADIGCTPGSGK	ADIGC[+57.0]TPGSGK	NaN	FALSE	LABEL_FREE	-22.39	0	5.61e-06	0.000518736	2	531.748	56014.7	180378	23584.8	74419.3
150	sample	1	150610_QE1_FS_129	150610_QE1_FS_129	-1.11955	1.10045	27.2608	0.908461	n. def.	0	FALSE	652326	AELQC[+57.0]PQPAA.2	sp|P01024|CO3_HUMAN ‚Äî AELQC[+57.0]PQPAA.2	NaN	sp|P01024|CO3_HUMAN	NaN	AELQCPQPAA	AELQC[+57.0]PQPAA	NaN	FALSE	LABEL_FREE	2.22	0	4.04e-06	0.000379581	2	542.758	652326	1.49419e+06	147295	333739
150	sample	1	150610_QE1_FS_129	150610_QE1_FS_129	0.268266	65.0883	57.9004	0.864155	n. def.	0	FALSE	123063	AGDFLEANYMNLQR.3	sp|P01024|CO3_HUMAN ‚Äî AGDFLEANYMNLQR.3	NaN	sp|P01024|CO3_HUMAN	NaN	AGDFLEANYMNLQR	AGDFLEANYMNLQR	NaN	FALSE	LABEL_FREE	64.82	0	0.000439778	0.0215213	3	547.93	123063	605497	70927.4	327136
150	sample	1	150610_QE1_FS_129	150610_QE1_FS_129	-1.44366	74.3163	62.2315	0.796925	n. def.	0	FALSE	15550.9	DAPDHQELNLDVSLQLPSR.4	sp|P01024|CO3_HUMAN ‚Äî DAPDHQELNLDVSLQLPSR.4	NaN	sp|P01024|CO3_HUMAN	NaN	DAPDHQELNLDVSLQLPSR	DAPDHQELNLDVSLQLPSR	NaN	FALSE	LABEL_FREE	75.76	0	0.00204966	0.0330386	4	537.525	15550.9	83821.7	10132.8	52423.2
150	sample	1	150610_QE1_FS_129	150610_QE1_FS_129	-0.273787	20.7462	36.4857	0.843323	n. def.	0	FALSE	588892	DSC[+57.0]VGSLVVK.2	sp|P01024|CO3_HUMAN ‚Äî DSC[+57.0]VGSLVVK.2	NaN	sp|P01024|CO3_HUMAN	NaN	DSCVGSLVVK	DSC[+57.0]VGSLVVK	NaN	FALSE	LABEL_FREE	21.02	0	4.83e-06	0.000441463	2	532.277	588892	1.57921e+06	289372	787210
150	sample	1	150610_QE1_FS_129	150610_QE1_FS_129	0.304075	54.4341	52.6181	0.901705	n. def.	0	FALSE	33964.5	FVTVQATFGTQVVEK.3	sp|P01024|CO3_HUMAN ‚Äî FVTVQATFGTQVVEK.3	NaN	sp|P01024|CO3_HUMAN	NaN	FVTVQATFGTQVVEK	FVTVQATFGTQVVEK	NaN	FALSE	LABEL_FREE	54.13	0	4.03e-06	0.000379166	3	551.967	33964.5	192305	18769.7	108819
150	sample	1	150610_QE1_FS_129	150610_QE1_FS_129	-0.0139306	-13.6439	19.6423	0.73836	n. def.	0	FALSE	3457.62	FYHPEKEDGKLNK.3	sp|P01024|CO3_HUMAN ‚Äî FYHPEKEDGKLNK.3	NaN	sp|P01024|CO3_HUMAN	NaN	FYHPEKEDGKLNK	FYHPEKEDGKLNK	NaN	FALSE	LABEL_FREE	-13.63	0	0.125982	0.657378	3	535.94	3457.62	18343.4	1808.18	11026.9
150	sample	1	150610_QE1_FS_129	150610_QE1_FS_129	1.15303	22.093	36.9095	0.91597	n. def.	0	FALSE	1.09307e+06	GYTQQLAFR.2	sp|P01024|CO3_HUMAN ‚Äî GYTQQLAFR.2	NaN	sp|P01024|CO3_HUMAN	NaN	GYTQQLAFR	GYTQQLAFR	NaN	FALSE	LABEL_FREE	20.94	0	0	0	2	542.284	1.09307e+06	1.12448e+07	229018	2389607
150	sample	1	150610_QE1_FS_129	150610_QE1_FS_129	0.311919	28.9019	40.4284	0.861904	n. def.	0	FALSE	6764.23	IPIEDGSGEVVLSRK.3	sp|P01024|CO3_HUMAN ‚Äî IPIEDGSGEVVLSRK.3	NaN	sp|P01024|CO3_HUMAN	NaN	IPIEDGSGEVVLSRK	IPIEDGSGEVVLSRK	NaN	FALSE	LABEL_FREE	28.59	0	0.000316187	0.0217817	3	533.63	6764.23	49401.7	2806.4	20101.5
150	sample	1	150610_QE1_FS_129	150610_QE1_FS_129	-0.300295	18.6397	35.6974	0.811717	n. def.	0	FALSE	7075.38	LDKAC[+57.0]EPGVDYVYK.3	sp|P01024|CO3_HUMAN ‚Äî LDKAC[+57.0]EPGVDYVYK.3	NaN	sp|P01024|CO3_HUMAN	NaN	LDKACEPGVDYVYK	LDKAC[+57.0]EPGVDYVYK	NaN	FALSE	LABEL_FREE	18.94	0	0.00348199	0.230885	3	552.936	7075.38	45903.1	3318.47	20358.2
150	sample	1	150610_QE1_FS_129	150610_QE1_FS_129	-1.22199	57.888	54.1671	0.914516	n. def.	0	FALSE	1.746e+06	NTLIIYLDK.2	sp|P01024|CO3_HUMAN ‚Äî NTLIIYLDK.2	NaN	sp|P01024|CO3_HUMAN	NaN	NTLIIYLDK	NTLIIYLDK	NaN	FALSE	LABEL_FREE	59.11	0	0	0	2	546.819	1.746e+06	8.17492e+06	409260	1.92118e+06
150	sample	1	150610_QE1_FS_129	150610_QE1_FS_129	7.09554	119.926	78.9932	0.777281	n. def.	0	FALSE	6423.56	QLYNVEATSYALLALLQLK.4	sp|P01024|CO3_HUMAN ‚Äî QLYNVEATSYALLALLQLK.4	NaN	sp|P01024|CO3_HUMAN	NaN	QLYNVEATSYALLALLQLK	QLYNVEATSYALLALLQLK	NaN	FALSE	LABEL_FREE	112.83	NaN	NaN	NaN	4	538.558	6423.56	74083.7	2429.1	27901.5
150	sample	1	150610_QE1_FS_129	150610_QE1_FS_129	-0.551776	36.0882	43.6683	0.843348	n. def.	0	FALSE	377142	RIPIEDGSGEVVLSR.3	sp|P01024|CO3_HUMAN ‚Äî RIPIEDGSGEVVLSR.3	NaN	sp|P01024|CO3_HUMAN	NaN	RIPIEDGSGEVVLSR	RIPIEDGSGEVVLSR	NaN	FALSE	LABEL_FREE	36.64	0	0.000208499	0.00380126	3	542.966	377142	1.09259e+06	124439	391308
150	sample	1	150610_QE1_FS_129	150610_QE1_FS_129	-1.14913	-27.1591	13.4047	0.882509	n. def.	0	FALSE	10850.3	TKKQELSEAEQATR.3	sp|P01024|CO3_HUMAN ‚Äî TKKQELSEAEQATR.3	NaN	sp|P01024|CO3_HUMAN	NaN	TKKQELSEAEQATR	TKKQELSEAEQATR	NaN	FALSE	LABEL_FREE	-26.01	0	0.00911645	0.525604	3	540.284	10850.3	58994.1	3397.27	17744.7
150	sample	1	150610_QE1_FS_129	150610_QE1_FS_129	0.0920674	54.4621	52.6353	0.872321	n. def.	0	FALSE	53720.6	TVMVNIENPEGIPVK.3	sp|P01024|CO3_HUMAN ‚Äî TVMVNIENPEGIPVK.3	NaN	sp|P01024|CO3_HUMAN	NaN	TVMVNIENPEGIPVK	TVMVNIENPEGIPVK	NaN	FALSE	LABEL_FREE	54.37	0	0.000270749	0.0248858	3	547.295	53720.6	465779	20557.4	173762
150	sample	1	150610_QE1_FS_129	150610_QE1_FS_129	-0.786461	73.4735	61.8146	0.787784	n. def.	0	FALSE	5854.04	VVLVAVDKGVFVLNK.3	sp|P01024|CO3_HUMAN ‚Äî VVLVAVDKGVFVLNK.3	NaN	sp|P01024|CO3_HUMAN	NaN	VVLVAVDKGVFVLNK	VVLVAVDKGVFVLNK	NaN	FALSE	LABEL_FREE	74.26	0	0.00636159	0.351386	3	534	5854.04	23334.5	3286.1	13444.4
150	sample	1	150610_QE1_FS_129	150610_QE1_FS_129	-0.611142	31.9789	41.7862	0.905979	n. def.	0	FALSE	1.04335e+06	FYYIYNEK.2	sp|P01024|CO3_HUMAN ‚Äî FYYIYNEK.2	NaN	sp|P01024|CO3_HUMAN	NaN	FYYIYNEK	FYYIYNEK	NaN	FALSE	LABEL_FREE	32.59	0	5.48e-06	0.00051498	2	570.274	1.04335e+06	5.55643e+06	368777	1.97699e+06
150	sample	1	150610_QE1_FS_129	150610_QE1_FS_129	0.489811	79.0498	64.4028	0.689634	n. def.	0.000652171	FALSE	3858.45	KVEGTAFVIF.2	sp|P01024|CO3_HUMAN ‚Äî KVEGTAFVIF.2	NaN	sp|P01024|CO3_HUMAN	NaN	KVEGTAFVIF	KVEGTAFVIF	NaN	FALSE	LABEL_FREE	78.56	0	0.00780953	0.177539	2	555.815	3858.45	31891.1	2135.49	16984.4
150	sample	1	150610_QE1_FS_129	150610_QE1_FS_129	-0.84211	-18.7221	17.8782	0.876039	n. def.	0	FALSE	49442.7	LC[+57.0]RDELC[+57.0]R.2	sp|P01024|CO3_HUMAN ‚Äî LC[+57.0]RDELC[+57.0]R.2	NaN	sp|P01024|CO3_HUMAN	NaN	LCRDELCR	LC[+57.0]RDELC[+57.0]R	NaN	FALSE	LABEL_FREE	-17.88	0	0.000471426	0.0437342	2	561.263	49442.7	270706	46667	253521
150	sample	1	150610_QE1_FS_129	150610_QE1_FS_129	-2.47137	81.4286	65.7005	0.902985	n. def.	0	FALSE	283728	SYTVAIAGYALAQMGR.3	sp|P01024|CO3_HUMAN ‚Äî SYTVAIAGYALAQMGR.3	NaN	sp|P01024|CO3_HUMAN	NaN	SYTVAIAGYALAQMGR	SYTVAIAGYALAQMGR	NaN	FALSE	LABEL_FREE	83.9	0	2.85e-06	0.000267852	3	557.955	283728	807451	92473.1	263751
150	sample	1	150610_QE1_FS_129	150610_QE1_FS_129	0.464925	72.6049	61.3261	0.712919	n. def.	0.000100557	FALSE	14660.2	VFLDC[+57.0]C[+57.0]NYITELR.3	sp|P01024|CO3_HUMAN ‚Äî VFLDC[+57.0]C[+57.0]NYITELR.3	NaN	sp|P01024|CO3_HUMAN	NaN	VFLDCCNYITELR	VFLDC[+57.0]C[+57.0]NYITELR	NaN	FALSE	LABEL_FREE	72.14	0	0.00636851	0.246574	3	568.27	14660.2	72697.6	9336.4	45295.5
150	sample	1	150610_QE1_FS_129	150610_QE1_FS_129	-0.329743	22.4703	37.0251	0.917407	n. def.	0	FALSE	283094	VLLDGVQNPR.2	sp|P01024|CO3_HUMAN ‚Äî VLLDGVQNPR.2	NaN	sp|P01024|CO3_HUMAN	NaN	VLLDGVQNPR	VLLDGVQNPR	NaN	FALSE	LABEL_FREE	22.8	0	0.00743285	0.395806	2	555.817	283094	2.27035e+06	106652	846575
150	sample	1	150610_QE1_FS_129	150610_QE1_FS_129	-1.57529	82.2047	66.0906	0.901602	n. def.	0	FALSE	3.14378e+06	DFDFVPPVVR.2	sp|P01024|CO3_HUMAN ‚Äî DFDFVPPVVR.2	NaN	sp|P01024|CO3_HUMAN	NaN	DFDFVPPVVR	DFDFVPPVVR	NaN	FALSE	LABEL_FREE	83.78	0	0	0	2	595.813	3.14378e+06	1.08485e+07	1.50974e+06	5199738
150	sample	1	150610_QE1_FS_129	150610_QE1_FS_129	-0.6884	42.0516	47.0871	0.904616	n. def.	0	FALSE	183925	DIC[+57.0]EEQVNSLPGSITK.3	sp|P01024|CO3_HUMAN ‚Äî DIC[+57.0]EEQVNSLPGSITK.3	NaN	sp|P01024|CO3_HUMAN	NaN	DICEEQVNSLPGSITK	DIC[+57.0]EEQVNSLPGSITK	NaN	FALSE	LABEL_FREE	42.74	0	4.09e-06	0.000384889	3	597.294	183925	564671	116783	351092
150	sample	1	150610_QE1_FS_129	150610_QE1_FS_129	0.00604586	103.916	77.2669	0.745458	n. def.	0	FALSE	8412.63	DM[+16.0]ALTAFVLISLQEAK.3	sp|P01024|CO3_HUMAN ‚Äî DM[+16.0]ALTAFVLISLQEAK.3	NaN	sp|P01024|CO3_HUMAN	NaN	DMALTAFVLISLQEAK	DM[+16.0]ALTAFVLISLQEAK	NaN	FALSE	LABEL_FREE	103.91	0	0.046151	0.455332	3	589.32	8412.63	56381.7	4988.71	31027.9
150	sample	1	150610_QE1_FS_129	150610_QE1_FS_129	7.27825	112.908	78.6005	0.906195	n. def.	0	FALSE	69089.8	DMALTAFVLISLQEAK.3	sp|P01024|CO3_HUMAN ‚Äî DMALTAFVLISLQEAK.3	NaN	sp|P01024|CO3_HUMAN	NaN	DMALTAFVLISLQEAK	DMALTAFVLISLQEAK	NaN	FALSE	LABEL_FREE	105.63	0	0.000545691	0.050769	3	583.987	69089.8	241870	35037.4	116501
150	sample	1	150610_QE1_FS_129	150610_QE1_FS_129	-0.507193	100.903	75.8093	0.83032	n. def.	0	FALSE	20078.9	EPGQDLVVLPL.2	sp|P01024|CO3_HUMAN ‚Äî EPGQDLVVLPL.2	NaN	sp|P01024|CO3_HUMAN	NaN	EPGQDLVVLPL	EPGQDLVVLPL	NaN	FALSE	LABEL_FREE	101.41	0	0.166389	0.569263	2	590.335	20078.9	109538	7896.36	43492.9
150	sample	1	150610_QE1_FS_129	150610_QE1_FS_129	0.470191	13.5902	33.1998	0.850303	n. def.	0	FALSE	48317.9	FISLGEAC[+57.0]KK.2	sp|P01024|CO3_HUMAN ‚Äî FISLGEAC[+57.0]KK.2	NaN	sp|P01024|CO3_HUMAN	NaN	FISLGEACKK	FISLGEAC[+57.0]KK	NaN	FALSE	LABEL_FREE	13.12	0	0.000396439	0.0345335	2	576.808	48317.9	436682	23594.4	207706
150	sample	1	150610_QE1_FS_129	150610_QE1_FS_129	2.62458	59.5146	54.9175	0.749686	n. def.	0	FALSE	24698	GQGTLSVVTMY.2	sp|P01024|CO3_HUMAN ‚Äî GQGTLSVVTMY.2	NaN	sp|P01024|CO3_HUMAN	NaN	GQGTLSVVTMY	GQGTLSVVTMY	NaN	FALSE	LABEL_FREE	56.89	0	0.116967	0.474803	2	578.289	24698	141170	15318	92192.7
150	sample	1	150610_QE1_FS_129	150610_QE1_FS_129	-0.167628	12.9424	32.9164	0.866733	n. def.	0	FALSE	5117.78	HLIVTPSGC[+57.0]GE.2	sp|P01024|CO3_HUMAN ‚Äî HLIVTPSGC[+57.0]GE.2	NaN	sp|P01024|CO3_HUMAN	NaN	HLIVTPSGCGE	HLIVTPSGC[+57.0]GE	NaN	FALSE	LABEL_FREE	13.11	0	0.00754748	0.466363	2	585.285	5117.78	43767.2	1907.01	16849.5
150	sample	1	150610_QE1_FS_129	150610_QE1_FS_129	3.67169	113.022	78.6069	0.735081	n. def.	0	FALSE	80640.3	NNNEKDMALTAFVLISLQEAK.4	sp|P01024|CO3_HUMAN ‚Äî NNNEKDMALTAFVLISLQEAK.4	NaN	sp|P01024|CO3_HUMAN	NaN	NNNEKDMALTAFVLISLQEAK	NNNEKDMALTAFVLISLQEAK	NaN	FALSE	LABEL_FREE	109.35	0	0.0107053	0.44819	4	588.31	80640.3	294105	33164.7	116501
150	sample	1	150610_QE1_FS_129	150610_QE1_FS_129	-0.106576	46.5934	49.1872	0.846413	n. def.	0	FALSE	670559	QPSSAFAAFVK.2	sp|P01024|CO3_HUMAN ‚Äî QPSSAFAAFVK.2	NaN	sp|P01024|CO3_HUMAN	NaN	QPSSAFAAFVK	QPSSAFAAFVK	NaN	FALSE	LABEL_FREE	46.7	0	5.67e-06	0.000532954	2	576.806	670559	2.29209e+06	260666	914098
150	sample	1	150610_QE1_FS_129	150610_QE1_FS_129	-0.725717	-13.6457	19.6416	0.831106	n. def.	0	FALSE	224417	SDDKVTLEER.2	sp|P01024|CO3_HUMAN ‚Äî SDDKVTLEER.2	NaN	sp|P01024|CO3_HUMAN	NaN	SDDKVTLEER	SDDKVTLEER	NaN	FALSE	LABEL_FREE	-12.92	0	1.59e-05	0.000633003	2	596.296	224417	1.64641e+06	103170	749001
150	sample	1	150610_QE1_FS_129	150610_QE1_FS_129	-0.301411	67.8386	59.1653	0.888352	n. def.	0	FALSE	494190	SGIPIVTSPYQIHFTK.3	sp|P01024|CO3_HUMAN ‚Äî SGIPIVTSPYQIHFTK.3	NaN	sp|P01024|CO3_HUMAN	NaN	SGIPIVTSPYQIHFTK	SGIPIVTSPYQIHFTK	NaN	FALSE	LABEL_FREE	68.14	0	4.74e-06	0.000445552	3	596.662	494190	2.81475e+06	88796.8	529830
150	sample	1	150610_QE1_FS_129	150610_QE1_FS_129	-2.95833	61.2317	56.0612	0.863764	n. def.	0	FALSE	15857.3	VVLVAVDKGVFVLNKK.3	sp|P01024|CO3_HUMAN ‚Äî VVLVAVDKGVFVLNKK.3	NaN	sp|P01024|CO3_HUMAN	NaN	VVLVAVDKGVFVLNKK	VVLVAVDKGVFVLNKK	NaN	FALSE	LABEL_FREE	64.19	0	0.0304564	0.646808	3	576.69	15857.3	70227.6	6833.31	33301.3
150	sample	1	150610_QE1_FS_129	150610_QE1_FS_129	-0.749504	-1.1795	26.0328	0.780782	n. def.	0	FALSE	18507.8	YISKYELDK.2	sp|P01024|CO3_HUMAN ‚Äî YISKYELDK.2	NaN	sp|P01024|CO3_HUMAN	NaN	YISKYELDK	YISKYELDK	NaN	FALSE	LABEL_FREE	-0.43	0	0.0201646	0.365262	2	579.806	18507.8	91240.4	8341.52	40816.4
150	sample	1	150610_QE1_FS_129	150610_QE1_FS_129	0.268513	-8.15149	22.1979	0.864434	n. def.	0	FALSE	8439.42	AELQC[+57.0]PQPAAR.2	sp|P01024|CO3_HUMAN ‚Äî AELQC[+57.0]PQPAAR.2	NaN	sp|P01024|CO3_HUMAN	NaN	AELQCPQPAAR	AELQC[+57.0]PQPAAR	NaN	FALSE	LABEL_FREE	-8.42	0	0.0036219	0.210104	2	620.809	8439.42	41888.7	4252.12	20810.7
150	sample	1	150610_QE1_FS_129	150610_QE1_FS_129	0.989744	102.88	76.7646	0.769104	n. def.	0	FALSE	12901.1	DSITTWEILAVSMSDK.3	sp|P01024|CO3_HUMAN ‚Äî DSITTWEILAVSMSDK.3	NaN	sp|P01024|CO3_HUMAN	NaN	DSITTWEILAVSMSDK	DSITTWEILAVSMSDK	NaN	FALSE	LABEL_FREE	101.89	0	0.0010818	0.0272864	3	599.297	12901.1	53294.4	4492.42	16668.6
150	sample	1	150610_QE1_FS_129	150610_QE1_FS_129	14.0764	123.116	79.1718	0.757879	n. def.	0	FALSE	29607.6	EPGQDLVVLPLSITTDFIPSFR.4	sp|P01024|CO3_HUMAN ‚Äî EPGQDLVVLPLSITTDFIPSFR.4	NaN	sp|P01024|CO3_HUMAN	NaN	EPGQDLVVLPLSITTDFIPSFR	EPGQDLVVLPLSITTDFIPSFR	NaN	FALSE	LABEL_FREE	109.04	0	0.031699	0.452645	4	611.832	29607.6	343456	25998.1	302739
150	sample	1	150610_QE1_FS_129	150610_QE1_FS_129	0.859488	43.7695	47.8798	0.898809	n. def.	0	FALSE	372876	IHWESASLLR.2	sp|P01024|CO3_HUMAN ‚Äî IHWESASLLR.2	NaN	sp|P01024|CO3_HUMAN	NaN	IHWESASLLR	IHWESASLLR	NaN	FALSE	LABEL_FREE	42.91	0	4.03e-06	0.000379166	2	606.331	372876	1.25216e+06	132316	442738
150	sample	1	150610_QE1_FS_129	150610_QE1_FS_129	-0.0377046	9.7723	31.2813	0.837738	n. def.	0	FALSE	99350.9	KGYTQQLAFR.2	sp|P01024|CO3_HUMAN ‚Äî KGYTQQLAFR.2	NaN	sp|P01024|CO3_HUMAN	NaN	KGYTQQLAFR	KGYTQQLAFR	NaN	FALSE	LABEL_FREE	9.81	0	1.34e-05	0.000560478	2	606.33	99350.9	460381	40213.3	182171
150	sample	1	150610_QE1_FS_129	150610_QE1_FS_129	-0.410333	58.3397	54.355	0.883355	n. def.	0	FALSE	152050	KVFLDC[+57.0]C[+57.0]NYITELR.3	sp|P01024|CO3_HUMAN ‚Äî KVFLDC[+57.0]C[+57.0]NYITELR.3	NaN	sp|P01024|CO3_HUMAN	NaN	KVFLDCCNYITELR	KVFLDC[+57.0]C[+57.0]NYITELR	NaN	FALSE	LABEL_FREE	58.75	0	4.27e-06	0.000401599	3	610.968	152050	948669	70860.4	440302
150	sample	1	150610_QE1_FS_129	150610_QE1_FS_129	-0.140961	11.029	32.0888	0.763062	n. def.	0	FALSE	113803	KVLLDGVQNPR.2	sp|P01024|CO3_HUMAN ‚Äî KVLLDGVQNPR.2	NaN	sp|P01024|CO3_HUMAN	NaN	KVLLDGVQNPR	KVLLDGVQNPR	NaN	FALSE	LABEL_FREE	11.17	0	0.0106617	0.508444	2	619.863	113803	826705	72517	529063
150	sample	1	150610_QE1_FS_129	150610_QE1_FS_129	0.25151	10.1315	31.5151	0.842375	n. def.	0	FALSE	543866	QPVPGQQMTLK.2	sp|P01024|CO3_HUMAN ‚Äî QPVPGQQMTLK.2	NaN	sp|P01024|CO3_HUMAN	NaN	QPVPGQQMTLK	QPVPGQQMTLK	NaN	FALSE	LABEL_FREE	9.88	0	3.67e-05	0.00243881	2	613.832	543866	1.63659e+06	208085	623481
150	sample	1	150610_QE1_FS_129	150610_QE1_FS_129	0.340785	1.40079	27.4034	0.916652	n. def.	0	FALSE	1.18364e+06	SEETKENEGFTVTAEGK.3	sp|P01024|CO3_HUMAN ‚Äî SEETKENEGFTVTAEGK.3	NaN	sp|P01024|CO3_HUMAN	NaN	SEETKENEGFTVTAEGK	SEETKENEGFTVTAEGK	NaN	FALSE	LABEL_FREE	1.06	0	0	0	3	619.29	1.18364e+06	4.362e+06	335085	1.24359e+06
150	sample	1	150610_QE1_FS_129	150610_QE1_FS_129	0.483817	65.2738	58.006	0.914467	n. def.	0	FALSE	679676	SNLDEDIIAEENIVSR.3	sp|P01024|CO3_HUMAN ‚Äî SNLDEDIIAEENIVSR.3	NaN	sp|P01024|CO3_HUMAN	NaN	SNLDEDIIAEENIVSR	SNLDEDIIAEENIVSR	NaN	FALSE	LABEL_FREE	64.79	0	0	0	3	606.303	679676	2.77301e+06	139314	564691
150	sample	1	150610_QE1_FS_129	150610_QE1_FS_129	1.02031	90.8403	70.2558	0.703504	n. def.	0.000297291	FALSE	23284.7	VEGTAFVIFGIQDGEQR.3	sp|P01024|CO3_HUMAN ‚Äî VEGTAFVIFGIQDGEQR.3	NaN	sp|P01024|CO3_HUMAN	NaN	VEGTAFVIFGIQDGEQR	VEGTAFVIFGIQDGEQR	NaN	FALSE	LABEL_FREE	89.82	0	0.0147303	0.332935	3	622.652	23284.7	34253.7	7046.45	11013.4
150	sample	1	150610_QE1_FS_129	150610_QE1_FS_129	0.171462	59.0315	54.6429	0.912533	n. def.	0	FALSE	422775	VELLHNPAFC[+57.0]SLATTK.3	sp|P01024|CO3_HUMAN ‚Äî VELLHNPAFC[+57.0]SLATTK.3	NaN	sp|P01024|CO3_HUMAN	NaN	VELLHNPAFCSLATTK	VELLHNPAFC[+57.0]SLATTK	NaN	FALSE	LABEL_FREE	58.86	0	0	0	3	600.982	422775	2.52433e+06	63212.5	387940
150	sample	1	150610_QE1_FS_129	150610_QE1_FS_129	0.474107	61.2941	56.0925	0.813596	n. def.	0	FALSE	94402.9	VFLDC[+57.0]C[+57.0]NYITELRR.3	sp|P01024|CO3_HUMAN ‚Äî VFLDC[+57.0]C[+57.0]NYITELRR.3	NaN	sp|P01024|CO3_HUMAN	NaN	VFLDCCNYITELRR	VFLDC[+57.0]C[+57.0]NYITELRR	NaN	FALSE	LABEL_FREE	60.82	0	4.19e-05	0.00101695	3	620.303	94402.9	443543	37717.6	181543
150	sample	1	150610_QE1_FS_129	150610_QE1_FS_129	-0.0289824	61.421	56.1561	0.921271	n. def.	0	FALSE	2.29015e+06	VHQYFNVELIQPGAVK.3	sp|P01024|CO3_HUMAN ‚Äî VHQYFNVELIQPGAVK.3	NaN	sp|P01024|CO3_HUMAN	NaN	VHQYFNVELIQPGAVK	VHQYFNVELIQPGAVK	NaN	FALSE	LABEL_FREE	61.45	0	0	0	3	614.669	2.29015e+06	6.22924e+06	734895	2116623
150	sample	1	150610_QE1_FS_129	150610_QE1_FS_129	0.20102	-13.029	19.8899	0.861287	n. def.	0	FALSE	132489	VTIKPAPETEK.2	sp|P01024|CO3_HUMAN ‚Äî VTIKPAPETEK.2	NaN	sp|P01024|CO3_HUMAN	NaN	VTIKPAPETEK	VTIKPAPETEK	NaN	FALSE	LABEL_FREE	-13.23	0	6.44e-06	0.000605749	2	606.845	132489	1.04525e+06	54515.4	425464
150	sample	1	150610_QE1_FS_129	150610_QE1_FS_129	-0.847087	31.2129	41.4412	0.780124	n. def.	0	FALSE	18540.1	YYTYLIM[+16.0]NK.2	sp|P01024|CO3_HUMAN ‚Äî YYTYLIM[+16.0]NK.2	NaN	sp|P01024|CO3_HUMAN	NaN	YYTYLIMNK	YYTYLIM[+16.0]NK	NaN	FALSE	LABEL_FREE	32.06	0	0.0113059	0.426468	2	612.803	18540.1	114791	6374.94	39457.3
150	sample	1	150610_QE1_FS_129	150610_QE1_FS_129	0.816861	47.9069	49.75	0.906982	n. def.	0	FALSE	686558	YYTYLIMNK.2	sp|P01024|CO3_HUMAN ‚Äî YYTYLIMNK.2	NaN	sp|P01024|CO3_HUMAN	NaN	YYTYLIMNK	YYTYLIMNK	NaN	FALSE	LABEL_FREE	47.09	0	3.05e-06	0.000286627	2	604.805	686558	4.42738e+06	166680	1.07387e+06
150	sample	1	150610_QE1_FS_129	150610_QE1_FS_129	0.336649	77.4666	63.6064	0.727072	n. def.	0	FALSE	14179.3	DSITTWEILAVSM[+16.0]SDKK.3	sp|P01024|CO3_HUMAN ‚Äî DSITTWEILAVSM[+16.0]SDKK.3	NaN	sp|P01024|CO3_HUMAN	NaN	DSITTWEILAVSMSDKK	DSITTWEILAVSM[+16.0]SDKK	NaN	FALSE	LABEL_FREE	77.13	0	0.0666754	0.506131	3	647.328	14179.3	50689.5	6951.91	22284.4
150	sample	1	150610_QE1_FS_129	150610_QE1_FS_129	-0.832715	96.5373	72.787	0.884045	n. def.	0	FALSE	256606	DSITTWEILAVSMSDKK.3	sp|P01024|CO3_HUMAN ‚Äî DSITTWEILAVSMSDKK.3	NaN	sp|P01024|CO3_HUMAN	NaN	DSITTWEILAVSMSDKK	DSITTWEILAVSMSDKK	NaN	FALSE	LABEL_FREE	97.37	0	4.32e-06	0.000406075	3	641.996	256606	671269	57995.8	149690
150	sample	1	150610_QE1_FS_129	150610_QE1_FS_129	-0.0205661	7.58943	29.974	0.877543	n. def.	0	FALSE	334843	ENEGFTVTAEGK.2	sp|P01024|CO3_HUMAN ‚Äî ENEGFTVTAEGK.2	NaN	sp|P01024|CO3_HUMAN	NaN	ENEGFTVTAEGK	ENEGFTVTAEGK	NaN	FALSE	LABEL_FREE	7.61	0	5.72e-06	0.000537761	2	641.302	334843	758934	90824	203794
150	sample	1	150610_QE1_FS_129	150610_QE1_FS_129	0.197976	97.218	73.3779	0.800952	n. def.	0	FALSE	167873	EYVLPSFEVIVEPTEK.3	sp|P01024|CO3_HUMAN ‚Äî EYVLPSFEVIVEPTEK.3	NaN	sp|P01024|CO3_HUMAN	NaN	EYVLPSFEVIVEPTEK	EYVLPSFEVIVEPTEK	NaN	FALSE	LABEL_FREE	97.02	0	4.56e-05	0.00155567	3	626.996	167873	540934	68385.6	231525
150	sample	1	150610_QE1_FS_129	150610_QE1_FS_129	-1.02453	-25.8345	13.9565	0.856882	n. def.	0	FALSE	9995.04	FYHPEKEDGK.2	sp|P01024|CO3_HUMAN ‚Äî FYHPEKEDGK.2	NaN	sp|P01024|CO3_HUMAN	NaN	FYHPEKEDGK	FYHPEKEDGK	NaN	FALSE	LABEL_FREE	-24.81	0	0.0026922	0.238787	2	625.296	9995.04	36942.7	2438.4	9426.03
150	sample	1	150610_QE1_FS_129	150610_QE1_FS_129	-1.17919	29.8808	40.8648	0.817513	n. def.	0	FALSE	85788.5	LSINTHPSQKPLSITVR.3	sp|P01024|CO3_HUMAN ‚Äî LSINTHPSQKPLSITVR.3	NaN	sp|P01024|CO3_HUMAN	NaN	LSINTHPSQKPLSITVR	LSINTHPSQKPLSITVR	NaN	FALSE	LABEL_FREE	31.06	0	3.94e-06	0.000370267	3	631.031	85788.5	180254	31886.1	65674.7
150	sample	1	150610_QE1_FS_129	150610_QE1_FS_129	0.106581	34.6366	43.0018	0.708597	n. def.	0.000192018	FALSE	20259.4	NTM[+16.0]ILEIC[+57.0]TR.2	sp|P01024|CO3_HUMAN ‚Äî NTM[+16.0]ILEIC[+57.0]TR.2	NaN	sp|P01024|CO3_HUMAN	NaN	NTMILEICTR	NTM[+16.0]ILEIC[+57.0]TR	NaN	FALSE	LABEL_FREE	34.53	0	0.00179698	0.0301368	2	633.816	20259.4	91607.8	9242.19	37063.8
150	sample	1	150610_QE1_FS_129	150610_QE1_FS_129	0.191615	51.2516	50.8276	0.791633	n. def.	0	FALSE	1.48653e+06	NTMILEIC[+57.0]TR.2	sp|P01024|CO3_HUMAN ‚Äî NTMILEIC[+57.0]TR.2	NaN	sp|P01024|CO3_HUMAN	NaN	NTMILEICTR	NTMILEIC[+57.0]TR	NaN	FALSE	LABEL_FREE	51.06	0	4.98e-05	0.000893028	2	625.815	1.48653e+06	5.3535e+06	479869	1.6883e+06
150	sample	1	150610_QE1_FS_129	150610_QE1_FS_129	-1.03351	-13.3435	19.7632	0.897011	n. def.	0	FALSE	243550	QELSEAEQATR.2	sp|P01024|CO3_HUMAN ‚Äî QELSEAEQATR.2	NaN	sp|P01024|CO3_HUMAN	NaN	QELSEAEQATR	QELSEAEQATR	NaN	FALSE	LABEL_FREE	-12.31	0	4.03e-06	0.000379166	2	631.304	243550	1.8025e+06	77164.1	586738
150	sample	1	150610_QE1_FS_129	150610_QE1_FS_129	-0.518678	47.4713	49.5731	0.856897	n. def.	0	FALSE	12716.8	QKPDGVFQEDAPVIHQEM[+16.0]IGGLR.4	sp|P01024|CO3_HUMAN ‚Äî QKPDGVFQEDAPVIHQEM[+16.0]IGGLR.4	NaN	sp|P01024|CO3_HUMAN	NaN	QKPDGVFQEDAPVIHQEMIGGLR	QKPDGVFQEDAPVIHQEM[+16.0]IGGLR	NaN	FALSE	LABEL_FREE	47.99	0	0.00455333	0.346711	4	645.827	12716.8	87422.5	8052.45	56440.4
150	sample	1	150610_QE1_FS_129	150610_QE1_FS_129	-0.438816	60.6212	55.6843	0.900551	n. def.	0	FALSE	418863	QKPDGVFQEDAPVIHQEMIGGLR.4	sp|P01024|CO3_HUMAN ‚Äî QKPDGVFQEDAPVIHQEMIGGLR.4	NaN	sp|P01024|CO3_HUMAN	NaN	QKPDGVFQEDAPVIHQEMIGGLR	QKPDGVFQEDAPVIHQEMIGGLR	NaN	FALSE	LABEL_FREE	61.06	0	3.32e-06	0.000312469	4	641.829	418863	1.65942e+06	95247.9	383453
150	sample	1	150610_QE1_FS_129	150610_QE1_FS_129	2.6296	1.2596	27.3364	0.852501	n. def.	0	FALSE	11388.9	SEETKENEGFTVTAEGKG.3	sp|P01024|CO3_HUMAN ‚Äî SEETKENEGFTVTAEGKG.3	NaN	sp|P01024|CO3_HUMAN	NaN	SEETKENEGFTVTAEGKG	SEETKENEGFTVTAEGKG	NaN	FALSE	LABEL_FREE	-1.37	0	0.002195	0.205776	3	638.297	11388.9	47288.3	6514.34	26195.2
150	sample	1	150610_QE1_FS_129	150610_QE1_FS_129	-2.30056	-22.5706	15.5216	0.92076	n. def.	0	FALSE	430235	SGSDEVQVGQQR.2	sp|P01024|CO3_HUMAN ‚Äî SGSDEVQVGQQR.2	NaN	sp|P01024|CO3_HUMAN	NaN	SGSDEVQVGQQR	SGSDEVQVGQQR	NaN	FALSE	LABEL_FREE	-20.27	0	0	0	2	645.308	430235	1.35487e+06	110200	346219
150	sample	1	150610_QE1_FS_129	150610_QE1_FS_129	0.36252	80.2125	65.015	0.913094	n. def.	0	FALSE	1.2243e+06	TELRPGETLNVNFLLR.3	sp|P01024|CO3_HUMAN ‚Äî TELRPGETLNVNFLLR.3	NaN	sp|P01024|CO3_HUMAN	NaN	TELRPGETLNVNFLLR	TELRPGETLNVNFLLR	NaN	FALSE	LABEL_FREE	79.85	0	0	0	3	625.02	1.2243e+06	5.64376e+06	296278	1.37515e+06
150	sample	1	150610_QE1_FS_129	150610_QE1_FS_129	0.675694	77.6757	63.7115	0.856124	n. def.	0	FALSE	6693.9	TMQALPYSTVGNSNNYLHLSVLR.4	sp|P01024|CO3_HUMAN ‚Äî TMQALPYSTVGNSNNYLHLSVLR.4	NaN	sp|P01024|CO3_HUMAN	NaN	TMQALPYSTVGNSNNYLHLSVLR	TMQALPYSTVGNSNNYLHLSVLR	NaN	FALSE	LABEL_FREE	77	0	0.0202747	0.649243	4	645.333	6693.9	76557	3066.24	34040.9
150	sample	1	150610_QE1_FS_129	150610_QE1_FS_129	0.488571	98.5686	74.6112	0.860355	n. def.	0	FALSE	494894	VVLVSLQSGYLFIQTDK.3	sp|P01024|CO3_HUMAN ‚Äî VVLVSLQSGYLFIQTDK.3	NaN	sp|P01024|CO3_HUMAN	NaN	VVLVSLQSGYLFIQTDK	VVLVSLQSGYLFIQTDK	NaN	FALSE	LABEL_FREE	98.08	0	4.36e-06	0.000410178	3	637.36	494894	537932	148090	154390
150	sample	1	150610_QE1_FS_129	150610_QE1_FS_129	2.31421	46.9842	49.359	0.754159	n. def.	0	FALSE	10414.8	YYTYLIMNKG.2	sp|P01024|CO3_HUMAN ‚Äî YYTYLIMNKG.2	NaN	sp|P01024|CO3_HUMAN	NaN	YYTYLIMNKG	YYTYLIMNKG	NaN	FALSE	LABEL_FREE	44.67	0	0.00442067	0.303675	2	633.314	10414.8	62015.1	2933.84	16920.7
150	sample	1	150610_QE1_FS_129	150610_QE1_FS_129	-2.7934	17.2366	34.9203	0.914475	n. def.	0	FALSE	1.39015e+06	AC[+57.0]EPGVDYVYK.2	sp|P01024|CO3_HUMAN ‚Äî AC[+57.0]EPGVDYVYK.2	NaN	sp|P01024|CO3_HUMAN	NaN	ACEPGVDYVYK	AC[+57.0]EPGVDYVYK	NaN	FALSE	LABEL_FREE	20.03	0	1.8e-06	0.000168897	2	650.797	1.39015e+06	4.18828e+06	561441	1711375
150	sample	1	150610_QE1_FS_129	150610_QE1_FS_129	-0.183361	70.2066	60.0888	0.908721	n. def.	0	FALSE	559650	APSTWLTAYVVK.2	sp|P01024|CO3_HUMAN ‚Äî APSTWLTAYVVK.2	NaN	sp|P01024|CO3_HUMAN	NaN	APSTWLTAYVVK	APSTWLTAYVVK	NaN	FALSE	LABEL_FREE	70.39	0	0	0	2	668.369	559650	1.61527e+06	123977	365056
150	sample	1	150610_QE1_FS_129	150610_QE1_FS_129	-2.33963	0.650369	27.0188	0.911256	n. def.	0	FALSE	551741	C[+57.0]AEENC[+57.0]FIQK.2	sp|P01024|CO3_HUMAN ‚Äî C[+57.0]AEENC[+57.0]FIQK.2	NaN	sp|P01024|CO3_HUMAN	NaN	CAEENCFIQK	C[+57.0]AEENC[+57.0]FIQK	NaN	FALSE	LABEL_FREE	2.99	0	2.25e-06	0.00021187	2	649.78	551741	1.54733e+06	116940	324334
150	sample	1	150610_QE1_FS_129	150610_QE1_FS_129	1.21921	92.9992	71.4286	0.868932	n. def.	0	FALSE	30884.3	DAPDHQELNLDVSLQLPS.3	sp|P01024|CO3_HUMAN ‚Äî DAPDHQELNLDVSLQLPS.3	NaN	sp|P01024|CO3_HUMAN	NaN	DAPDHQELNLDVSLQLPS	DAPDHQELNLDVSLQLPS	NaN	FALSE	LABEL_FREE	91.78	0	0.00758003	0.653261	3	664.328	30884.3	57938.4	9863.72	20134.4
150	sample	1	150610_QE1_FS_129	150610_QE1_FS_129	-4.47354	94.8265	72.2051	0.76463	n. def.	0	FALSE	5476.38	DSITTWEILAVSMSDKKG.3	sp|P01024|CO3_HUMAN ‚Äî DSITTWEILAVSMSDKKG.3	NaN	sp|P01024|CO3_HUMAN	NaN	DSITTWEILAVSMSDKKG	DSITTWEILAVSMSDKKG	NaN	FALSE	LABEL_FREE	99.3	0	0.00566914	0.145958	3	661.002	5476.38	13610.6	2237.93	5015.57
150	sample	1	150610_QE1_FS_129	150610_QE1_FS_129	0.189521	56.0795	53.4994	0.914096	n. def.	0	FALSE	1.05349e+06	EVVADSVWVDVK.2	sp|P01024|CO3_HUMAN ‚Äî EVVADSVWVDVK.2	NaN	sp|P01024|CO3_HUMAN	NaN	EVVADSVWVDVK	EVVADSVWVDVK	NaN	FALSE	LABEL_FREE	55.89	0	0	0	2	673.354	1.05349e+06	3.60509e+06	258791	924060
150	sample	1	150610_QE1_FS_129	150610_QE1_FS_129	-0.558306	78.2117	63.9812	0.914994	n. def.	0	FALSE	771072	KVEGTAFVIFGIQDGEQR.3	sp|P01024|CO3_HUMAN ‚Äî KVEGTAFVIFGIQDGEQR.3	NaN	sp|P01024|CO3_HUMAN	NaN	KVEGTAFVIFGIQDGEQR	KVEGTAFVIFGIQDGEQR	NaN	FALSE	LABEL_FREE	78.77	0	0	0	3	665.35	771072	2.5026e+06	130043	427285
150	sample	1	150610_QE1_FS_129	150610_QE1_FS_129	0.0978037	67.4278	59.0237	0.690356	n. def.	0.000627958	FALSE	5279.19	LESEETMVLEAHDAQGDVPVTVTVHDFPGK.5	sp|P01024|CO3_HUMAN ‚Äî LESEETMVLEAHDAQGDVPVTVTVHDFPGK.5	NaN	sp|P01024|CO3_HUMAN	NaN	LESEETMVLEAHDAQGDVPVTVTVHDFPGK	LESEETMVLEAHDAQGDVPVTVTVHDFPGK	NaN	FALSE	LABEL_FREE	67.33	0	0.0474697	0.649475	5	651.32	5279.19	20156.4	2029.49	8313
150	sample	1	150610_QE1_FS_129	150610_QE1_FS_129	-0.570709	-9.82071	21.3657	0.900755	n. def.	0	FALSE	57663.9	SGQSEDRQPVPGQQM[+16.0]TLK.3	sp|P01024|CO3_HUMAN ‚Äî SGQSEDRQPVPGQQM[+16.0]TLK.3	NaN	sp|P01024|CO3_HUMAN	NaN	SGQSEDRQPVPGQQMTLK	SGQSEDRQPVPGQQM[+16.0]TLK	NaN	FALSE	LABEL_FREE	-9.25	0	0.000443056	0.0295355	3	667.994	57663.9	246801	28078	121650
150	sample	1	150610_QE1_FS_129	150610_QE1_FS_129	0.508799	7.7588	30.0564	0.902549	n. def.	0	FALSE	599717	SGQSEDRQPVPGQQMTLK.3	sp|P01024|CO3_HUMAN ‚Äî SGQSEDRQPVPGQQMTLK.3	NaN	sp|P01024|CO3_HUMAN	NaN	SGQSEDRQPVPGQQMTLK	SGQSEDRQPVPGQQMTLK	NaN	FALSE	LABEL_FREE	7.25	0	7.92e-06	0.000446815	3	662.661	599717	2.27876e+06	268848	1.04662e+06
150	sample	1	150610_QE1_FS_129	150610_QE1_FS_129	-0.794204	19.8758	36.1896	0.748072	n. def.	0	FALSE	8674.97	TELRPGETLNVN.2	sp|P01024|CO3_HUMAN ‚Äî TELRPGETLNVN.2	NaN	sp|P01024|CO3_HUMAN	NaN	TELRPGETLNVN	TELRPGETLNVN	NaN	FALSE	LABEL_FREE	20.67	0	0.00145674	0.0992433	2	671.851	8674.97	76303.1	3640.26	32339.8
150	sample	1	150610_QE1_FS_129	150610_QE1_FS_129	0.807104	93.7471	71.845	0.70035	n. def.	0.000361367	FALSE	4007.19	YFKPGMPFDLM.2	sp|P01024|CO3_HUMAN ‚Äî YFKPGMPFDLM.2	NaN	sp|P01024|CO3_HUMAN	NaN	YFKPGMPFDLM	YFKPGMPFDLM	NaN	FALSE	LABEL_FREE	92.94	0	0.127247	0.553448	2	673.319	4007.19	14039.1	1438.08	5384.23
150	sample	1	150610_QE1_FS_129	150610_QE1_FS_129	0.199061	21.8291	36.8286	0.759187	n. def.	0	FALSE	22320	DQLTC[+57.0]NKFDLK.2	sp|P01024|CO3_HUMAN ‚Äî DQLTC[+57.0]NKFDLK.2	NaN	sp|P01024|CO3_HUMAN	NaN	DQLTCNKFDLK	DQLTC[+57.0]NKFDLK	NaN	FALSE	LABEL_FREE	21.63	0	0.0723625	0.365215	2	691.341	22320	92486.8	20120.9	79790.7
150	sample	1	150610_QE1_FS_129	150610_QE1_FS_129	-2.00567	-20.3057	16.8252	0.854346	n. def.	0	FALSE	23403.2	KQELSEAEQATR.2	sp|P01024|CO3_HUMAN ‚Äî KQELSEAEQATR.2	NaN	sp|P01024|CO3_HUMAN	NaN	KQELSEAEQATR	KQELSEAEQATR	NaN	FALSE	LABEL_FREE	-18.3	0	1.02e-05	0.00060595	2	695.351	23403.2	126729	7274.75	38792.8
150	sample	1	150610_QE1_FS_129	150610_QE1_FS_129	-1.31775	52.1223	51.2753	0.70129	n. def.	0.000342403	FALSE	6585.06	LESEETM[+16.0]VLEAHDAQGDVPVTVTVHDFPGKK.5	sp|P01024|CO3_HUMAN ‚Äî LESEETM[+16.0]VLEAHDAQGDVPVTVTVHDFPGKK.5	NaN	sp|P01024|CO3_HUMAN	NaN	LESEETMVLEAHDAQGDVPVTVTVHDFPGKK	LESEETM[+16.0]VLEAHDAQGDVPVTVTVHDFPGKK	NaN	FALSE	LABEL_FREE	53.44	0	0.120402	0.568403	5	679.93	6585.06	33076.1	2999.38	17339
150	sample	1	150610_QE1_FS_129	150610_QE1_FS_129	0.238428	60.3384	55.4884	0.751008	n. def.	0	FALSE	126280	LESEETMVLEAHDAQGDVPVTVTVHDFPGKK.5	sp|P01024|CO3_HUMAN ‚Äî LESEETMVLEAHDAQGDVPVTVTVHDFPGKK.5	NaN	sp|P01024|CO3_HUMAN	NaN	LESEETMVLEAHDAQGDVPVTVTVHDFPGKK	LESEETMVLEAHDAQGDVPVTVTVHDFPGKK	NaN	FALSE	LABEL_FREE	60.1	0	0.00885231	0.59122	5	676.536	126280	430929	33551.6	120983
150	sample	1	150610_QE1_FS_129	150610_QE1_FS_129	0.491998	81.402	65.6855	0.71728	n. def.	5.56e-06	FALSE	552.305	PGETLNVNFLLR.2	sp|P01024|CO3_HUMAN ‚Äî PGETLNVNFLLR.2	NaN	sp|P01024|CO3_HUMAN	NaN	PGETLNVNFLLR	PGETLNVNFLLR	NaN	FALSE	LABEL_FREE	80.91	0	0.0623447	0.472309	2	686.883	552.305	5712.35	216.22	3510.71
150	sample	1	150610_QE1_FS_129	150610_QE1_FS_129	-0.191932	44.3481	48.1117	0.793312	n. def.	0	FALSE	14261.8	QKPDGVFQEDAPVIHQEM.3	sp|P01024|CO3_HUMAN ‚Äî QKPDGVFQEDAPVIHQEM.3	NaN	sp|P01024|CO3_HUMAN	NaN	QKPDGVFQEDAPVIHQEM	QKPDGVFQEDAPVIHQEM	NaN	FALSE	LABEL_FREE	44.54	0	0.0330639	0.519996	3	689.999	14261.8	103272	8868.17	52658.7
150	sample	1	150610_QE1_FS_129	150610_QE1_FS_129	1.26864	83.8786	66.8001	0.918338	n. def.	0	FALSE	1.10255e+06	SSLSVPYVIVPLK.2	sp|P01024|CO3_HUMAN ‚Äî SSLSVPYVIVPLK.2	NaN	sp|P01024|CO3_HUMAN	NaN	SSLSVPYVIVPLK	SSLSVPYVIVPLK	NaN	FALSE	LABEL_FREE	82.61	0	1.45e-06	0.000135928	2	701.422	1.10255e+06	4.11573e+06	494533	1.73595e+06
150	sample	1	150610_QE1_FS_129	150610_QE1_FS_129	0.363112	39.0331	45.3318	0.907723	n. def.	0	FALSE	1.3729e+06	TIYTPGSTVLYR.2	sp|P01024|CO3_HUMAN ‚Äî TIYTPGSTVLYR.2	NaN	sp|P01024|CO3_HUMAN	NaN	TIYTPGSTVLYR	TIYTPGSTVLYR	NaN	FALSE	LABEL_FREE	38.67	0	2.23e-06	0.000209615	2	685.87	1.3729e+06	5.18808e+06	460073	1.94322e+06
150	sample	1	150610_QE1_FS_129	150610_QE1_FS_129	1.44209	57.0221	53.8567	0.91025	n. def.	0	FALSE	175752	VRVELLHNPAFC[+57.0]SLATTK.3	sp|P01024|CO3_HUMAN ‚Äî VRVELLHNPAFC[+57.0]SLATTK.3	NaN	sp|P01024|CO3_HUMAN	NaN	VRVELLHNPAFCSLATTK	VRVELLHNPAFC[+57.0]SLATTK	NaN	FALSE	LABEL_FREE	55.58	0	4.73e-06	0.000444942	3	686.04	175752	460408	57990.3	152253
150	sample	1	150610_QE1_FS_129	150610_QE1_FS_129	-7.02527	103.915	77.2662	0.807103	n. def.	0	FALSE	61565.9	YFKPGM[+16.0]PFDLMVFVTNPDGSPAYR.4	sp|P01024|CO3_HUMAN ‚Äî YFKPGM[+16.0]PFDLMVFVTNPDGSPAYR.4	NaN	sp|P01024|CO3_HUMAN	NaN	YFKPGMPFDLMVFVTNPDGSPAYR	YFKPGM[+16.0]PFDLMVFVTNPDGSPAYR	NaN	FALSE	LABEL_FREE	110.94	NaN	NaN	NaN	4	692.33	61565.9	528024	17402.1	153275
150	sample	1	150610_QE1_FS_129	150610_QE1_FS_129	-4.94526	103.915	77.2662	0.859641	n. def.	0	FALSE	46347.5	YFKPGMPFDLM[+16.0]VFVTNPDGSPAYR.4	sp|P01024|CO3_HUMAN ‚Äî YFKPGMPFDLM[+16.0]VFVTNPDGSPAYR.4	NaN	sp|P01024|CO3_HUMAN	NaN	YFKPGMPFDLMVFVTNPDGSPAYR	YFKPGMPFDLM[+16.0]VFVTNPDGSPAYR	NaN	FALSE	LABEL_FREE	108.86	0	0.0124364	0.470805	4	692.33	46347.5	398100	17486.2	153275
150	sample	1	150610_QE1_FS_129	150610_QE1_FS_129	1.25397	103.904	77.2606	0.820588	n. def.	0	FALSE	68862.1	YFKPGMPFDLMVFVTNPDGSPAYR.4	sp|P01024|CO3_HUMAN ‚Äî YFKPGMPFDLMVFVTNPDGSPAYR.4	NaN	sp|P01024|CO3_HUMAN	NaN	YFKPGMPFDLMVFVTNPDGSPAYR	YFKPGMPFDLMVFVTNPDGSPAYR	NaN	FALSE	LABEL_FREE	102.65	0	0.000219759	0.0191926	4	688.085	68862.1	541807	17759.5	131932
150	sample	1	150610_QE1_FS_129	150610_QE1_FS_129	0.505167	69.7952	59.9068	0.907121	n. def.	0	FALSE	261574	AYYENSPQQVFSTEFEVK.3	sp|P01024|CO3_HUMAN ‚Äî AYYENSPQQVFSTEFEVK.3	NaN	sp|P01024|CO3_HUMAN	NaN	AYYENSPQQVFSTEFEVK	AYYENSPQQVFSTEFEVK	NaN	FALSE	LABEL_FREE	69.29	0	1.49e-06	0.000139982	3	722.672	261574	822366	92350.3	277657
150	sample	1	150610_QE1_FS_129	150610_QE1_FS_129	-0.968179	74.2118	62.1798	0.917395	n. def.	0	FALSE	1.31502e+06	DAPDHQELNLDVSLQLPSR.3	sp|P01024|CO3_HUMAN ‚Äî DAPDHQELNLDVSLQLPSR.3	NaN	sp|P01024|CO3_HUMAN	NaN	DAPDHQELNLDVSLQLPSR	DAPDHQELNLDVSLQLPSR	NaN	FALSE	LABEL_FREE	75.18	0	0	0	3	716.364	1.31502e+06	5.66742e+06	270301	1.14985e+06
150	sample	1	150610_QE1_FS_129	150610_QE1_FS_129	2.16138	9.77138	31.2807	0.689812	n. def.	0.000646271	FALSE	3305.28	HLIVTPSGC[+57.0]GEQN.2	sp|P01024|CO3_HUMAN ‚Äî HLIVTPSGC[+57.0]GEQN.2	NaN	sp|P01024|CO3_HUMAN	NaN	HLIVTPSGCGEQN	HLIVTPSGC[+57.0]GEQN	NaN	FALSE	LABEL_FREE	7.61	0	0.0638515	0.657378	2	706.33	3305.28	11352.4	1370.44	4852.25
150	sample	1	150610_QE1_FS_129	150610_QE1_FS_129	-8.4835	100.916	75.8146	0.845513	n. def.	0	FALSE	30914	HYLM[+16.0]WGLSSDFWGEKPNLSYIIGK.4	sp|P01024|CO3_HUMAN ‚Äî HYLM[+16.0]WGLSSDFWGEKPNLSYIIGK.4	NaN	sp|P01024|CO3_HUMAN	NaN	HYLMWGLSSDFWGEKPNLSYIIGK	HYLM[+16.0]WGLSSDFWGEKPNLSYIIGK	NaN	FALSE	LABEL_FREE	109.4	0	0.14995	0.654553	4	715.36	30914	297484	11193.1	104269
150	sample	1	150610_QE1_FS_129	150610_QE1_FS_129	-9.84938	102.531	76.6116	0.893634	n. def.	0	FALSE	91379.6	HYLMWGLSSDFWGEKPNLSYIIGK.4	sp|P01024|CO3_HUMAN ‚Äî HYLMWGLSSDFWGEKPNLSYIIGK.4	NaN	sp|P01024|CO3_HUMAN	NaN	HYLMWGLSSDFWGEKPNLSYIIGK	HYLMWGLSSDFWGEKPNLSYIIGK	NaN	FALSE	LABEL_FREE	112.38	NaN	NaN	NaN	4	711.107	91379.6	851193	43037.1	408117
150	sample	1	150610_QE1_FS_129	150610_QE1_FS_129	-3.07086	82.5091	66.2196	0.897971	n. def.	0	FALSE	672910	ILLQGTPVAQM[+16.0]TEDAVDAER.3	sp|P01024|CO3_HUMAN ‚Äî ILLQGTPVAQM[+16.0]TEDAVDAER.3	NaN	sp|P01024|CO3_HUMAN	NaN	ILLQGTPVAQMTEDAVDAER	ILLQGTPVAQM[+16.0]TEDAVDAER	NaN	FALSE	LABEL_FREE	85.58	0	5.88e-08	5.53e-06	3	725.375	672910	2.35662e+06	126335	421667
150	sample	1	150610_QE1_FS_129	150610_QE1_FS_129	-0.387562	82.5224	66.2253	0.91147	n. def.	0	FALSE	730594	ILLQGTPVAQMTEDAVDAER.3	sp|P01024|CO3_HUMAN ‚Äî ILLQGTPVAQMTEDAVDAER.3	NaN	sp|P01024|CO3_HUMAN	NaN	ILLQGTPVAQMTEDAVDAER	ILLQGTPVAQMTEDAVDAER	NaN	FALSE	LABEL_FREE	82.91	0	0	0	3	719.701	730594	2.50175e+06	129178	421667
150	sample	1	150610_QE1_FS_129	150610_QE1_FS_129	1.08486	101.175	75.9251	0.818306	n. def.	0	FALSE	30326.7	QC[+57.0]QDLGAFTESM[+16.0]VVFGC[+57.0]PN.3	sp|P01024|CO3_HUMAN ‚Äî QC[+57.0]QDLGAFTESM[+16.0]VVFGC[+57.0]PN.3	NaN	sp|P01024|CO3_HUMAN	NaN	QCQDLGAFTESMVVFGCPN	QC[+57.0]QDLGAFTESM[+16.0]VVFGC[+57.0]PN	NaN	FALSE	LABEL_FREE	100.09	0	0.000638098	0.00768922	3	726.325	30326.7	181578	10836.7	66035.5
150	sample	1	150610_QE1_FS_129	150610_QE1_FS_129	1.27484	101.175	75.9251	0.810463	n. def.	0	FALSE	33460.8	QC[+57.0]QDLGAFTESMVVFGC[+57.0]PN.3	sp|P01024|CO3_HUMAN ‚Äî QC[+57.0]QDLGAFTESMVVFGC[+57.0]PN.3	NaN	sp|P01024|CO3_HUMAN	NaN	QCQDLGAFTESMVVFGCPN	QC[+57.0]QDLGAFTESMVVFGC[+57.0]PN	NaN	FALSE	LABEL_FREE	99.9	0	0.000247966	0.00517688	3	720.645	33460.8	204058	10809.8	66035.5
150	sample	1	150610_QE1_FS_129	150610_QE1_FS_129	13.501	119.341	78.9605	0.904196	n. def.	0	FALSE	1.20567e+06	QLYNVEATSYALLALLQLK.3	sp|P01024|CO3_HUMAN ‚Äî QLYNVEATSYALLALLQLK.3	NaN	sp|P01024|CO3_HUMAN	NaN	QLYNVEATSYALLALLQLK	QLYNVEATSYALLALLQLK	NaN	FALSE	LABEL_FREE	105.84	0	0	0	3	717.741	1.20567e+06	1.00451e+07	292781	2.3556e+06
150	sample	1	150610_QE1_FS_129	150610_QE1_FS_129	-3.96473	105.425	78.034	0.757462	n. def.	0	FALSE	6657.13	QVREPGQDLVVLPLSITTDFIPSFR.4	sp|P01024|CO3_HUMAN ‚Äî QVREPGQDLVVLPLSITTDFIPSFR.4	NaN	sp|P01024|CO3_HUMAN	NaN	QVREPGQDLVVLPLSITTDFIPSFR	QVREPGQDLVVLPLSITTDFIPSFR	NaN	FALSE	LABEL_FREE	109.39	NaN	NaN	NaN	4	707.64	6657.13	87252.9	4592.97	61721.2
150	sample	1	150610_QE1_FS_129	150610_QE1_FS_129	-0.975043	88.945	69.2975	0.795365	n. def.	0	FALSE	16385.7	SEFPESWLWNVEDLKEPPKNGISTK.4	sp|P01024|CO3_HUMAN ‚Äî SEFPESWLWNVEDLKEPPKNGISTK.4	NaN	sp|P01024|CO3_HUMAN	NaN	SEFPESWLWNVEDLKEPPKNGISTK	SEFPESWLWNVEDLKEPPKNGISTK	NaN	FALSE	LABEL_FREE	89.92	0	0.0254473	0.298793	4	733.62	16385.7	45026	7043.33	20410.4
150	sample	1	150610_QE1_FS_129	150610_QE1_FS_129	0.122745	52.2727	51.3586	0.912781	n. def.	0	FALSE	798060	VPVAVQGEDTVQSLTQGDGVAK.3	sp|P01024|CO3_HUMAN ‚Äî VPVAVQGEDTVQSLTQGDGVAK.3	NaN	sp|P01024|CO3_HUMAN	NaN	VPVAVQGEDTVQSLTQGDGVAK	VPVAVQGEDTVQSLTQGDGVAK	NaN	FALSE	LABEL_FREE	52.15	0	0	0	3	733.381	798060	4.31721e+06	198721	1.07122e+06
150	sample	1	150610_QE1_FS_129	150610_QE1_FS_129	-0.611712	5.00829	28.9286	0.872396	n. def.	0	FALSE	157827	VSHSEDDC[+57.0]LAFK.2	sp|P01024|CO3_HUMAN ‚Äî VSHSEDDC[+57.0]LAFK.2	NaN	sp|P01024|CO3_HUMAN	NaN	VSHSEDDCLAFK	VSHSEDDC[+57.0]LAFK	NaN	FALSE	LABEL_FREE	5.62	0	5.79e-06	0.000544455	2	704.314	157827	764866	53883.8	259725
150	sample	1	150610_QE1_FS_129	150610_QE1_FS_129	1.24872	11.0087	32.08	0.833932	n. def.	0	FALSE	69287.9	AAVYHHFISDGVR.2	sp|P01024|CO3_HUMAN ‚Äî AAVYHHFISDGVR.2	NaN	sp|P01024|CO3_HUMAN	NaN	AAVYHHFISDGVR	AAVYHHFISDGVR	NaN	FALSE	LABEL_FREE	9.76	0	3.15e-05	0.0021427	2	736.376	69287.9	290938	40567	159039
150	sample	1	150610_QE1_FS_129	150610_QE1_FS_129	2.44988	47.3399	49.5153	0.806193	n. def.	0	FALSE	99705.4	EDIPPADLSDQVPDTESETR.3	sp|P01024|CO3_HUMAN ‚Äî EDIPPADLSDQVPDTESETR.3	NaN	sp|P01024|CO3_HUMAN	NaN	EDIPPADLSDQVPDTESETR	EDIPPADLSDQVPDTESETR	NaN	FALSE	LABEL_FREE	44.89	0	0.00024645	0.0101166	3	738.673	99705.4	79183.7	80908	64120.2
150	sample	1	150610_QE1_FS_129	150610_QE1_FS_129	-0.599016	30.081	40.9496	0.906765	n. def.	0	FALSE	380903	GQGTLSVVTMYHAK.2	sp|P01024|CO3_HUMAN ‚Äî GQGTLSVVTMYHAK.2	NaN	sp|P01024|CO3_HUMAN	NaN	GQGTLSVVTMYHAK	GQGTLSVVTMYHAK	NaN	FALSE	LABEL_FREE	30.68	0	0	0	2	746.384	380903	3.61124e+06	73355.5	692454
150	sample	1	150610_QE1_FS_129	150610_QE1_FS_129	-1.92799	40.282	45.9582	0.852235	n. def.	0	FALSE	968450	IPIEDGSGEVVLSR.2	sp|P01024|CO3_HUMAN ‚Äî IPIEDGSGEVVLSR.2	NaN	sp|P01024|CO3_HUMAN	NaN	IPIEDGSGEVVLSR	IPIEDGSGEVVLSR	NaN	FALSE	LABEL_FREE	42.21	0	8.44e-06	0.000547596	2	735.893	968450	3.75649e+06	328047	1.23319e+06
150	sample	1	150610_QE1_FS_129	150610_QE1_FS_129	-0.165218	60.7548	55.7769	0.913935	n. def.	0	FALSE	1.11598e+06	LVAYYTLIGASGQR.2	sp|P01024|CO3_HUMAN ‚Äî LVAYYTLIGASGQR.2	NaN	sp|P01024|CO3_HUMAN	NaN	LVAYYTLIGASGQR	LVAYYTLIGASGQR	NaN	FALSE	LABEL_FREE	60.92	0	0	0	2	756.414	1.11598e+06	5.80904e+06	295418	1.58553e+06
150	sample	1	150610_QE1_FS_129	150610_QE1_FS_129	0.0565704	75.6666	62.858	0.846899	n. def.	0	FALSE	248215	SLYVSATVILHSGSDMVQAER.3	sp|P01024|CO3_HUMAN ‚Äî SLYVSATVILHSGSDMVQAER.3	NaN	sp|P01024|CO3_HUMAN	NaN	SLYVSATVILHSGSDMVQAER	SLYVSATVILHSGSDMVQAER	NaN	FALSE	LABEL_FREE	75.61	0	1.88e-05	0.0010308	3	755.052	248215	220837	51031.3	53099.3
150	sample	1	150610_QE1_FS_129	150610_QE1_FS_129	0.352453	105.652	78.1478	0.905052	n. def.	0	FALSE	316609	VFSLAVNLIAIDSQVLC[+57.0]GAVK.3	sp|P01024|CO3_HUMAN ‚Äî VFSLAVNLIAIDSQVLC[+57.0]GAVK.3	NaN	sp|P01024|CO3_HUMAN	NaN	VFSLAVNLIAIDSQVLCGAVK	VFSLAVNLIAIDSQVLC[+57.0]GAVK	NaN	FALSE	LABEL_FREE	105.3	0	4.03e-06	0.000379166	3	739.749	316609	2191604	77255.4	546466
150	sample	1	150610_QE1_FS_129	150610_QE1_FS_129	1.80201	104.992	77.8168	0.694373	n. def.	0.000489878	FALSE	360688	VQLSNDFDEYIM[+16.0]AIEQTIK.3	sp|P01024|CO3_HUMAN ‚Äî VQLSNDFDEYIM[+16.0]AIEQTIK.3	NaN	sp|P01024|CO3_HUMAN	NaN	VQLSNDFDEYIMAIEQTIK	VQLSNDFDEYIM[+16.0]AIEQTIK	NaN	FALSE	LABEL_FREE	103.19	0	0.00063431	0.00235142	3	758.373	360688	2.57798e+06	98965.6	673270
150	sample	1	150610_QE1_FS_129	150610_QE1_FS_129	0.688895	104.969	77.8052	0.889494	n. def.	0	FALSE	353551	VQLSNDFDEYIMAIEQTIK.3	sp|P01024|CO3_HUMAN ‚Äî VQLSNDFDEYIMAIEQTIK.3	NaN	sp|P01024|CO3_HUMAN	NaN	VQLSNDFDEYIMAIEQTIK	VQLSNDFDEYIMAIEQTIK	NaN	FALSE	LABEL_FREE	104.28	0	0	0	3	753.041	353551	2.528e+06	98291.1	673270
150	sample	1	150610_QE1_FS_129	150610_QE1_FS_129	-2.28332	101.927	76.3242	0.736545	n. def.	0	FALSE	55338.1	NNNEKDM[+16.0]ALTAFVLISLQEAK.3	sp|P01024|CO3_HUMAN ‚Äî NNNEKDM[+16.0]ALTAFVLISLQEAK.3	NaN	sp|P01024|CO3_HUMAN	NaN	NNNEKDMALTAFVLISLQEAK	NNNEKDM[+16.0]ALTAFVLISLQEAK	NaN	FALSE	LABEL_FREE	104.21	0	0.00095055	0.0097812	3	789.074	55338.1	348378	17687.3	103219
150	sample	1	150610_QE1_FS_129	150610_QE1_FS_129	0.55901	101.959	76.3414	0.891032	n. def.	0	FALSE	39416.7	NNNEKDMALTAFVLISLQEAK.3	sp|P01024|CO3_HUMAN ‚Äî NNNEKDMALTAFVLISLQEAK.3	NaN	sp|P01024|CO3_HUMAN	NaN	NNNEKDMALTAFVLISLQEAK	NNNEKDMALTAFVLISLQEAK	NaN	FALSE	LABEL_FREE	101.4	0	4.53e-06	0.000425672	3	783.743	39416.7	274608	14977.4	99488.1
150	sample	1	150610_QE1_FS_129	150610_QE1_FS_129	-10.5063	105.354	77.9981	0.728577	n. def.	0	FALSE	21352.1	PGM[+16.0]PFDLMVFVTNPDGSPAYR.3	sp|P01024|CO3_HUMAN ‚Äî PGM[+16.0]PFDLMVFVTNPDGSPAYR.3	NaN	sp|P01024|CO3_HUMAN	NaN	PGMPFDLMVFVTNPDGSPAYR	PGM[+16.0]PFDLMVFVTNPDGSPAYR	NaN	FALSE	LABEL_FREE	115.86	NaN	NaN	NaN	3	776.366	21352.1	159285	10649.6	82020
150	sample	1	150610_QE1_FS_129	150610_QE1_FS_129	-1.31077	105.319	77.9808	0.846343	n. def.	0	FALSE	19110.2	PGMPFDLM[+16.0]VFVTNPDGSPAYR.3	sp|P01024|CO3_HUMAN ‚Äî PGMPFDLM[+16.0]VFVTNPDGSPAYR.3	NaN	sp|P01024|CO3_HUMAN	NaN	PGMPFDLMVFVTNPDGSPAYR	PGMPFDLM[+16.0]VFVTNPDGSPAYR	NaN	FALSE	LABEL_FREE	106.63	0	0.0044004	0.33813	3	776.71	19110.2	144963	10714.9	82020
150	sample	1	150610_QE1_FS_129	150610_QE1_FS_129	0.50661	105.297	77.9695	0.855077	n. def.	0	FALSE	20018.4	PGMPFDLMVFVTNPDGSPAYR.3	sp|P01024|CO3_HUMAN ‚Äî PGMPFDLMVFVTNPDGSPAYR.3	NaN	sp|P01024|CO3_HUMAN	NaN	PGMPFDLMVFVTNPDGSPAYR	PGMPFDLMVFVTNPDGSPAYR	NaN	FALSE	LABEL_FREE	104.79	0	0.00012209	0.0061241	3	771.035	20018.4	145147	10921.5	82020
150	sample	1	150610_QE1_FS_129	150610_QE1_FS_129	-0.509869	97.9101	73.991	0.873818	n. def.	0	FALSE	204127	SEFPESWLWNVEDLKEPPK.3	sp|P01024|CO3_HUMAN ‚Äî SEFPESWLWNVEDLKEPPK.3	NaN	sp|P01024|CO3_HUMAN	NaN	SEFPESWLWNVEDLKEPPK	SEFPESWLWNVEDLKEPPK	NaN	FALSE	LABEL_FREE	98.42	0	5.78e-06	0.000543156	3	777.383	204127	251112	75363.7	89470.9
150	sample	1	150610_QE1_FS_129	150610_QE1_FS_129	-0.72219	89.2678	69.459	0.866736	n. def.	0	FALSE	27192.4	SGIPIVTSPYQIHF.2	sp|P01024|CO3_HUMAN ‚Äî SGIPIVTSPYQIHF.2	NaN	sp|P01024|CO3_HUMAN	NaN	SGIPIVTSPYQIHF	SGIPIVTSPYQIHF	NaN	FALSE	LABEL_FREE	89.99	0	5.21e-06	0.000490037	2	779.917	27192.4	213286	6834.88	54433
150	sample	1	150610_QE1_FS_129	150610_QE1_FS_129	-3.35602	99.464	75.1604	0.74201	n. def.	0	FALSE	84010.5	YRGDQDATMSILDISMMTGFAPDTDDLK.4	sp|P01024|CO3_HUMAN ‚Äî YRGDQDATMSILDISMMTGFAPDTDDLK.4	NaN	sp|P01024|CO3_HUMAN	NaN	YRGDQDATMSILDISMMTGFAPDTDDLK	YRGDQDATMSILDISMMTGFAPDTDDLK	NaN	FALSE	LABEL_FREE	102.82	0	0.00142326	0.12156	4	777.606	84010.5	563415	39780.6	298616
150	sample	1	150610_QE1_FS_129	150610_QE1_FS_129	0.214743	48.1747	49.8557	0.821074	n. def.	0	FALSE	14050.1	AGDFLEANYM[+16.0]NLQR.2	sp|P01024|CO3_HUMAN ‚Äî AGDFLEANYM[+16.0]NLQR.2	NaN	sp|P01024|CO3_HUMAN	NaN	AGDFLEANYMNLQR	AGDFLEANYM[+16.0]NLQR	NaN	FALSE	LABEL_FREE	47.96	0	0.00773839	0.38404	2	829.387	14050.1	40795.4	6917.84	21358.4
150	sample	1	150610_QE1_FS_129	150610_QE1_FS_129	0.316391	65.1064	57.9107	0.913153	n. def.	0	FALSE	1.05117e+06	AGDFLEANYMNLQR.2	sp|P01024|CO3_HUMAN ‚Äî AGDFLEANYMNLQR.2	NaN	sp|P01024|CO3_HUMAN	NaN	AGDFLEANYMNLQR	AGDFLEANYMNLQR	NaN	FALSE	LABEL_FREE	64.79	0	0	0	2	821.388	1.05117e+06	5.08184e+06	225824	1.06201e+06
150	sample	1	150610_QE1_FS_129	150610_QE1_FS_129	2.52638	83.9864	66.8457	0.719819	n. def.	0	FALSE	6696.9	DYAGVFSDAGLTFTSSSGQQTAQR.3	sp|P01024|CO3_HUMAN ‚Äî DYAGVFSDAGLTFTSSSGQQTAQR.3	NaN	sp|P01024|CO3_HUMAN	NaN	DYAGVFSDAGLTFTSSSGQQTAQR	DYAGVFSDAGLTFTSSSGQQTAQR	NaN	FALSE	LABEL_FREE	81.46	0	0.000154531	0.00175116	3	832.39	6696.9	10689.7	3327	7037.83
150	sample	1	150610_QE1_FS_129	150610_QE1_FS_129	15.9893	122.609	79.1434	0.895744	n. def.	0	FALSE	570653	EPGQDLVVLPLSITTDFIPSFR.3	sp|P01024|CO3_HUMAN ‚Äî EPGQDLVVLPLSITTDFIPSFR.3	NaN	sp|P01024|CO3_HUMAN	NaN	EPGQDLVVLPLSITTDFIPSFR	EPGQDLVVLPLSITTDFIPSFR	NaN	FALSE	LABEL_FREE	106.62	0	0	0	3	815.442	570653	4.39434e+06	195722	1537138
150	sample	1	150610_QE1_FS_129	150610_QE1_FS_129	-0.394099	54.3859	52.5886	0.853516	n. def.	0	FALSE	60088.3	FVTVQATFGTQVVEK.2	sp|P01024|CO3_HUMAN ‚Äî FVTVQATFGTQVVEK.2	NaN	sp|P01024|CO3_HUMAN	NaN	FVTVQATFGTQVVEK	FVTVQATFGTQVVEK	NaN	FALSE	LABEL_FREE	54.78	0	6.44e-06	0.000605749	2	827.446	60088.3	340613	15663.8	88885.1
150	sample	1	150610_QE1_FS_129	150610_QE1_FS_129	15.1354	124.615	79.2556	0.812096	n. def.	0	FALSE	23633.1	GIC[+57.0]VADPFEVTVM[+16.0]QDFFIDLR.3	sp|P01024|CO3_HUMAN ‚Äî GIC[+57.0]VADPFEVTVM[+16.0]QDFFIDLR.3	NaN	sp|P01024|CO3_HUMAN	NaN	GICVADPFEVTVMQDFFIDLR	GIC[+57.0]VADPFEVTVM[+16.0]QDFFIDLR	NaN	FALSE	LABEL_FREE	109.48	0	0.0174372	0.374179	3	830.41	23633.1	239775	12375	127602
150	sample	1	150610_QE1_FS_129	150610_QE1_FS_129	17.3143	124.404	79.2438	0.864952	n. def.	0	FALSE	23288.2	GIC[+57.0]VADPFEVTVMQDFFIDLR.3	sp|P01024|CO3_HUMAN ‚Äî GIC[+57.0]VADPFEVTVMQDFFIDLR.3	NaN	sp|P01024|CO3_HUMAN	NaN	GICVADPFEVTVMQDFFIDLR	GIC[+57.0]VADPFEVTVMQDFFIDLR	NaN	FALSE	LABEL_FREE	107.09	0	0.0237213	0.424414	3	824.736	23288.2	239775	12212.3	127602
150	sample	1	150610_QE1_FS_129	150610_QE1_FS_129	-7.39206	51.7479	51.068	0.727377	n. def.	0	FALSE	5412.91	LESEETM[+16.0]VLEAHDAQGDVPVTVTVHDFPGK.4	sp|P01024|CO3_HUMAN ‚Äî LESEETM[+16.0]VLEAHDAQGDVPVTVTVHDFPGK.4	NaN	sp|P01024|CO3_HUMAN	NaN	LESEETMVLEAHDAQGDVPVTVTVHDFPGK	LESEETM[+16.0]VLEAHDAQGDVPVTVTVHDFPGK	NaN	FALSE	LABEL_FREE	59.14	0	0.194056	0.499229	4	817.9	5412.91	26881.5	2565.68	11004.8
150	sample	1	150610_QE1_FS_129	150610_QE1_FS_129	-0.0287506	67.2512	58.9625	0.87004	n. def.	0	FALSE	228723	LESEETMVLEAHDAQGDVPVTVTVHDFPGK.4	sp|P01024|CO3_HUMAN ‚Äî LESEETMVLEAHDAQGDVPVTVTVHDFPGK.4	NaN	sp|P01024|CO3_HUMAN	NaN	LESEETMVLEAHDAQGDVPVTVTVHDFPGK	LESEETMVLEAHDAQGDVPVTVTVHDFPGK	NaN	FALSE	LABEL_FREE	67.28	0	5.49e-06	0.000516086	4	813.396	228723	661084	44913.7	130354
150	sample	1	150610_QE1_FS_129	150610_QE1_FS_129	3.66302	116.223	78.786	0.783151	n. def.	0	FALSE	8124.55	QDSLSSQNQLGVLPLSWDIPELVNM[+16.0]GQWK.4	sp|P01024|CO3_HUMAN ‚Äî QDSLSSQNQLGVLPLSWDIPELVNM[+16.0]GQWK.4	NaN	sp|P01024|CO3_HUMAN	NaN	QDSLSSQNQLGVLPLSWDIPELVNMGQWK	QDSLSSQNQLGVLPLSWDIPELVNM[+16.0]GQWK	NaN	FALSE	LABEL_FREE	112.56	NaN	NaN	NaN	4	825.676	8124.55	98355	3438.06	41018.4
150	sample	1	150610_QE1_FS_129	150610_QE1_FS_129	8.94302	116.223	78.786	0.836775	n. def.	0	FALSE	17152.3	QDSLSSQNQLGVLPLSWDIPELVNMGQWK.4	sp|P01024|CO3_HUMAN ‚Äî QDSLSSQNQLGVLPLSWDIPELVNMGQWK.4	NaN	sp|P01024|CO3_HUMAN	NaN	QDSLSSQNQLGVLPLSWDIPELVNMGQWK	QDSLSSQNQLGVLPLSWDIPELVNMGQWK	NaN	FALSE	LABEL_FREE	107.28	0	0.000173904	0.0104188	4	821.417	17152.3	187051	8895.53	94681.7
150	sample	1	150610_QE1_FS_129	150610_QE1_FS_129	0.59176	36.1218	43.6841	0.762367	n. def.	0	FALSE	115217	RIPIEDGSGEVVLSR.2	sp|P01024|CO3_HUMAN ‚Äî RIPIEDGSGEVVLSR.2	NaN	sp|P01024|CO3_HUMAN	NaN	RIPIEDGSGEVVLSR	RIPIEDGSGEVVLSR	NaN	FALSE	LABEL_FREE	35.53	0	0.00208249	0.0531917	2	813.944	115217	382558	108802	360904
150	sample	1	150610_QE1_FS_129	150610_QE1_FS_129	0.377388	59.1474	54.6912	0.823664	n. def.	0	FALSE	6417.74	SYTVAIAGYALAQM[+16.0]GR.2	sp|P01024|CO3_HUMAN ‚Äî SYTVAIAGYALAQM[+16.0]GR.2	NaN	sp|P01024|CO3_HUMAN	NaN	SYTVAIAGYALAQMGR	SYTVAIAGYALAQM[+16.0]GR	NaN	FALSE	LABEL_FREE	58.77	0	0.00340719	0.229004	2	844.426	6417.74	42214.9	3904.67	26182.1
150	sample	1	150610_QE1_FS_129	150610_QE1_FS_129	-0.809631	81.3804	65.6733	0.91132	n. def.	0	FALSE	381678	SYTVAIAGYALAQMGR.2	sp|P01024|CO3_HUMAN ‚Äî SYTVAIAGYALAQMGR.2	NaN	sp|P01024|CO3_HUMAN	NaN	SYTVAIAGYALAQMGR	SYTVAIAGYALAQMGR	NaN	FALSE	LABEL_FREE	82.19	0	0	0	2	836.429	381678	947682	87876.4	216841
150	sample	1	150610_QE1_FS_129	150610_QE1_FS_129	-1.35822	-27.1582	13.4051	0.69272	n. def.	0.000546735	FALSE	1063.61	TKKQELSEAEQATR.2	sp|P01024|CO3_HUMAN ‚Äî TKKQELSEAEQATR.2	NaN	sp|P01024|CO3_HUMAN	NaN	TKKQELSEAEQATR	TKKQELSEAEQATR	NaN	FALSE	LABEL_FREE	-25.8	0	0.0378827	0.487135	2	809.923	1063.61	8369.63	910.121	6462.79
150	sample	1	150610_QE1_FS_129	150610_QE1_FS_129	-0.201727	45.3383	48.5714	0.904282	n. def.	0	FALSE	28505.1	TVM[+16.0]VNIENPEGIPVK.2	sp|P01024|CO3_HUMAN ‚Äî TVM[+16.0]VNIENPEGIPVK.2	NaN	sp|P01024|CO3_HUMAN	NaN	TVMVNIENPEGIPVK	TVM[+16.0]VNIENPEGIPVK	NaN	FALSE	LABEL_FREE	45.54	0	4.36e-06	0.000410178	2	828.437	28505.1	132254	10073.2	47171.8
150	sample	1	150610_QE1_FS_129	150610_QE1_FS_129	0.0564546	54.4965	52.6564	0.916551	n. def.	0	FALSE	513409	TVMVNIENPEGIPVK.2	sp|P01024|CO3_HUMAN ‚Äî TVMVNIENPEGIPVK.2	NaN	sp|P01024|CO3_HUMAN	NaN	TVMVNIENPEGIPVK	TVMVNIENPEGIPVK	NaN	FALSE	LABEL_FREE	54.44	0	0	0	2	820.44	513409	3.82614e+06	181514	1.34853e+06
150	sample	1	150610_QE1_FS_129	150610_QE1_FS_129	-0.320097	72.6699	61.3629	0.851005	n. def.	0	FALSE	519925	VFLDC[+57.0]C[+57.0]NYITELR.2	sp|P01024|CO3_HUMAN ‚Äî VFLDC[+57.0]C[+57.0]NYITELR.2	NaN	sp|P01024|CO3_HUMAN	NaN	VFLDCCNYITELR	VFLDC[+57.0]C[+57.0]NYITELR	NaN	FALSE	LABEL_FREE	72.99	0	5.51e-06	0.000517563	2	851.9	519925	2.07027e+06	110937	440344
150	sample	1	150610_QE1_FS_129	150610_QE1_FS_129	0.43465	31.6347	41.6311	0.922696	n. def.	0	FALSE	1.65579e+06	VYAYYNLEESC[+57.0]TR.2	sp|P01024|CO3_HUMAN ‚Äî VYAYYNLEESC[+57.0]TR.2	NaN	sp|P01024|CO3_HUMAN	NaN	VYAYYNLEESCTR	VYAYYNLEESC[+57.0]TR	NaN	FALSE	LABEL_FREE	31.2	0	2.14e-06	0.00020158	2	834.372	1.65579e+06	5.00529e+06	295497	981953
150	sample	1	150610_QE1_FS_129	150610_QE1_FS_129	0.655705	72.1457	61.0658	0.73371	n. def.	0	FALSE	8838.63	ADIGC[+57.0]TPGSGKDYAGVFSDAGLTFTSSSGQQTAQR.4	sp|P01024|CO3_HUMAN ‚Äî ADIGC[+57.0]TPGSGKDYAGVFSDAGLTFTSSSGQQTAQR.4	NaN	sp|P01024|CO3_HUMAN	NaN	ADIGCTPGSGKDYAGVFSDAGLTFTSSSGQQTAQR	ADIGC[+57.0]TPGSGKDYAGVFSDAGLTFTSSSGQQTAQR	NaN	FALSE	LABEL_FREE	71.49	0	0.00656458	0.219527	4	885.41	8838.63	23508.1	3864.23	10321.8
150	sample	1	150610_QE1_FS_129	150610_QE1_FS_129	-2.05212	42.1379	47.1279	0.905494	n. def.	0	FALSE	1.14707e+06	DIC[+57.0]EEQVNSLPGSITK.2	sp|P01024|CO3_HUMAN ‚Äî DIC[+57.0]EEQVNSLPGSITK.2	NaN	sp|P01024|CO3_HUMAN	NaN	DICEEQVNSLPGSITK	DIC[+57.0]EEQVNSLPGSITK	NaN	FALSE	LABEL_FREE	44.19	0	0	0	2	895.93	1.14707e+06	2.85521e+06	559808	1.41726e+06
150	sample	1	150610_QE1_FS_129	150610_QE1_FS_129	5.9599	113.14	78.6135	0.893084	n. def.	0	FALSE	59664.3	DMALTAFVLISLQEAK.2	sp|P01024|CO3_HUMAN ‚Äî DMALTAFVLISLQEAK.2	NaN	sp|P01024|CO3_HUMAN	NaN	DMALTAFVLISLQEAK	DMALTAFVLISLQEAK	NaN	FALSE	LABEL_FREE	107.18	0	4.88e-05	0.00210009	2	875.478	59664.3	211797	32165.5	115088
150	sample	1	150610_QE1_FS_129	150610_QE1_FS_129	-0.15462	102.825	76.7408	0.848469	n. def.	0	FALSE	90874.3	DSITTWEILAVSMSDK.2	sp|P01024|CO3_HUMAN ‚Äî DSITTWEILAVSMSDK.2	NaN	sp|P01024|CO3_HUMAN	NaN	DSITTWEILAVSMSDK	DSITTWEILAVSMSDK	NaN	FALSE	LABEL_FREE	102.98	0	4.87e-06	0.000458007	2	898.443	90874.3	299857	30179.4	109596
150	sample	1	150610_QE1_FS_129	150610_QE1_FS_129	0.805965	52.926	51.7203	0.90459	n. def.	0	FALSE	609357	DTWVEHWPEEDEC[+57.0]QDEENQK.3	sp|P01024|CO3_HUMAN ‚Äî DTWVEHWPEEDEC[+57.0]QDEENQK.3	NaN	sp|P01024|CO3_HUMAN	NaN	DTWVEHWPEEDECQDEENQK	DTWVEHWPEEDEC[+57.0]QDEENQK	NaN	FALSE	LABEL_FREE	52.12	0	4.79e-06	0.000450496	3	868.347	609357	1.51872e+06	153904	410986
150	sample	1	150610_QE1_FS_129	150610_QE1_FS_129	-1.6709	47.4891	49.5809	0.693638	n. def.	0.000515489	FALSE	4326.16	QKPDGVFQEDAPVIHQEM[+16.0]IGGLR.3	sp|P01024|CO3_HUMAN ‚Äî QKPDGVFQEDAPVIHQEM[+16.0]IGGLR.3	NaN	sp|P01024|CO3_HUMAN	NaN	QKPDGVFQEDAPVIHQEMIGGLR	QKPDGVFQEDAPVIHQEM[+16.0]IGGLR	NaN	FALSE	LABEL_FREE	49.16	0	0.0431855	0.547344	3	860.767	4326.16	24412	1446.97	9048.9
150	sample	1	150610_QE1_FS_129	150610_QE1_FS_129	0.450893	60.6909	55.7326	0.87764	n. def.	0	FALSE	30314.4	QKPDGVFQEDAPVIHQEMIGGLR.3	sp|P01024|CO3_HUMAN ‚Äî QKPDGVFQEDAPVIHQEMIGGLR.3	NaN	sp|P01024|CO3_HUMAN	NaN	QKPDGVFQEDAPVIHQEMIGGLR	QKPDGVFQEDAPVIHQEMIGGLR	NaN	FALSE	LABEL_FREE	60.24	0	4.03e-05	0.002748	3	855.436	30314.4	132098	11160.6	50974.3
150	sample	1	150610_QE1_FS_129	150610_QE1_FS_129	-0.273788	67.7262	59.1265	0.854268	n. def.	0	FALSE	101225	SGIPIVTSPYQIHFTK.2	sp|P01024|CO3_HUMAN ‚Äî SGIPIVTSPYQIHFTK.2	NaN	sp|P01024|CO3_HUMAN	NaN	SGIPIVTSPYQIHFTK	SGIPIVTSPYQIHFTK	NaN	FALSE	LABEL_FREE	68	0	6.04e-06	0.000568097	2	894.488	101225	712318	27551.4	199173
150	sample	1	150610_QE1_FS_129	150610_QE1_FS_129	0.13205	65.232	57.9822	0.917307	n. def.	0	FALSE	810272	SNLDEDIIAEENIVSR.2	sp|P01024|CO3_HUMAN ‚Äî SNLDEDIIAEENIVSR.2	NaN	sp|P01024|CO3_HUMAN	NaN	SNLDEDIIAEENIVSR	SNLDEDIIAEENIVSR	NaN	FALSE	LABEL_FREE	65.1	0	0	0	2	908.95	810272	2.98859e+06	239137	896226
150	sample	1	150610_QE1_FS_129	150610_QE1_FS_129	-0.0943695	71.8156	60.8788	0.84462	n. def.	0	FALSE	17087.2	TM[+16.0]QALPYSTVGNSNNYLHLSVLR.3	sp|P01024|CO3_HUMAN ‚Äî TM[+16.0]QALPYSTVGNSNNYLHLSVLR.3	NaN	sp|P01024|CO3_HUMAN	NaN	TMQALPYSTVGNSNNYLHLSVLR	TM[+16.0]QALPYSTVGNSNNYLHLSVLR	NaN	FALSE	LABEL_FREE	71.91	0	1.41e-05	0.000689177	3	865.44	17087.2	80011.5	6983.2	35302.1
150	sample	1	150610_QE1_FS_129	150610_QE1_FS_129	0.207263	77.6673	63.7073	0.883531	n. def.	0	FALSE	239826	TMQALPYSTVGNSNNYLHLSVLR.3	sp|P01024|CO3_HUMAN ‚Äî TMQALPYSTVGNSNNYLHLSVLR.3	NaN	sp|P01024|CO3_HUMAN	NaN	TMQALPYSTVGNSNNYLHLSVLR	TMQALPYSTVGNSNNYLHLSVLR	NaN	FALSE	LABEL_FREE	77.46	0	4.46e-06	0.000419379	3	860.108	239826	3.1364e+06	84778.3	1.08754e+06
150	sample	1	150610_QE1_FS_129	150610_QE1_FS_129	0.423481	59.0435	54.6479	0.794283	n. def.	0	FALSE	84536.2	VELLHNPAFC[+57.0]SLATTK.2	sp|P01024|CO3_HUMAN ‚Äî VELLHNPAFC[+57.0]SLATTK.2	NaN	sp|P01024|CO3_HUMAN	NaN	VELLHNPAFCSLATTK	VELLHNPAFC[+57.0]SLATTK	NaN	FALSE	LABEL_FREE	58.62	0	4.39e-05	0.000698603	2	900.97	84536.2	516122	47966.4	293208
150	sample	1	150610_QE1_FS_129	150610_QE1_FS_129	3.44717	101.947	76.3351	0.811848	n. def.	0	FALSE	136504	YYGGGYGSTQATFM[+16.0]VFQALAQYQK.3	sp|P01024|CO3_HUMAN ‚Äî YYGGGYGSTQATFM[+16.0]VFQALAQYQK.3	NaN	sp|P01024|CO3_HUMAN	NaN	YYGGGYGSTQATFMVFQALAQYQK	YYGGGYGSTQATFM[+16.0]VFQALAQYQK	NaN	FALSE	LABEL_FREE	98.5	0	6.2e-05	0.000692028	3	899.087	136504	1.24534e+06	36556.2	340629
150	sample	1	150610_QE1_FS_129	150610_QE1_FS_129	-0.162831	101.947	76.3351	0.836694	n. def.	0	FALSE	151439	YYGGGYGSTQATFMVFQALAQYQK.3	sp|P01024|CO3_HUMAN ‚Äî YYGGGYGSTQATFMVFQALAQYQK.3	NaN	sp|P01024|CO3_HUMAN	NaN	YYGGGYGSTQATFMVFQALAQYQK	YYGGGYGSTQATFMVFQALAQYQK	NaN	FALSE	LABEL_FREE	102.11	0	1.01e-05	0.00058516	3	893.757	151439	1.38292e+06	36562.3	340629
150	sample	1	150610_QE1_FS_129	150610_QE1_FS_129	1.32609	92.8761	71.36	0.879378	n. def.	0	FALSE	92868.7	DAPDHQELNLDVSLQLPS.2	sp|P01024|CO3_HUMAN ‚Äî DAPDHQELNLDVSLQLPS.2	NaN	sp|P01024|CO3_HUMAN	NaN	DAPDHQELNLDVSLQLPS	DAPDHQELNLDVSLQLPS	NaN	FALSE	LABEL_FREE	91.55	0	0.00219875	0.11419	2	995.99	92868.7	176364	26385.2	51578.4
150	sample	1	150610_QE1_FS_129	150610_QE1_FS_129	-0.186954	96.583	72.8267	0.796976	n. def.	0	FALSE	32886.9	DSITTWEILAVSMSDKK.2	sp|P01024|CO3_HUMAN ‚Äî DSITTWEILAVSMSDKK.2	NaN	sp|P01024|CO3_HUMAN	NaN	DSITTWEILAVSMSDKK	DSITTWEILAVSMSDKK	NaN	FALSE	LABEL_FREE	96.77	0	0.00429225	0.25617	2	962.491	32886.9	87158.2	9901.93	25646.5
150	sample	1	150610_QE1_FS_129	150610_QE1_FS_129	-0.132451	38.3475	44.9733	0.88894	n. def.	0	FALSE	1.33894e+06	EGVQKEDIPPADLSDQVPDTESETR.3	sp|P01024|CO3_HUMAN ‚Äî EGVQKEDIPPADLSDQVPDTESETR.3	NaN	sp|P01024|CO3_HUMAN	NaN	EGVQKEDIPPADLSDQVPDTESETR	EGVQKEDIPPADLSDQVPDTESETR	NaN	FALSE	LABEL_FREE	38.48	0	5.2e-06	0.000489091	3	919.102	1.33894e+06	700535	777264	410482
150	sample	1	150610_QE1_FS_129	150610_QE1_FS_129	0.580203	97.2502	73.4059	0.913882	n. def.	0	FALSE	985306	EYVLPSFEVIVEPTEK.2	sp|P01024|CO3_HUMAN ‚Äî EYVLPSFEVIVEPTEK.2	NaN	sp|P01024|CO3_HUMAN	NaN	EYVLPSFEVIVEPTEK	EYVLPSFEVIVEPTEK	NaN	FALSE	LABEL_FREE	96.67	0	1.3e-06	0.000122199	2	939.991	985306	2.75343e+06	307262	888006
150	sample	1	150610_QE1_FS_129	150610_QE1_FS_129	0.644616	100.805	75.7709	0.852066	n. def.	0	FALSE	96499.4	HLIVTPSGC[+57.0]GEQNMIGMTPTVIAVHYLDETEQWEK.4	sp|P01024|CO3_HUMAN ‚Äî HLIVTPSGC[+57.0]GEQNMIGMTPTVIAVHYLDETEQWEK.4	NaN	sp|P01024|CO3_HUMAN	NaN	HLIVTPSGCGEQNMIGMTPTVIAVHYLDETEQWEK	HLIVTPSGC[+57.0]GEQNMIGMTPTVIAVHYLDETEQWEK	NaN	FALSE	LABEL_FREE	100.16	0	0.00902458	0.415412	4	996.73	96499.4	873004	25537.8	221321
150	sample	1	150610_QE1_FS_129	150610_QE1_FS_129	-0.478292	102.432	76.5682	0.768002	n. def.	0	FALSE	20605.5	HYLMWGLSSDFWGEKPNLSYIIGK.3	sp|P01024|CO3_HUMAN ‚Äî HYLMWGLSSDFWGEKPNLSYIIGK.3	NaN	sp|P01024|CO3_HUMAN	NaN	HYLMWGLSSDFWGEKPNLSYIIGK	HYLMWGLSSDFWGEKPNLSYIIGK	NaN	FALSE	LABEL_FREE	102.91	0	0.0484429	0.636375	3	947.807	20605.5	207943	13791	141215
150	sample	1	150610_QE1_FS_129	150610_QE1_FS_129	0.264636	78.2146	63.9827	0.766006	n. def.	0	FALSE	39273.1	KVEGTAFVIFGIQDGEQR.2	sp|P01024|CO3_HUMAN ‚Äî KVEGTAFVIFGIQDGEQR.2	NaN	sp|P01024|CO3_HUMAN	NaN	KVEGTAFVIFGIQDGEQR	KVEGTAFVIFGIQDGEQR	NaN	FALSE	LABEL_FREE	77.95	0	0.00852363	0.43307	2	997.524	39273.1	197598	33694.7	173878
150	sample	1	150610_QE1_FS_129	150610_QE1_FS_129	0.17932	58.3993	54.3799	0.816264	n. def.	0	FALSE	14619.3	KVFLDC[+57.0]C[+57.0]NYITELR.2	sp|P01024|CO3_HUMAN ‚Äî KVFLDC[+57.0]C[+57.0]NYITELR.2	NaN	sp|P01024|CO3_HUMAN	NaN	KVFLDCCNYITELR	KVFLDC[+57.0]C[+57.0]NYITELR	NaN	FALSE	LABEL_FREE	58.22	0	0.000219244	0.00979629	2	915.949	14619.3	113488	9229.23	66225.7
150	sample	1	150610_QE1_FS_129	150610_QE1_FS_129	-0.242869	29.7871	40.8251	0.784989	n. def.	0	FALSE	97509.6	LSINTHPSQKPLSITVR.2	sp|P01024|CO3_HUMAN ‚Äî LSINTHPSQKPLSITVR.2	NaN	sp|P01024|CO3_HUMAN	NaN	LSINTHPSQKPLSITVR	LSINTHPSQKPLSITVR	NaN	FALSE	LABEL_FREE	30.03	0	0.030216	0.472528	2	946.042	97509.6	230410	71939.5	165674
150	sample	1	150610_QE1_FS_129	150610_QE1_FS_129	0.892048	105.452	78.0474	0.859663	n. def.	0	FALSE	71217	QVREPGQDLVVLPLSITTDFIPSFR.3	sp|P01024|CO3_HUMAN ‚Äî QVREPGQDLVVLPLSITTDFIPSFR.3	NaN	sp|P01024|CO3_HUMAN	NaN	QVREPGQDLVVLPLSITTDFIPSFR	QVREPGQDLVVLPLSITTDFIPSFR	NaN	FALSE	LABEL_FREE	104.56	0	5.43e-06	0.000510414	3	943.184	71217	662249	19582.6	183042
150	sample	1	150610_QE1_FS_129	150610_QE1_FS_129	-0.579421	1.44058	27.4223	0.903156	n. def.	0	FALSE	155466	SEETKENEGFTVTAEGK.2	sp|P01024|CO3_HUMAN ‚Äî SEETKENEGFTVTAEGK.2	NaN	sp|P01024|CO3_HUMAN	NaN	SEETKENEGFTVTAEGK	SEETKENEGFTVTAEGK	NaN	FALSE	LABEL_FREE	2.02	0	4.27e-06	0.000401599	2	928.432	155466	621875	32988.3	125887
150	sample	1	150610_QE1_FS_129	150610_QE1_FS_129	0.343263	7.72326	30.0352	0.856989	n. def.	0	FALSE	189577	SGQSEDRQPVPGQQMTLK.2	sp|P01024|CO3_HUMAN ‚Äî SGQSEDRQPVPGQQMTLK.2	NaN	sp|P01024|CO3_HUMAN	NaN	SGQSEDRQPVPGQQMTLK	SGQSEDRQPVPGQQMTLK	NaN	FALSE	LABEL_FREE	7.38	0	0.001614	0.131091	2	993.488	189577	737484	153955	583642
150	sample	1	150610_QE1_FS_129	150610_QE1_FS_129	0.191841	80.3018	65.0654	0.802309	n. def.	0	FALSE	187778	TELRPGETLNVNFLLR.2	sp|P01024|CO3_HUMAN ‚Äî TELRPGETLNVNFLLR.2	NaN	sp|P01024|CO3_HUMAN	NaN	TELRPGETLNVNFLLR	TELRPGETLNVNFLLR	NaN	FALSE	LABEL_FREE	80.11	0	0.000104461	0.00313974	2	936.52	187778	912175	163646	804885
150	sample	1	150610_QE1_FS_129	150610_QE1_FS_129	-0.339326	89.6207	69.6378	0.871315	n. def.	0	FALSE	50669.1	VEGTAFVIFGIQDGEQR.2	sp|P01024|CO3_HUMAN ‚Äî VEGTAFVIFGIQDGEQR.2	NaN	sp|P01024|CO3_HUMAN	NaN	VEGTAFVIFGIQDGEQR	VEGTAFVIFGIQDGEQR	NaN	FALSE	LABEL_FREE	89.96	0	7.41e-06	0.000696206	2	933.475	50669.1	534340	13347.5	141388
150	sample	1	150610_QE1_FS_129	150610_QE1_FS_129	0.0351148	61.4351	56.1632	0.875434	n. def.	0	FALSE	153924	VHQYFNVELIQPGAVK.2	sp|P01024|CO3_HUMAN ‚Äî VHQYFNVELIQPGAVK.2	NaN	sp|P01024|CO3_HUMAN	NaN	VHQYFNVELIQPGAVK	VHQYFNVELIQPGAVK	NaN	FALSE	LABEL_FREE	61.4	0	3.41e-06	0.000320291	2	921.499	153924	533790	66290.1	236508
150	sample	1	150610_QE1_FS_129	150610_QE1_FS_129	0.403803	98.7938	74.7549	0.851796	n. def.	0	FALSE	101012	VVLVSLQSGYLFIQTDK.2	sp|P01024|CO3_HUMAN ‚Äî VVLVSLQSGYLFIQTDK.2	NaN	sp|P01024|CO3_HUMAN	NaN	VVLVSLQSGYLFIQTDK	VVLVSLQSGYLFIQTDK	NaN	FALSE	LABEL_FREE	98.39	0	0.00391595	0.161025	2	955.536	101012	120332	36599.9	45144.3
150	sample	1	150610_QE1_FS_129	150610_QE1_FS_129	-0.619876	93.5401	71.7298	0.768993	n. def.	0	FALSE	27235.2	YFKPGM[+16.0]PFDLM[+16.0]VFVTNPDGSPAYR.3	sp|P01024|CO3_HUMAN ‚Äî YFKPGM[+16.0]PFDLM[+16.0]VFVTNPDGSPAYR.3	NaN	sp|P01024|CO3_HUMAN	NaN	YFKPGMPFDLMVFVTNPDGSPAYR	YFKPGM[+16.0]PFDLM[+16.0]VFVTNPDGSPAYR	NaN	FALSE	LABEL_FREE	94.16	0	0.020499	0.287859	3	928.44	27235.2	61912.9	16887	37913.2
150	sample	1	150610_QE1_FS_129	150610_QE1_FS_129	-0.459632	102.07	76.4005	0.821595	n. def.	0	FALSE	66701.8	YFKPGM[+16.0]PFDLMVFVTNPDGSPAYR.3	sp|P01024|CO3_HUMAN ‚Äî YFKPGM[+16.0]PFDLMVFVTNPDGSPAYR.3	NaN	sp|P01024|CO3_HUMAN	NaN	YFKPGMPFDLMVFVTNPDGSPAYR	YFKPGM[+16.0]PFDLMVFVTNPDGSPAYR	NaN	FALSE	LABEL_FREE	102.53	0	2.82e-05	0.000644051	3	922.442	66701.8	668141	31070.8	299056
150	sample	1	150610_QE1_FS_129	150610_QE1_FS_129	1.66036	102.07	76.4005	0.82054	n. def.	0	FALSE	72328	YFKPGMPFDLM[+16.0]VFVTNPDGSPAYR.3	sp|P01024|CO3_HUMAN ‚Äî YFKPGMPFDLM[+16.0]VFVTNPDGSPAYR.3	NaN	sp|P01024|CO3_HUMAN	NaN	YFKPGMPFDLMVFVTNPDGSPAYR	YFKPGMPFDLM[+16.0]VFVTNPDGSPAYR	NaN	FALSE	LABEL_FREE	100.41	0	3.5e-05	0.000823004	3	922.442	72328	728141	31070.8	299056
150	sample	1	150610_QE1_FS_129	150610_QE1_FS_129	0.300481	103.88	77.2484	0.877466	n. def.	0	FALSE	371521	YFKPGMPFDLMVFVTNPDGSPAYR.3	sp|P01024|CO3_HUMAN ‚Äî YFKPGMPFDLMVFVTNPDGSPAYR.3	NaN	sp|P01024|CO3_HUMAN	NaN	YFKPGMPFDLMVFVTNPDGSPAYR	YFKPGMPFDLMVFVTNPDGSPAYR	NaN	FALSE	LABEL_FREE	103.58	0	5.19e-06	0.000487602	3	917.11	371521	3.14745e+06	121943	1.02312e+06
150	sample	1	150610_QE1_FS_129	150610_QE1_FS_129	1.06497	72.325	61.1674	0.744145	n. def.	0	FALSE	22058.8	ADIGC[+57.0]TPGSGKDYAGVFSDAGLTFTSSSGQQTAQR.3	sp|P01024|CO3_HUMAN ‚Äî ADIGC[+57.0]TPGSGKDYAGVFSDAGLTFTSSSGQQTAQR.3	NaN	sp|P01024|CO3_HUMAN	NaN	ADIGCTPGSGKDYAGVFSDAGLTFTSSSGQQTAQR	ADIGC[+57.0]TPGSGKDYAGVFSDAGLTFTSSSGQQTAQR	NaN	FALSE	LABEL_FREE	71.26	0	0.0002822	0.0152527	3	1179.88	22058.8	50891.7	10400.2	24903.2
150	sample	1	150610_QE1_FS_129	150610_QE1_FS_129	-0.226639	69.7734	59.8972	0.920191	n. def.	0	FALSE	425948	AYYENSPQQVFSTEFEVK.2	sp|P01024|CO3_HUMAN ‚Äî AYYENSPQQVFSTEFEVK.2	NaN	sp|P01024|CO3_HUMAN	NaN	AYYENSPQQVFSTEFEVK	AYYENSPQQVFSTEFEVK	NaN	FALSE	LABEL_FREE	70	0	3.65e-06	0.000343152	2	1083.51	425948	1.25603e+06	123707	373083
150	sample	1	150610_QE1_FS_129	150610_QE1_FS_129	0.130091	74.2501	62.1988	0.892223	n. def.	0	FALSE	121215	DAPDHQELNLDVSLQLPSR.2	sp|P01024|CO3_HUMAN ‚Äî DAPDHQELNLDVSLQLPSR.2	NaN	sp|P01024|CO3_HUMAN	NaN	DAPDHQELNLDVSLQLPSR	DAPDHQELNLDVSLQLPSR	NaN	FALSE	LABEL_FREE	74.12	0	1.45e-05	0.000925559	2	1074.04	121215	633315	70301	367350
150	sample	1	150610_QE1_FS_129	150610_QE1_FS_129	0.0579189	47.2979	49.4969	0.751725	n. def.	0	FALSE	123208	EDIPPADLSDQVPDTESETR.2	sp|P01024|CO3_HUMAN ‚Äî EDIPPADLSDQVPDTESETR.2	NaN	sp|P01024|CO3_HUMAN	NaN	EDIPPADLSDQVPDTESETR	EDIPPADLSDQVPDTESETR	NaN	FALSE	LABEL_FREE	47.24	0	0.000632639	0.0203359	2	1107.5	123208	89246.5	79195.1	54524.3
150	sample	1	150610_QE1_FS_129	150610_QE1_FS_129	-1.2926	100.787	75.7641	0.738296	n. def.	0	FALSE	11411.4	HLIVTPSGC[+57.0]GEQNM[+16.0]IGMTPTVIAVHYLDETEQWEK.4	sp|P01024|CO3_HUMAN ‚Äî HLIVTPSGC[+57.0]GEQNM[+16.0]IGMTPTVIAVHYLDETEQWEK.4	NaN	sp|P01024|CO3_HUMAN	NaN	HLIVTPSGCGEQNMIGMTPTVIAVHYLDETEQWEK	HLIVTPSGC[+57.0]GEQNM[+16.0]IGMTPTVIAVHYLDETEQWEK	NaN	FALSE	LABEL_FREE	102.08	0	0.0424747	0.427086	4	1000.98	11411.4	77962	4820.16	34054.8
150	sample	1	150610_QE1_FS_129	150610_QE1_FS_129	0.00644457	54.7464	52.8096	0.715335	n. def.	4.82e-05	FALSE	6927.15	ILLQGTPVAQM[+16.0]TEDAVDAER.2	sp|P01024|CO3_HUMAN ‚Äî ILLQGTPVAQM[+16.0]TEDAVDAER.2	NaN	sp|P01024|CO3_HUMAN	NaN	ILLQGTPVAQMTEDAVDAER	ILLQGTPVAQM[+16.0]TEDAVDAER	NaN	FALSE	LABEL_FREE	54.74	0	0.0324915	0.525267	2	1087.04	6927.15	34513.1	3971.79	17130.9
150	sample	1	150610_QE1_FS_129	150610_QE1_FS_129	0.509747	82.4597	66.1987	0.905328	n. def.	0	FALSE	198631	ILLQGTPVAQMTEDAVDAER.2	sp|P01024|CO3_HUMAN ‚Äî ILLQGTPVAQMTEDAVDAER.2	NaN	sp|P01024|CO3_HUMAN	NaN	ILLQGTPVAQMTEDAVDAER	ILLQGTPVAQMTEDAVDAER	NaN	FALSE	LABEL_FREE	81.95	0	3.43e-06	0.000322117	2	1079.05	198631	600895	112191	335968
150	sample	1	150610_QE1_FS_129	150610_QE1_FS_129	-0.148302	67.3317	58.9906	0.697547	n. def.	0.00041755	FALSE	25583.6	LESEETMVLEAHDAQGDVPVTVTVHDFPGK.3	sp|P01024|CO3_HUMAN ‚Äî LESEETMVLEAHDAQGDVPVTVTVHDFPGK.3	NaN	sp|P01024|CO3_HUMAN	NaN	LESEETMVLEAHDAQGDVPVTVTVHDFPGK	LESEETMVLEAHDAQGDVPVTVTVHDFPGK	NaN	FALSE	LABEL_FREE	67.48	5.55e-05	0.0309871	0.454373	3	1084.52	25583.6	90289.9	12042.3	43291
150	sample	1	150610_QE1_FS_129	150610_QE1_FS_129	1.31156	101.222	75.9499	0.872495	n. def.	0	FALSE	45570.8	QC[+57.0]QDLGAFTESM[+16.0]VVFGC[+57.0]PN.2	sp|P01024|CO3_HUMAN ‚Äî QC[+57.0]QDLGAFTESM[+16.0]VVFGC[+57.0]PN.2	NaN	sp|P01024|CO3_HUMAN	NaN	QCQDLGAFTESMVVFGCPN	QC[+57.0]QDLGAFTESM[+16.0]VVFGC[+57.0]PN	NaN	FALSE	LABEL_FREE	99.91	0	1.99e-05	0.00113398	2	1088.98	45570.8	278182	20954.7	123459
150	sample	1	150610_QE1_FS_129	150610_QE1_FS_129	0.831564	101.222	75.9499	0.855746	n. def.	0	FALSE	46142.3	QC[+57.0]QDLGAFTESMVVFGC[+57.0]PN.2	sp|P01024|CO3_HUMAN ‚Äî QC[+57.0]QDLGAFTESMVVFGC[+57.0]PN.2	NaN	sp|P01024|CO3_HUMAN	NaN	QCQDLGAFTESMVVFGCPN	QC[+57.0]QDLGAFTESMVVFGC[+57.0]PN	NaN	FALSE	LABEL_FREE	100.39	0	3.21e-05	0.00190108	2	1080.46	46142.3	278182	21250.8	123459
150	sample	1	150610_QE1_FS_129	150610_QE1_FS_129	9.52362	116.414	78.7967	0.832598	n. def.	0	FALSE	61441.4	QDSLSSQNQLGVLPLSWDIPELVNM[+16.0]GQWK.3	sp|P01024|CO3_HUMAN ‚Äî QDSLSSQNQLGVLPLSWDIPELVNM[+16.0]GQWK.3	NaN	sp|P01024|CO3_HUMAN	NaN	QDSLSSQNQLGVLPLSWDIPELVNMGQWK	QDSLSSQNQLGVLPLSWDIPELVNM[+16.0]GQWK	NaN	FALSE	LABEL_FREE	106.89	0	5.21e-05	0.00173394	3	1100.56	61441.4	575233	22020.2	215982
150	sample	1	150610_QE1_FS_129	150610_QE1_FS_129	10.0036	116.414	78.7967	0.862525	n. def.	0	FALSE	206094	QDSLSSQNQLGVLPLSWDIPELVNMGQWK.3	sp|P01024|CO3_HUMAN ‚Äî QDSLSSQNQLGVLPLSWDIPELVNMGQWK.3	NaN	sp|P01024|CO3_HUMAN	NaN	QDSLSSQNQLGVLPLSWDIPELVNMGQWK	QDSLSSQNQLGVLPLSWDIPELVNMGQWK	NaN	FALSE	LABEL_FREE	106.41	0	5.95e-06	0.000559206	3	1094.89	206094	1.96703e+06	103589	998986
150	sample	1	150610_QE1_FS_129	150610_QE1_FS_129	12.947	119.577	78.9737	0.877044	n. def.	0	FALSE	159034	QLYNVEATSYALLALLQLK.2	sp|P01024|CO3_HUMAN ‚Äî QLYNVEATSYALLALLQLK.2	NaN	sp|P01024|CO3_HUMAN	NaN	QLYNVEATSYALLALLQLK	QLYNVEATSYALLALLQLK	NaN	FALSE	LABEL_FREE	106.63	0	2.67e-06	0.000250701	2	1076.11	159034	2.22775e+06	27151.7	382145
150	sample	1	150610_QE1_FS_129	150610_QE1_FS_129	0.329977	105.57	78.1065	0.770083	n. def.	0	FALSE	87342.5	VFSLAVNLIAIDSQVLC[+57.0]GAVK.2	sp|P01024|CO3_HUMAN ‚Äî VFSLAVNLIAIDSQVLC[+57.0]GAVK.2	NaN	sp|P01024|CO3_HUMAN	NaN	VFSLAVNLIAIDSQVLCGAVK	VFSLAVNLIAIDSQVLC[+57.0]GAVK	NaN	FALSE	LABEL_FREE	105.24	0	0.000159531	0.0104067	2	1109.12	87342.5	644944	30552.5	231010
150	sample	1	150610_QE1_FS_129	150610_QE1_FS_129	0.726968	52.307	51.3776	0.908932	n. def.	0	FALSE	399202	VPVAVQGEDTVQSLTQGDGVAK.2	sp|P01024|CO3_HUMAN ‚Äî VPVAVQGEDTVQSLTQGDGVAK.2	NaN	sp|P01024|CO3_HUMAN	NaN	VPVAVQGEDTVQSLTQGDGVAK	VPVAVQGEDTVQSLTQGDGVAK	NaN	FALSE	LABEL_FREE	51.58	0	2.22e-06	0.000208338	2	1099.57	399202	2.38239e+06	83879.1	498708
150	sample	1	150610_QE1_FS_129	150610_QE1_FS_129	-0.413859	104.896	77.7687	0.863594	n. def.	0	FALSE	149331	VQLSNDFDEYIMAIEQTIK.2	sp|P01024|CO3_HUMAN ‚Äî VQLSNDFDEYIMAIEQTIK.2	NaN	sp|P01024|CO3_HUMAN	NaN	VQLSNDFDEYIMAIEQTIK	VQLSNDFDEYIMAIEQTIK	NaN	FALSE	LABEL_FREE	105.31	0	2.88e-06	0.000270725	2	1129.06	149331	1.36108e+06	46971.3	428954
150	sample	1	150610_QE1_FS_129	150610_QE1_FS_129	-5.05681	104.433	77.5358	0.764634	n. def.	0	FALSE	117771	YRGDQDATM[+16.0]SILDISMMTGFAPDTDDLK.3	sp|P01024|CO3_HUMAN ‚Äî YRGDQDATM[+16.0]SILDISMMTGFAPDTDDLK.3	NaN	sp|P01024|CO3_HUMAN	NaN	YRGDQDATMSILDISMMTGFAPDTDDLK	YRGDQDATM[+16.0]SILDISMMTGFAPDTDDLK	NaN	FALSE	LABEL_FREE	109.49	0	0.0142592	0.498415	3	1042.47	117771	671770	69988.8	407439
150	sample	1	150610_QE1_FS_129	150610_QE1_FS_129	-6.32682	104.433	77.5358	0.823724	n. def.	0	FALSE	65370.8	YRGDQDATMSILDISM[+16.0]MTGFAPDTDDLK.3	sp|P01024|CO3_HUMAN ‚Äî YRGDQDATMSILDISM[+16.0]MTGFAPDTDDLK.3	NaN	sp|P01024|CO3_HUMAN	NaN	YRGDQDATMSILDISMMTGFAPDTDDLK	YRGDQDATMSILDISM[+16.0]MTGFAPDTDDLK	NaN	FALSE	LABEL_FREE	110.76	0	0.0322137	0.514006	3	1042.14	65370.8	369508	25951	149034
150	sample	1	150610_QE1_FS_129	150610_QE1_FS_129	2.91319	104.433	77.5358	0.86005	n. def.	0	FALSE	134528	YRGDQDATMSILDISMM[+16.0]TGFAPDTDDLK.3	sp|P01024|CO3_HUMAN ‚Äî YRGDQDATMSILDISMM[+16.0]TGFAPDTDDLK.3	NaN	sp|P01024|CO3_HUMAN	NaN	YRGDQDATMSILDISMMTGFAPDTDDLK	YRGDQDATMSILDISMM[+16.0]TGFAPDTDDLK	NaN	FALSE	LABEL_FREE	101.52	0	0.000196184	0.00485567	3	1041.8	134528	776947	69401.1	407439
150	sample	1	150610_QE1_FS_129	150610_QE1_FS_129	1.26319	104.433	77.5358	0.886298	n. def.	0	FALSE	134260	YRGDQDATMSILDISMMTGFAPDTDDLK.3	sp|P01024|CO3_HUMAN ‚Äî YRGDQDATMSILDISMMTGFAPDTDDLK.3	NaN	sp|P01024|CO3_HUMAN	NaN	YRGDQDATMSILDISMMTGFAPDTDDLK	YRGDQDATMSILDISMMTGFAPDTDDLK	NaN	FALSE	LABEL_FREE	103.17	0	0.000119466	0.00517289	3	1036.47	134260	776947	69184.1	407439
150	sample	1	150610_QE1_FS_129	150610_QE1_FS_129	-0.973561	3.43644	28.3694	0.83988	n. def.	0	FALSE	8700.81	FSYSSGHVHLSSENK.4	sp|P01031|CO5_HUMAN ‚Äî FSYSSGHVHLSSENK.4	NaN	sp|P01031|CO5_HUMAN	NaN	FSYSSGHVHLSSENK	FSYSSGHVHLSSENK	NaN	FALSE	LABEL_FREE	4.41	0	0.0016799	0.0360129	4	420.451	8700.81	59055.2	4810.95	31920.7
150	sample	1	150610_QE1_FS_129	150610_QE1_FS_129	-0.460297	3.8397	28.5136	0.832023	n. def.	0	FALSE	11940.2	IIHFGTR.2	sp|P01031|CO5_HUMAN ‚Äî IIHFGTR.2	NaN	sp|P01031|CO5_HUMAN	NaN	IIHFGTR	IIHFGTR	NaN	FALSE	LABEL_FREE	4.3	0	0.000143136	0.00323565	2	422.245	11940.2	82912.8	7645.73	47497.7
150	sample	1	150610_QE1_FS_129	150610_QE1_FS_129	-0.886928	-12.4169	20.1363	0.817222	n. def.	0	FALSE	14038.2	IVAC[+57.0]ASYKPSR.3	sp|P01031|CO5_HUMAN ‚Äî IVAC[+57.0]ASYKPSR.3	NaN	sp|P01031|CO5_HUMAN	NaN	IVACASYKPSR	IVAC[+57.0]ASYKPSR	NaN	FALSE	LABEL_FREE	-11.53	0	5.54e-05	0.00418095	3	417.889	14038.2	97524.6	7723.55	53900.6
150	sample	1	150610_QE1_FS_129	150610_QE1_FS_129	6.06841	-13.6716	19.6312	0.755593	n. def.	0	FALSE	753.026	KVTC[+57.0]TNAELVK.3	sp|P01031|CO5_HUMAN ‚Äî KVTC[+57.0]TNAELVK.3	NaN	sp|P01031|CO5_HUMAN	NaN	KVTCTNAELVK	KVTC[+57.0]TNAELVK	NaN	FALSE	LABEL_FREE	-19.74	0	0.275271	0.657378	3	421.565	753.026	8582.63	349.489	2978
150	sample	1	150610_QE1_FS_129	150610_QE1_FS_129	1.12232	23.6823	37.5762	0.69747	n. def.	0.000419061	FALSE	35038.3	QYLIMGK.2	sp|P01031|CO5_HUMAN ‚Äî QYLIMGK.2	NaN	sp|P01031|CO5_HUMAN	NaN	QYLIMGK	QYLIMGK	NaN	FALSE	LABEL_FREE	22.56	0	0.00278314	0.166797	2	426.736	35038.3	306694	15305.2	131562
150	sample	1	150610_QE1_FS_129	150610_QE1_FS_129	-1.46325	30.3867	41.0792	0.848682	n. def.	0	FALSE	51594.8	TLLPVSKPEIR.3	sp|P01031|CO5_HUMAN ‚Äî TLLPVSKPEIR.3	NaN	sp|P01031|CO5_HUMAN	NaN	TLLPVSKPEIR	TLLPVSKPEIR	NaN	FALSE	LABEL_FREE	31.85	0	1.26e-05	0.00060595	3	418.259	51594.8	676655	20962.6	272467
150	sample	1	150610_QE1_FS_129	150610_QE1_FS_129	-0.24934	2.93066	28.1294	0.862901	n. def.	0	FALSE	39858.3	GIYGTISR.2	sp|P01031|CO5_HUMAN ‚Äî GIYGTISR.2	NaN	sp|P01031|CO5_HUMAN	NaN	GIYGTISR	GIYGTISR	NaN	FALSE	LABEL_FREE	3.18	0	2.87e-05	0.00203432	2	433.74	39858.3	185984	18534.9	84349.9
150	sample	1	150610_QE1_FS_129	150610_QE1_FS_129	-0.0729989	53.267	51.9092	0.866162	n. def.	0	FALSE	89358.3	IPLDLVPK.2	sp|P01031|CO5_HUMAN ‚Äî IPLDLVPK.2	NaN	sp|P01031|CO5_HUMAN	NaN	IPLDLVPK	IPLDLVPK	NaN	FALSE	LABEL_FREE	53.34	0	2.82e-05	0.00210426	2	447.787	89358.3	878018	55149.2	544914
150	sample	1	150610_QE1_FS_129	150610_QE1_FS_129	-0.108865	38.2011	44.8955	0.833141	n. def.	0	FALSE	22528	ITHYNYLILSK.3	sp|P01031|CO5_HUMAN ‚Äî ITHYNYLILSK.3	NaN	sp|P01031|CO5_HUMAN	NaN	ITHYNYLILSK	ITHYNYLILSK	NaN	FALSE	LABEL_FREE	38.31	0	7.11e-05	0.00119172	3	455.591	22528	107018	8142.66	39977.7
150	sample	1	150610_QE1_FS_129	150610_QE1_FS_129	-0.256489	37.9235	44.748	0.858472	n. def.	0	FALSE	22855.1	NFEITIK.2	sp|P01031|CO5_HUMAN ‚Äî NFEITIK.2	NaN	sp|P01031|CO5_HUMAN	NaN	NFEITIK	NFEITIK	NaN	FALSE	LABEL_FREE	38.18	0	4.84e-05	0.00419661	2	432.745	22855.1	175949	8017.08	63171.8
150	sample	1	150610_QE1_FS_129	150610_QE1_FS_129	2.37016	4.09016	28.6026	0.784659	n. def.	0	FALSE	7856.38	SIVSALKR.2	sp|P01031|CO5_HUMAN ‚Äî SIVSALKR.2	NaN	sp|P01031|CO5_HUMAN	NaN	SIVSALKR	SIVSALKR	NaN	FALSE	LABEL_FREE	1.72	0	0.000584412	0.00856234	2	437.28	7856.38	53855.1	3347.47	23895.1
150	sample	1	150610_QE1_FS_129	150610_QE1_FS_129	0.776557	49.1866	50.1578	0.723408	n. def.	0	FALSE	29796	VFQFLEK.2	sp|P01031|CO5_HUMAN ‚Äî VFQFLEK.2	NaN	sp|P01031|CO5_HUMAN	NaN	VFQFLEK	VFQFLEK	NaN	FALSE	LABEL_FREE	48.41	0	0.0290543	0.320262	2	455.755	29796	112313	13595.1	56351.3
150	sample	1	150610_QE1_FS_129	150610_QE1_FS_129	0.525863	17.9159	35.3203	0.805023	n. def.	0	FALSE	14434.2	VYSLNDDLKPAK.3	sp|P01031|CO5_HUMAN ‚Äî VYSLNDDLKPAK.3	NaN	sp|P01031|CO5_HUMAN	NaN	VYSLNDDLKPAK	VYSLNDDLKPAK	NaN	FALSE	LABEL_FREE	17.39	0	0.0037034	0.0694817	3	454.914	14434.2	69052.2	8208.17	41045.8
150	sample	1	150610_QE1_FS_129	150610_QE1_FS_129	-0.496577	56.0834	53.5013	0.84328	n. def.	0	FALSE	60854.5	ATLLDIYK.2	sp|P01031|CO5_HUMAN ‚Äî ATLLDIYK.2	NaN	sp|P01031|CO5_HUMAN	NaN	ATLLDIYK	ATLLDIYK	NaN	FALSE	LABEL_FREE	56.58	0	6.76e-06	0.000507549	2	468.774	60854.5	238625	17549.7	68621.3
150	sample	1	150610_QE1_FS_129	150610_QE1_FS_129	-1.3373	93.3927	71.6477	0.701395	n. def.	0.000340272	FALSE	4921.72	GGSASTWLTAFALR.3	sp|P01031|CO5_HUMAN ‚Äî GGSASTWLTAFALR.3	NaN	sp|P01031|CO5_HUMAN	NaN	GGSASTWLTAFALR	GGSASTWLTAFALR	NaN	FALSE	LABEL_FREE	94.73	0	0.0109607	0.470088	3	479.921	4921.72	21139.7	1889.44	9203.21
150	sample	1	150610_QE1_FS_129	150610_QE1_FS_129	-0.227877	54.4121	52.6047	0.85237	n. def.	0	FALSE	15132.2	LKEGMLSIMSYR.3	sp|P01031|CO5_HUMAN ‚Äî LKEGMLSIMSYR.3	NaN	sp|P01031|CO5_HUMAN	NaN	LKEGMLSIMSYR	LKEGMLSIMSYR	NaN	FALSE	LABEL_FREE	54.64	0	0.00453885	0.378391	3	476.585	15132.2	103349	8648.86	58814.4
150	sample	1	150610_QE1_FS_129	150610_QE1_FS_129	-0.127715	20.6923	36.4674	0.703187	n. def.	0.000303789	FALSE	1010.46	TGEAVAEKDSEITFIKK.4	sp|P01031|CO5_HUMAN ‚Äî TGEAVAEKDSEITFIKK.4	NaN	sp|P01031|CO5_HUMAN	NaN	TGEAVAEKDSEITFIKK	TGEAVAEKDSEITFIKK	NaN	FALSE	LABEL_FREE	20.82	0	0.0370134	0.487671	4	467.252	1010.46	11957.8	464.013	5563.76
150	sample	1	150610_QE1_FS_129	150610_QE1_FS_129	-0.29411	-4.16411	24.5061	0.772037	n. def.	0	FALSE	12818.6	WLSEEQR.2	sp|P01031|CO5_HUMAN ‚Äî WLSEEQR.2	NaN	sp|P01031|CO5_HUMAN	NaN	WLSEEQR	WLSEEQR	NaN	FALSE	LABEL_FREE	-3.87	0	0.00448281	0.206914	2	474.23	12818.6	36028	9414.19	25570.8
150	sample	1	150610_QE1_FS_129	150610_QE1_FS_129	-0.329046	41.501	46.7844	0.68817	n. def.	0.000701805	FALSE	8464.21	DGHVILQLN.2	sp|P01031|CO5_HUMAN ‚Äî DGHVILQLN.2	NaN	sp|P01031|CO5_HUMAN	NaN	DGHVILQLN	DGHVILQLN	NaN	FALSE	LABEL_FREE	41.83	0	0.052873	0.331936	2	504.78	8464.21	28208.9	3138.6	10933
150	sample	1	150610_QE1_FS_129	150610_QE1_FS_129	-0.355562	9.58444	31.1591	0.807818	n. def.	0	FALSE	22950	IDTQDIEASHYR.3	sp|P01031|CO5_HUMAN ‚Äî IDTQDIEASHYR.3	NaN	sp|P01031|CO5_HUMAN	NaN	IDTQDIEASHYR	IDTQDIEASHYR	NaN	FALSE	LABEL_FREE	9.94	0	5.01e-05	0.00284548	3	483.233	22950	128363	9416.87	52931.6
150	sample	1	150610_QE1_FS_129	150610_QE1_FS_129	0.167204	6.3572	29.4551	0.762782	n. def.	0	FALSE	14375.4	QTAC[+57.0]KPEIAYAYK.3	sp|P01031|CO5_HUMAN ‚Äî QTAC[+57.0]KPEIAYAYK.3	NaN	sp|P01031|CO5_HUMAN	NaN	QTACKPEIAYAYK	QTAC[+57.0]KPEIAYAYK	NaN	FALSE	LABEL_FREE	6.19	0	0.000513264	0.0414961	3	514.926	14375.4	86022.8	5385.4	35891.6
150	sample	1	150610_QE1_FS_129	150610_QE1_FS_129	-0.274451	14.1655	33.4497	0.737688	n. def.	0	FALSE	24153.4	TSGMQFC[+57.0]VK.2	sp|P01031|CO5_HUMAN ‚Äî TSGMQFC[+57.0]VK.2	NaN	sp|P01031|CO5_HUMAN	NaN	TSGMQFCVK	TSGMQFC[+57.0]VK	NaN	FALSE	LABEL_FREE	14.44	0	0.00769931	0.487167	2	529.244	24153.4	93807.4	9785.65	36524.6
150	sample	1	150610_QE1_FS_129	150610_QE1_FS_129	0.639941	83.2699	66.5421	0.800661	n. def.	0	FALSE	3898.65	VSITSITVENVFVK.3	sp|P01031|CO5_HUMAN ‚Äî VSITSITVENVFVK.3	NaN	sp|P01031|CO5_HUMAN	NaN	VSITSITVENVFVK	VSITSITVENVFVK	NaN	FALSE	LABEL_FREE	82.63	0	0.019283	0.657378	3	512.629	3898.65	29474.1	1619.22	11933.1
150	sample	1	150610_QE1_FS_129	150610_QE1_FS_129	-0.0559993	57.844	54.1488	0.706156	n. def.	0.000242773	FALSE	17982.1	AFDIC[+57.0]PLVK.2	sp|P01031|CO5_HUMAN ‚Äî AFDIC[+57.0]PLVK.2	NaN	sp|P01031|CO5_HUMAN	NaN	AFDICPLVK	AFDIC[+57.0]PLVK	NaN	FALSE	LABEL_FREE	57.9	0	0.000701929	0.00372195	2	531.787	17982.1	99350.6	6155.89	33500.1
150	sample	1	150610_QE1_FS_129	150610_QE1_FS_129	0.452637	70.4226	60.1843	0.861822	n. def.	0	FALSE	33852	ALLVGEHLNIIVTPK.3	sp|P01031|CO5_HUMAN ‚Äî ALLVGEHLNIIVTPK.3	NaN	sp|P01031|CO5_HUMAN	NaN	ALLVGEHLNIIVTPK	ALLVGEHLNIIVTPK	NaN	FALSE	LABEL_FREE	69.97	0	3.1e-05	0.00233294	3	539.663	33852	203991	10634	66605.2
150	sample	1	150610_QE1_FS_129	150610_QE1_FS_129	0.375977	14.506	33.5813	0.84055	n. def.	0	FALSE	67301.4	LQGTLPVEAR.2	sp|P01031|CO5_HUMAN ‚Äî LQGTLPVEAR.2	NaN	sp|P01031|CO5_HUMAN	NaN	LQGTLPVEAR	LQGTLPVEAR	NaN	FALSE	LABEL_FREE	14.13	0	1.88e-05	0.000558739	2	542.312	67301.4	217930	55511.4	181133
150	sample	1	150610_QE1_FS_129	150610_QE1_FS_129	-0.053048	3.34695	28.327	0.78269	n. def.	0	FALSE	5762.35	FSYSSGHVHLSSENK.3	sp|P01031|CO5_HUMAN ‚Äî FSYSSGHVHLSSENK.3	NaN	sp|P01031|CO5_HUMAN	NaN	FSYSSGHVHLSSENK	FSYSSGHVHLSSENK	NaN	FALSE	LABEL_FREE	3.4	0	0.0279719	0.420289	3	560.266	5762.35	42575.1	3399.11	24750.8
150	sample	1	150610_QE1_FS_129	150610_QE1_FS_129	-0.0666018	-2.2266	25.5174	0.721743	n. def.	0	FALSE	3092.81	KQTAC[+57.0]KPEIAYAYK.3	sp|P01031|CO5_HUMAN ‚Äî KQTAC[+57.0]KPEIAYAYK.3	NaN	sp|P01031|CO5_HUMAN	NaN	KQTACKPEIAYAYK	KQTAC[+57.0]KPEIAYAYK	NaN	FALSE	LABEL_FREE	-2.16	0	0.113877	0.657378	3	557.624	3092.81	24436.5	1255.02	9309.55
150	sample	1	150610_QE1_FS_129	150610_QE1_FS_129	-1.2325	41.3075	46.6532	0.854328	n. def.	0	FALSE	90237.1	DINYVNPVIK.2	sp|P01031|CO5_HUMAN ‚Äî DINYVNPVIK.2	NaN	sp|P01031|CO5_HUMAN	NaN	DINYVNPVIK	DINYVNPVIK	NaN	FALSE	LABEL_FREE	42.54	0	5.69e-06	0.000534857	2	587.83	90237.1	385557	19566.7	83149.6
150	sample	1	150610_QE1_FS_129	150610_QE1_FS_129	-0.0960012	64.554	57.5964	0.876972	n. def.	0	FALSE	48011.6	EGMLSIMSYR.2	sp|P01031|CO5_HUMAN ‚Äî EGMLSIMSYR.2	NaN	sp|P01031|CO5_HUMAN	NaN	EGMLSIMSYR	EGMLSIMSYR	NaN	FALSE	LABEL_FREE	64.65	0	3.81e-05	0.00123076	2	593.784	48011.6	197227	15169.8	69907.3
150	sample	1	150610_QE1_FS_129	150610_QE1_FS_129	-0.243246	47.8568	49.7302	0.763972	n. def.	0	FALSE	39158.9	LSMDIDVSYK.2	sp|P01031|CO5_HUMAN ‚Äî LSMDIDVSYK.2	NaN	sp|P01031|CO5_HUMAN	NaN	LSMDIDVSYK	LSMDIDVSYK	NaN	FALSE	LABEL_FREE	48.1	0	0.00068497	0.0215911	2	585.79	39158.9	128607	10497.2	38061
150	sample	1	150610_QE1_FS_129	150610_QE1_FS_129	-0.437312	34.2727	42.8727	0.897602	n. def.	0	FALSE	17178.6	TGEAVAEKDSEITFIK.3	sp|P01031|CO5_HUMAN ‚Äî TGEAVAEKDSEITFIK.3	NaN	sp|P01031|CO5_HUMAN	NaN	TGEAVAEKDSEITFIK	TGEAVAEKDSEITFIK	NaN	FALSE	LABEL_FREE	34.71	0	0.00143999	0.134998	3	579.969	17178.6	206195	3983.5	46259.9
150	sample	1	150610_QE1_FS_129	150610_QE1_FS_129	-0.0749298	97.8051	73.8921	0.72897	n. def.	0	FALSE	9713.32	ALVEGVDQLFTDYQIK.3	sp|P01031|CO5_HUMAN ‚Äî ALVEGVDQLFTDYQIK.3	NaN	sp|P01031|CO5_HUMAN	NaN	ALVEGVDQLFTDYQIK	ALVEGVDQLFTDYQIK	NaN	FALSE	LABEL_FREE	97.88	0	0.0183668	0.493124	3	613.657	9713.32	50658.2	4945.42	24625.2
150	sample	1	150610_QE1_FS_129	150610_QE1_FS_129	-1.00454	20.9455	36.5532	0.877546	n. def.	0	FALSE	48740.5	ESYSGVTLDPR.2	sp|P01031|CO5_HUMAN ‚Äî ESYSGVTLDPR.2	NaN	sp|P01031|CO5_HUMAN	NaN	ESYSGVTLDPR	ESYSGVTLDPR	NaN	FALSE	LABEL_FREE	21.95	0	0.000829315	0.0766701	2	612.298	48740.5	217789	18723.5	84487.4
150	sample	1	150610_QE1_FS_129	150610_QE1_FS_129	-0.747003	90.413	70.0393	0.694484	n. def.	0.000486102	FALSE	1401.28	LNLVATPLFLK.2	sp|P01031|CO5_HUMAN ‚Äî LNLVATPLFLK.2	NaN	sp|P01031|CO5_HUMAN	NaN	LNLVATPLFLK	LNLVATPLFLK	NaN	FALSE	LABEL_FREE	91.16	0	0.0146839	0.408853	2	614.887	1401.28	14757.3	872.337	6688.56
150	sample	1	150610_QE1_FS_129	150610_QE1_FS_129	-0.124333	20.6857	36.4651	0.740928	n. def.	0	FALSE	1831.87	TGEAVAEKDSEITFIKK.3	sp|P01031|CO5_HUMAN ‚Äî TGEAVAEKDSEITFIKK.3	NaN	sp|P01031|CO5_HUMAN	NaN	TGEAVAEKDSEITFIKK	TGEAVAEKDSEITFIKK	NaN	FALSE	LABEL_FREE	20.81	0	0.0884432	0.657378	3	622.668	1831.87	20061.9	769.99	8299.41
150	sample	1	150610_QE1_FS_129	150610_QE1_FS_129	0.230088	-12.4299	20.1311	0.788669	n. def.	0	FALSE	2419.92	IVAC[+57.0]ASYKPSR.2	sp|P01031|CO5_HUMAN ‚Äî IVAC[+57.0]ASYKPSR.2	NaN	sp|P01031|CO5_HUMAN	NaN	IVACASYKPSR	IVAC[+57.0]ASYKPSR	NaN	FALSE	LABEL_FREE	-12.66	0	0.00151935	0.113852	2	626.329	2419.92	18396.5	968.769	7506.99
150	sample	1	150610_QE1_FS_129	150610_QE1_FS_129	-1.09125	30.3888	41.0801	0.682642	n. def.	0.000885694	FALSE	13898.8	TLLPVSKPEIR.2	sp|P01031|CO5_HUMAN ‚Äî TLLPVSKPEIR.2	NaN	sp|P01031|CO5_HUMAN	NaN	TLLPVSKPEIR	TLLPVSKPEIR	NaN	FALSE	LABEL_FREE	31.48	0	0.0061279	0.146337	2	626.886	13898.8	90488.2	9103.63	58664.6
150	sample	1	150610_QE1_FS_129	150610_QE1_FS_129	12.7105	128.48	79.4719	0.818796	n. def.	0	FALSE	2161.44	GLLVGEILSAVLSQEGINILTHLPK.4	sp|P01031|CO5_HUMAN ‚Äî GLLVGEILSAVLSQEGINILTHLPK.4	NaN	sp|P01031|CO5_HUMAN	NaN	GLLVGEILSAVLSQEGINILTHLPK	GLLVGEILSAVLSQEGINILTHLPK	NaN	FALSE	LABEL_FREE	115.77	NaN	NaN	NaN	4	654.386	2161.44	30991	981.477	12620
150	sample	1	150610_QE1_FS_129	150610_QE1_FS_129	-0.242261	42.8077	47.4454	0.902899	n. def.	0	FALSE	64236.9	FQNSAILTIQPK.2	sp|P01031|CO5_HUMAN ‚Äî FQNSAILTIQPK.2	NaN	sp|P01031|CO5_HUMAN	NaN	FQNSAILTIQPK	FQNSAILTIQPK	NaN	FALSE	LABEL_FREE	43.05	0	0	0	2	680.386	64236.9	382329	15529.2	90346.4
150	sample	1	150610_QE1_FS_129	150610_QE1_FS_129	-0.304477	38.1655	44.8766	0.752227	n. def.	0	FALSE	5359.7	ITHYNYLILSK.2	sp|P01031|CO5_HUMAN ‚Äî ITHYNYLILSK.2	NaN	sp|P01031|CO5_HUMAN	NaN	ITHYNYLILSK	ITHYNYLILSK	NaN	FALSE	LABEL_FREE	38.47	0	0.0103332	0.203203	2	682.884	5359.7	29774.7	3250.49	17963.3
150	sample	1	150610_QE1_FS_129	150610_QE1_FS_129	-0.831764	99.6682	75.2839	0.868747	n. def.	0	FALSE	54316.4	LNLVATPLFLKPGIPYPIK.3	sp|P01031|CO5_HUMAN ‚Äî LNLVATPLFLKPGIPYPIK.3	NaN	sp|P01031|CO5_HUMAN	NaN	LNLVATPLFLKPGIPYPIK	LNLVATPLFLKPGIPYPIK	NaN	FALSE	LABEL_FREE	100.5	0	6.04e-06	0.000568097	3	698.763	54316.4	567684	12420.7	128539
150	sample	1	150610_QE1_FS_129	150610_QE1_FS_129	-3.12402	95.596	72.4189	0.735933	n. def.	0	FALSE	22831.9	QLPGGQNPVSYVYLEVVSK.3	sp|P01031|CO5_HUMAN ‚Äî QLPGGQNPVSYVYLEVVSK.3	NaN	sp|P01031|CO5_HUMAN	NaN	QLPGGQNPVSYVYLEVVSK	QLPGGQNPVSYVYLEVVSK	NaN	FALSE	LABEL_FREE	98.72	0	0.0363942	0.505723	3	693.038	22831.9	56076.3	10219.6	27471.5
150	sample	1	150610_QE1_FS_129	150610_QE1_FS_129	-0.47889	102.051	76.3903	0.880588	n. def.	0	FALSE	34623.2	SYFPESWLWEVHLVPR.3	sp|P01031|CO5_HUMAN ‚Äî SYFPESWLWEVHLVPR.3	NaN	sp|P01031|CO5_HUMAN	NaN	SYFPESWLWEVHLVPR	SYFPESWLWEVHLVPR	NaN	FALSE	LABEL_FREE	102.53	0	5.19e-06	0.00048755	3	682.349	34623.2	220224	10520.7	72630.2
150	sample	1	150610_QE1_FS_129	150610_QE1_FS_129	-0.0503839	17.8896	35.3067	0.818901	n. def.	0	FALSE	5523.93	VYSLNDDLKPAK.2	sp|P01031|CO5_HUMAN ‚Äî VYSLNDDLKPAK.2	NaN	sp|P01031|CO5_HUMAN	NaN	VYSLNDDLKPAK	VYSLNDDLKPAK	NaN	FALSE	LABEL_FREE	17.94	0	0.00196484	0.0782552	2	681.866	5523.93	28664.4	2298.27	11604.3
150	sample	1	150610_QE1_FS_129	150610_QE1_FS_129	-0.258816	93.4212	71.6635	0.856017	n. def.	0	FALSE	38948.5	GGSASTWLTAFALR.2	sp|P01031|CO5_HUMAN ‚Äî GGSASTWLTAFALR.2	NaN	sp|P01031|CO5_HUMAN	NaN	GGSASTWLTAFALR	GGSASTWLTAFALR	NaN	FALSE	LABEL_FREE	93.68	0	6.4e-06	0.000438991	2	719.377	38948.5	151122	11079.4	42492.8
150	sample	1	150610_QE1_FS_129	150610_QE1_FS_129	-0.456194	9.54381	31.1326	0.851127	n. def.	0	FALSE	17957.1	IDTQDIEASHYR.2	sp|P01031|CO5_HUMAN ‚Äî IDTQDIEASHYR.2	NaN	sp|P01031|CO5_HUMAN	NaN	IDTQDIEASHYR	IDTQDIEASHYR	NaN	FALSE	LABEL_FREE	10	0	0.001109	0.0938006	2	724.345	17957.1	114663	5370.85	35287.6
150	sample	1	150610_QE1_FS_129	150610_QE1_FS_129	-0.105002	4.625	28.7925	0.785308	n. def.	0	FALSE	93400.5	TDAPDLPEENQAR.2	sp|P01031|CO5_HUMAN ‚Äî TDAPDLPEENQAR.2	NaN	sp|P01031|CO5_HUMAN	NaN	TDAPDLPEENQAR	TDAPDLPEENQAR	NaN	FALSE	LABEL_FREE	4.73	0	0.000606543	0.0337581	2	728.339	93400.5	186481	57002.4	113453
150	sample	1	150610_QE1_FS_129	150610_QE1_FS_129	7.08225	112.642	78.5856	0.779872	n. def.	0	FALSE	32064.3	YIYPLDSLTWIEYWPR.3	sp|P01031|CO5_HUMAN ‚Äî YIYPLDSLTWIEYWPR.3	NaN	sp|P01031|CO5_HUMAN	NaN	YIYPLDSLTWIEYWPR	YIYPLDSLTWIEYWPR	NaN	FALSE	LABEL_FREE	105.56	0	0.000427085	0.0210249	3	705.693	32064.3	229056	13528.9	99949.8
150	sample	1	150610_QE1_FS_129	150610_QE1_FS_129	-0.0858055	95.1542	72.2962	0.81743	n. def.	0	FALSE	65813.2	DGHVILQLNSIPSSDFLC[+57.0]VR.3	sp|P01031|CO5_HUMAN ‚Äî DGHVILQLNSIPSSDFLC[+57.0]VR.3	NaN	sp|P01031|CO5_HUMAN	NaN	DGHVILQLNSIPSSDFLCVR	DGHVILQLNSIPSSDFLC[+57.0]VR	NaN	FALSE	LABEL_FREE	95.24	0	6.24e-06	0.0005863	3	757.39	65813.2	219290	29775.5	103658
150	sample	1	150610_QE1_FS_129	150610_QE1_FS_129	0.900778	31.7508	41.6834	0.897503	n. def.	0	FALSE	34814.1	MSAVEGIC[+57.0]TSESPVIDHQGTK.3	sp|P01031|CO5_HUMAN ‚Äî MSAVEGIC[+57.0]TSESPVIDHQGTK.3	NaN	sp|P01031|CO5_HUMAN	NaN	MSAVEGICTSESPVIDHQGTK	MSAVEGIC[+57.0]TSESPVIDHQGTK	NaN	FALSE	LABEL_FREE	30.85	0	4.37e-06	0.000411167	3	749.353	34814.1	227080	9407.72	61178.7
150	sample	1	150610_QE1_FS_129	150610_QE1_FS_129	-0.271841	26.7182	39.1127	0.813664	n. def.	0	FALSE	13977.8	QC[+57.0]TMFYSTSNIK.2	sp|P01031|CO5_HUMAN ‚Äî QC[+57.0]TMFYSTSNIK.2	NaN	sp|P01031|CO5_HUMAN	NaN	QCTMFYSTSNIK	QC[+57.0]TMFYSTSNIK	NaN	FALSE	LABEL_FREE	26.99	0	0.000107136	0.00478891	2	740.34	13977.8	69144.4	6829.56	34065
150	sample	1	150610_QE1_FS_129	150610_QE1_FS_129	-0.510955	83.219	66.5205	0.873848	n. def.	0	FALSE	38573.5	VSITSITVENVFVK.2	sp|P01031|CO5_HUMAN ‚Äî VSITSITVENVFVK.2	NaN	sp|P01031|CO5_HUMAN	NaN	VSITSITVENVFVK	VSITSITVENVFVK	NaN	FALSE	LABEL_FREE	83.73	0	4.38e-06	0.000411877	2	768.437	38573.5	343675	9826.34	89768.4
150	sample	1	150610_QE1_FS_129	150610_QE1_FS_129	-0.661515	34.3885	42.9138	0.824738	n. def.	0	FALSE	31414.6	AFTEC[+57.0]C[+57.0]VVASQLR.2	sp|P01031|CO5_HUMAN ‚Äî AFTEC[+57.0]C[+57.0]VVASQLR.2	NaN	sp|P01031|CO5_HUMAN	NaN	AFTECCVVASQLR	AFTEC[+57.0]C[+57.0]VVASQLR	NaN	FALSE	LABEL_FREE	35.05	0	7.04e-06	0.000573197	2	770.867	31414.6	149385	11256.7	54727.4
150	sample	1	150610_QE1_FS_129	150610_QE1_FS_129	0.481144	57.5011	54.0193	0.884838	n. def.	0	FALSE	34452.1	ELSYYSLEDLNNK.2	sp|P01031|CO5_HUMAN ‚Äî ELSYYSLEDLNNK.2	NaN	sp|P01031|CO5_HUMAN	NaN	ELSYYSLEDLNNK	ELSYYSLEDLNNK	NaN	FALSE	LABEL_FREE	57.02	0	3.71e-06	0.000348876	2	794.38	34452.1	133058	14684.8	55387.2
150	sample	1	150610_QE1_FS_129	150610_QE1_FS_129	0.406011	40.866	46.354	0.902836	n. def.	0	FALSE	35664.4	TSTSEEVC[+57.0]SFYLK.2	sp|P01031|CO5_HUMAN ‚Äî TSTSEEVC[+57.0]SFYLK.2	NaN	sp|P01031|CO5_HUMAN	NaN	TSTSEEVCSFYLK	TSTSEEVC[+57.0]SFYLK	NaN	FALSE	LABEL_FREE	40.46	0	2.88e-06	0.000270725	2	775.857	35664.4	162458	9799.41	45656.9
150	sample	1	150610_QE1_FS_129	150610_QE1_FS_129	-0.0325945	99.8974	75.4159	0.872534	n. def.	0	FALSE	40337.3	DVFLEMNIPYSVVR.2	sp|P01031|CO5_HUMAN ‚Äî DVFLEMNIPYSVVR.2	NaN	sp|P01031|CO5_HUMAN	NaN	DVFLEMNIPYSVVR	DVFLEMNIPYSVVR	NaN	FALSE	LABEL_FREE	99.93	0	0.0043059	0.267002	2	841.435	40337.3	357697	25091	226316
150	sample	1	150610_QE1_FS_129	150610_QE1_FS_129	0.962488	103.522	77.0623	0.7873	n. def.	0	FALSE	7662.28	ENSLYLTAFTVIGIR.2	sp|P01031|CO5_HUMAN ‚Äî ENSLYLTAFTVIGIR.2	NaN	sp|P01031|CO5_HUMAN	NaN	ENSLYLTAFTVIGIR	ENSLYLTAFTVIGIR	NaN	FALSE	LABEL_FREE	102.56	0	2.24e-05	0.00107277	2	848.97	7662.28	53349.9	2870.25	19044.1
150	sample	1	150610_QE1_FS_129	150610_QE1_FS_129	0.386387	99.5064	75.186	0.855829	n. def.	0	FALSE	41972.2	EYVLPHFSVSIEPEYNFIGYK.3	sp|P01031|CO5_HUMAN ‚Äî EYVLPHFSVSIEPEYNFIGYK.3	NaN	sp|P01031|CO5_HUMAN	NaN	EYVLPHFSVSIEPEYNFIGYK	EYVLPHFSVSIEPEYNFIGYK	NaN	FALSE	LABEL_FREE	99.12	0	1.03e-05	0.000511809	3	844.422	41972.2	564695	15299	208358
150	sample	1	150610_QE1_FS_129	150610_QE1_FS_129	-0.175024	67.735	59.1296	0.75632	n. def.	0	FALSE	16115.4	FSDASYQSINIPVTQNMVPSSR.3	sp|P01031|CO5_HUMAN ‚Äî FSDASYQSINIPVTQNMVPSSR.3	NaN	sp|P01031|CO5_HUMAN	NaN	FSDASYQSINIPVTQNMVPSSR	FSDASYQSINIPVTQNMVPSSR	NaN	FALSE	LABEL_FREE	67.91	0	0.00709162	0.385778	3	815.4	16115.4	69647.2	8651.13	39633.6
150	sample	1	150610_QE1_FS_129	150610_QE1_FS_129	0.00155992	3.41156	28.3576	0.709854	n. def.	0.000165732	FALSE	7018.08	FSYSSGHVHLSSENK.2	sp|P01031|CO5_HUMAN ‚Äî FSYSSGHVHLSSENK.2	NaN	sp|P01031|CO5_HUMAN	NaN	FSYSSGHVHLSSENK	FSYSSGHVHLSSENK	NaN	FALSE	LABEL_FREE	3.41	0	0.0473115	0.657378	2	839.894	7018.08	56349.7	6433.3	52093.7
150	sample	1	150610_QE1_FS_129	150610_QE1_FS_129	4.85709	110.107	78.4438	0.725591	n. def.	0	FALSE	19602.4	VDDGVASFVLNLPSGVTVLEFNVK.3	sp|P01031|CO5_HUMAN ‚Äî VDDGVASFVLNLPSGVTVLEFNVK.3	NaN	sp|P01031|CO5_HUMAN	NaN	VDDGVASFVLNLPSGVTVLEFNVK	VDDGVASFVLNLPSGVTVLEFNVK	NaN	FALSE	LABEL_FREE	105.25	0	0.0673238	0.500982	3	840.451	19602.4	138261	8357.65	52406.2
150	sample	1	150610_QE1_FS_129	150610_QE1_FS_129	18.9122	127.742	79.4306	0.803201	n. def.	0	FALSE	4565.1	GLLVGEILSAVLSQEGINILTHLPK.3	sp|P01031|CO5_HUMAN ‚Äî GLLVGEILSAVLSQEGINILTHLPK.3	NaN	sp|P01031|CO5_HUMAN	NaN	GLLVGEILSAVLSQEGINILTHLPK	GLLVGEILSAVLSQEGINILTHLPK	NaN	FALSE	LABEL_FREE	108.83	0	0.0203446	0.646025	3	872.179	4565.1	50788.1	1929.38	21732.4
150	sample	1	150610_QE1_FS_129	150610_QE1_FS_129	-0.393432	34.3566	42.9024	0.793604	n. def.	0	FALSE	7409.53	TGEAVAEKDSEITFIK.2	sp|P01031|CO5_HUMAN ‚Äî TGEAVAEKDSEITFIK.2	NaN	sp|P01031|CO5_HUMAN	NaN	TGEAVAEKDSEITFIK	TGEAVAEKDSEITFIK	NaN	FALSE	LABEL_FREE	34.75	0	0.00561184	0.349994	2	869.45	7409.53	99638	6305.03	83535.1
150	sample	1	150610_QE1_FS_129	150610_QE1_FS_129	-0.389237	97.7508	73.8409	0.87707	n. def.	0	FALSE	16397.8	ALVEGVDQLFTDYQIK.2	sp|P01031|CO5_HUMAN ‚Äî ALVEGVDQLFTDYQIK.2	NaN	sp|P01031|CO5_HUMAN	NaN	ALVEGVDQLFTDYQIK	ALVEGVDQLFTDYQIK	NaN	FALSE	LABEL_FREE	98.14	0	0.000114344	0.00126041	2	919.981	16397.8	56317.6	6761.84	22302.3
150	sample	1	150610_QE1_FS_129	150610_QE1_FS_129	0.610167	71.7902	60.8644	0.731415	n. def.	0	FALSE	13871.3	EESSSGSSHAVMDISLPTGISANEEDLK.3	sp|P01031|CO5_HUMAN ‚Äî EESSSGSSHAVMDISLPTGISANEEDLK.3	NaN	sp|P01031|CO5_HUMAN	NaN	EESSSGSSHAVMDISLPTGISANEEDLK	EESSSGSSHAVMDISLPTGISANEEDLK	NaN	FALSE	LABEL_FREE	71.18	0	0.000234578	0.0088569	3	964.115	13871.3	62757.2	7708.37	33856.2
150	sample	1	150610_QE1_FS_129	150610_QE1_FS_129	-12.5286	105.451	78.0471	0.758989	n. def.	0	FALSE	11149.8	YGGGFYSTQDTINAIEGLTEYSLLVK.3	sp|P01031|CO5_HUMAN ‚Äî YGGGFYSTQDTINAIEGLTEYSLLVK.3	NaN	sp|P01031|CO5_HUMAN	NaN	YGGGFYSTQDTINAIEGLTEYSLLVK	YGGGFYSTQDTINAIEGLTEYSLLVK	NaN	FALSE	LABEL_FREE	117.98	NaN	NaN	NaN	3	946.83	11149.8	84859	8098.53	58366.9
150	sample	1	150610_QE1_FS_129	150610_QE1_FS_129	6.63462	112.255	78.564	0.756881	n. def.	0	FALSE	16607	YIYPLDSLTWIEYWPR.2	sp|P01031|CO5_HUMAN ‚Äî YIYPLDSLTWIEYWPR.2	NaN	sp|P01031|CO5_HUMAN	NaN	YIYPLDSLTWIEYWPR	YIYPLDSLTWIEYWPR	NaN	FALSE	LABEL_FREE	105.62	0	0.00962216	0.245745	2	1058.03	16607	127742	4742.06	36808.1
150	sample	1	150610_QE1_FS_129	150610_QE1_FS_129	-0.3752	43.5948	47.8098	0.797594	n. def.	0	FALSE	6370.23	ALDFAVGEYNK.2	sp|P01034|CYTC_HUMAN ‚Äî ALDFAVGEYNK.2	NaN	sp|P01034|CYTC_HUMAN	NaN	ALDFAVGEYNK	ALDFAVGEYNK	NaN	FALSE	LABEL_FREE	43.97	0	0.00718992	0.608695	2	613.807	6370.23	26715.2	3101.69	11185.2
150	sample	1	150610_QE1_FS_129	150610_QE1_FS_129	0.701301	21.3113	36.6699	0.799807	n. def.	0	FALSE	4769.66	TQVVAGTNYYIK.2	sp|P01040|CYTA_HUMAN ‚Äî TQVVAGTNYYIK.2	NaN	sp|P01040|CYTA_HUMAN	NaN	TQVVAGTNYYIK	TQVVAGTNYYIK	NaN	FALSE	LABEL_FREE	20.61	0	0.0795542	0.48632	2	678.86	4769.66	38243.2	1996.79	15140.4
150	sample	1	150610_QE1_FS_129	150610_QE1_FS_129	0.650445	38.4504	45.0279	0.706838	n. def.	0.000228599	FALSE	3823.02	RPPGFSPF.2	sp|P01042|KNG1_HUMAN ‚Äî RPPGFSPF.2	NaN	sp|P01042|KNG1_HUMAN	NaN	RPPGFSPF	RPPGFSPF	NaN	FALSE	LABEL_FREE	37.8	0	0.0248635	0.604204	2	452.737	3823.02	17934.3	2933.35	15852.3
150	sample	1	150610_QE1_FS_129	150610_QE1_FS_129	-2.52376	4.01624	28.5763	0.770909	n. def.	0	FALSE	64062.1	DFVQPPTK.2	sp|P01042|KNG1_HUMAN ‚Äî DFVQPPTK.2	NaN	sp|P01042|KNG1_HUMAN	NaN	DFVQPPTK	DFVQPPTK	NaN	FALSE	LABEL_FREE	6.54	0	2.79e-05	0.000874828	2	466.248	64062.1	182431	45193	130096
150	sample	1	150610_QE1_FS_129	150610_QE1_FS_129	-1.50969	36.6603	43.9989	0.888168	n. def.	0	FALSE	550856	QVVAGLNFR.2	sp|P01042|KNG1_HUMAN ‚Äî QVVAGLNFR.2	NaN	sp|P01042|KNG1_HUMAN	NaN	QVVAGLNFR	QVVAGLNFR	NaN	FALSE	LABEL_FREE	38.17	0	4.27e-06	0.000401599	2	502.288	550856	3.38626e+06	137285	829232
150	sample	1	150610_QE1_FS_129	150610_QE1_FS_129	-0.568317	71.9117	60.9332	0.921026	n. def.	0	FALSE	532405	YFIDFVAR.2	sp|P01042|KNG1_HUMAN ‚Äî YFIDFVAR.2	NaN	sp|P01042|KNG1_HUMAN	NaN	YFIDFVAR	YFIDFVAR	NaN	FALSE	LABEL_FREE	72.48	0	0	0	2	515.772	532405	2.0951e+06	198850	768048
150	sample	1	150610_QE1_FS_129	150610_QE1_FS_129	-0.0354626	-5.20546	23.9437	0.856596	n. def.	0	FALSE	30750.5	TWQDC[+57.0]EYK.2	sp|P01042|KNG1_HUMAN ‚Äî TWQDC[+57.0]EYK.2	NaN	sp|P01042|KNG1_HUMAN	NaN	TWQDCEYK	TWQDC[+57.0]EYK	NaN	FALSE	LABEL_FREE	-5.17	0	3.21e-05	0.000767685	2	565.234	30750.5	80025.3	19783	51128
150	sample	1	150610_QE1_FS_129	150610_QE1_FS_129	0.187936	-32.4521	11.1995	0.83011	n. def.	0	FALSE	4610.66	AATGEC[+57.0]TATVGK.2	sp|P01042|KNG1_HUMAN ‚Äî AATGEC[+57.0]TATVGK.2	NaN	sp|P01042|KNG1_HUMAN	NaN	AATGECTATVGK	AATGEC[+57.0]TATVGK	NaN	FALSE	LABEL_FREE	-32.64	0	0.00450009	0.301834	2	583.279	4610.66	32177.2	1719.09	12201.4
150	sample	1	150610_QE1_FS_129	150610_QE1_FS_129	0.489322	59.3793	54.8238	0.841799	n. def.	0	FALSE	38403.9	KYFIDFVAR.2	sp|P01042|KNG1_HUMAN ‚Äî KYFIDFVAR.2	NaN	sp|P01042|KNG1_HUMAN	NaN	KYFIDFVAR	KYFIDFVAR	NaN	FALSE	LABEL_FREE	58.89	0	0.0169687	0.546681	2	579.82	38403.9	244772	18811.7	115126
150	sample	1	150610_QE1_FS_129	150610_QE1_FS_129	-0.99473	85.1653	67.4114	0.734126	n. def.	0	FALSE	1878.13	SLWNGDTGEC[+57.0]TDNAYIDIQLR.4	sp|P01042|KNG1_HUMAN ‚Äî SLWNGDTGEC[+57.0]TDNAYIDIQLR.4	NaN	sp|P01042|KNG1_HUMAN	NaN	SLWNGDTGECTDNAYIDIQLR	SLWNGDTGEC[+57.0]TDNAYIDIQLR	NaN	FALSE	LABEL_FREE	86.16	0	0.00976179	0.590804	4	610.782	1878.13	12745.5	706.983	5128.82
150	sample	1	150610_QE1_FS_129	150610_QE1_FS_129	-0.359113	41.3109	46.6555	0.909867	n. def.	0	FALSE	269273	TVGSDTFYSFK.2	sp|P01042|KNG1_HUMAN ‚Äî TVGSDTFYSFK.2	NaN	sp|P01042|KNG1_HUMAN	NaN	TVGSDTFYSFK	TVGSDTFYSFK	NaN	FALSE	LABEL_FREE	41.67	0	0	0	2	626.298	269273	973246	176543	657082
150	sample	1	150610_QE1_FS_129	150610_QE1_FS_129	-0.344149	90.2158	69.9394	0.768847	n. def.	0	FALSE	12986	IYPTVNC[+57.0]QPLGMISLMK.3	sp|P01042|KNG1_HUMAN ‚Äî IYPTVNC[+57.0]QPLGMISLMK.3	NaN	sp|P01042|KNG1_HUMAN	NaN	IYPTVNCQPLGMISLMK	IYPTVNC[+57.0]QPLGMISLMK	NaN	FALSE	LABEL_FREE	90.56	0	0.00563503	0.212162	3	655.672	12986	65153.7	6492.05	30236.4
150	sample	1	150610_QE1_FS_129	150610_QE1_FS_129	0.134322	17.8843	35.3039	0.809031	n. def.	0	FALSE	12789.7	KYNSQNQSNNQFVLYR.3	sp|P01042|KNG1_HUMAN ‚Äî KYNSQNQSNNQFVLYR.3	NaN	sp|P01042|KNG1_HUMAN	NaN	KYNSQNQSNNQFVLYR	KYNSQNQSNNQFVLYR	NaN	FALSE	LABEL_FREE	17.75	0	0.00626855	0.510012	3	668.329	12789.7	84643	5858.76	38342.1
150	sample	1	150610_QE1_FS_129	150610_QE1_FS_129	0.291228	79.3612	64.5595	0.911424	n. def.	0	FALSE	735533	ENFLFLTPDC[+57.0]K.2	sp|P01042|KNG1_HUMAN ‚Äî ENFLFLTPDC[+57.0]K.2	NaN	sp|P01042|KNG1_HUMAN	NaN	ENFLFLTPDCK	ENFLFLTPDC[+57.0]K	NaN	FALSE	LABEL_FREE	79.07	0	3.03e-06	0.000284831	2	692.336	735533	3.00612e+06	177251	722764
150	sample	1	150610_QE1_FS_129	150610_QE1_FS_129	0.154286	77.7343	63.741	0.791917	n. def.	0	FALSE	5881.06	KIYPTVNC[+57.0]QPLGMISLMK.3	sp|P01042|KNG1_HUMAN ‚Äî KIYPTVNC[+57.0]QPLGMISLMK.3	NaN	sp|P01042|KNG1_HUMAN	NaN	KIYPTVNCQPLGMISLMK	KIYPTVNC[+57.0]QPLGMISLMK	NaN	FALSE	LABEL_FREE	77.58	0	0.100723	0.657378	3	698.37	5881.06	46960.9	3002.12	21835.6
150	sample	1	150610_QE1_FS_129	150610_QE1_FS_129	-1.13586	68.5341	59.405	0.850761	n. def.	0	FALSE	389628	DIPTNSPELEETLTHTITK.3	sp|P01042|KNG1_HUMAN ‚Äî DIPTNSPELEETLTHTITK.3	NaN	sp|P01042|KNG1_HUMAN	NaN	DIPTNSPELEETLTHTITK	DIPTNSPELEETLTHTITK	NaN	FALSE	LABEL_FREE	69.67	0	1.16e-05	0.000568097	3	713.699	389628	1.43373e+06	147246	556152
150	sample	1	150610_QE1_FS_129	150610_QE1_FS_129	0.0751299	75.1651	62.6515	0.900604	n. def.	0	FALSE	52885.5	LGQSLDC[+57.0]NAEVYVVPWEK.3	sp|P01042|KNG1_HUMAN ‚Äî LGQSLDC[+57.0]NAEVYVVPWEK.3	NaN	sp|P01042|KNG1_HUMAN	NaN	LGQSLDCNAEVYVVPWEK	LGQSLDC[+57.0]NAEVYVVPWEK	NaN	FALSE	LABEL_FREE	75.09	0	4.13e-06	0.000388446	3	703.012	52885.5	322343	28782.4	175907
150	sample	1	150610_QE1_FS_129	150610_QE1_FS_129	0.327342	65.1973	57.9625	0.909271	n. def.	0	FALSE	168393	KLGQSLDC[+57.0]NAEVYVVPWEK.3	sp|P01042|KNG1_HUMAN ‚Äî KLGQSLDC[+57.0]NAEVYVVPWEK.3	NaN	sp|P01042|KNG1_HUMAN	NaN	KLGQSLDCNAEVYVVPWEK	KLGQSLDC[+57.0]NAEVYVVPWEK	NaN	FALSE	LABEL_FREE	64.87	0	2.45e-06	0.00023024	3	745.709	168393	948363	76314.5	431268
150	sample	1	150610_QE1_FS_129	150610_QE1_FS_129	-0.655489	-5.24549	23.9221	0.70277	n. def.	0.000312262	FALSE	13818.7	TWQDC[+57.0]EYKDAAK.2	sp|P01042|KNG1_HUMAN ‚Äî TWQDC[+57.0]EYKDAAK.2	NaN	sp|P01042|KNG1_HUMAN	NaN	TWQDCEYKDAAK	TWQDC[+57.0]EYKDAAK	NaN	FALSE	LABEL_FREE	-4.59	0	0.00639087	0.287564	2	757.832	13818.7	65005.5	11219.3	53345.4
150	sample	1	150610_QE1_FS_129	150610_QE1_FS_129	1.81251	-15.6875	18.785	0.717968	n. def.	0	FALSE	43743.5	ESNEELTESC[+57.0]ETK.2	sp|P01042|KNG1_HUMAN ‚Äî ESNEELTESC[+57.0]ETK.2	NaN	sp|P01042|KNG1_HUMAN	NaN	ESNEELTESCETK	ESNEELTESC[+57.0]ETK	NaN	FALSE	LABEL_FREE	-17.5	0	0.00439797	0.344481	2	778.325	43743.5	75839.7	16176.6	28325
150	sample	1	150610_QE1_FS_129	150610_QE1_FS_129	-0.291853	30.2881	41.0374	0.902988	n. def.	0	FALSE	218725	IASFSQNC[+57.0]DIYPGK.2	sp|P01042|KNG1_HUMAN ‚Äî IASFSQNC[+57.0]DIYPGK.2	NaN	sp|P01042|KNG1_HUMAN	NaN	IASFSQNCDIYPGK	IASFSQNC[+57.0]DIYPGK	NaN	FALSE	LABEL_FREE	30.58	0	3.83e-06	0.000359663	2	800.378	218725	766635	116591	410263
150	sample	1	150610_QE1_FS_129	150610_QE1_FS_129	-0.109405	53.8106	52.2359	0.787004	n. def.	0	FALSE	95585.2	IASFSQNC[+57.0]DIYPGKDFVQPPTK.3	sp|P01042|KNG1_HUMAN ‚Äî IASFSQNC[+57.0]DIYPGKDFVQPPTK.3	NaN	sp|P01042|KNG1_HUMAN	NaN	IASFSQNCDIYPGKDFVQPPTK	IASFSQNC[+57.0]DIYPGKDFVQPPTK	NaN	FALSE	LABEL_FREE	53.92	0	0.0011147	0.101866	3	838.077	95585.2	268234	59446.4	148345
150	sample	1	150610_QE1_FS_129	150610_QE1_FS_129	0.144007	85.254	67.4562	0.857414	n. def.	0	FALSE	83576.6	SLWNGDTGEC[+57.0]TDNAYIDIQLR.3	sp|P01042|KNG1_HUMAN ‚Äî SLWNGDTGEC[+57.0]TDNAYIDIQLR.3	NaN	sp|P01042|KNG1_HUMAN	NaN	SLWNGDTGECTDNAYIDIQLR	SLWNGDTGEC[+57.0]TDNAYIDIQLR	NaN	FALSE	LABEL_FREE	85.11	0	4.33e-05	0.00303908	3	814.372	83576.6	223190	23760.1	65819.6
150	sample	1	150610_QE1_FS_129	150610_QE1_FS_129	-1.0086	90.3414	70.003	0.731498	n. def.	0	FALSE	33557.5	IYPTVNC[+57.0]QPLGMISLMK.2	sp|P01042|KNG1_HUMAN ‚Äî IYPTVNC[+57.0]QPLGMISLMK.2	NaN	sp|P01042|KNG1_HUMAN	NaN	IYPTVNCQPLGMISLMK	IYPTVNC[+57.0]QPLGMISLMK	NaN	FALSE	LABEL_FREE	91.35	0	0.00486808	0.29941	2	983.004	33557.5	159418	23347.4	108206
150	sample	1	150610_QE1_FS_129	150610_QE1_FS_129	0.22689	38.0769	44.8295	0.725616	n. def.	0	FALSE	5210.87	YNSQNQSNNQFVLYR.2	sp|P01042|KNG1_HUMAN ‚Äî YNSQNQSNNQFVLYR.2	NaN	sp|P01042|KNG1_HUMAN	NaN	YNSQNQSNNQFVLYR	YNSQNQSNNQFVLYR	NaN	FALSE	LABEL_FREE	37.85	0	0.00822665	0.607685	2	938.435	5210.87	19021	2656.05	8727.79
150	sample	1	150610_QE1_FS_129	150610_QE1_FS_129	0.250075	91.6101	70.655	0.82907	n. def.	0	FALSE	26533.3	FSVATQTC[+57.0]QITPAEGPVVTAQYDC[+57.0]LGC[+57.0]VHPISTQSPDLEPILR.4	sp|P01042|KNG1_HUMAN ‚Äî FSVATQTC[+57.0]QITPAEGPVVTAQYDC[+57.0]LGC[+57.0]VHPISTQSPDLEPILR.4	NaN	sp|P01042|KNG1_HUMAN	NaN	FSVATQTCQITPAEGPVVTAQYDCLGCVHPISTQSPDLEPILR	FSVATQTC[+57.0]QITPAEGPVVTAQYDC[+57.0]LGC[+57.0]VHPISTQSPDLEPILR	NaN	FALSE	LABEL_FREE	91.36	0	4.76e-05	0.00349648	4	1189.83	26533.3	87744	6081.44	24927.9
150	sample	1	150610_QE1_FS_129	150610_QE1_FS_129	0.454558	65.1946	57.9609	0.688276	n. def.	0.000698534	FALSE	18246.4	KLGQSLDC[+57.0]NAEVYVVPWEK.2	sp|P01042|KNG1_HUMAN ‚Äî KLGQSLDC[+57.0]NAEVYVVPWEK.2	NaN	sp|P01042|KNG1_HUMAN	NaN	KLGQSLDCNAEVYVVPWEK	KLGQSLDC[+57.0]NAEVYVVPWEK	NaN	FALSE	LABEL_FREE	64.74	0	0.00313958	0.039415	2	1118.06	18246.4	109515	9139.95	56918.6
150	sample	1	150610_QE1_FS_129	150610_QE1_FS_129	-0.0584978	75.1915	62.6646	0.900057	n. def.	0	FALSE	124103	LGQSLDC[+57.0]NAEVYVVPWEK.2	sp|P01042|KNG1_HUMAN ‚Äî LGQSLDC[+57.0]NAEVYVVPWEK.2	NaN	sp|P01042|KNG1_HUMAN	NaN	LGQSLDCNAEVYVVPWEK	LGQSLDC[+57.0]NAEVYVVPWEK	NaN	FALSE	LABEL_FREE	75.25	0	4.33e-06	0.000407348	2	1054.01	124103	832068	90074.4	606919
150	sample	1	150610_QE1_FS_129	150610_QE1_FS_129	-0.0742183	38.0658	44.8236	0.891227	n. def.	0	FALSE	157572	FVYHLSDLC[+57.0]K.3	sp|P01591|IGJ_HUMAN ‚Äî FVYHLSDLC[+57.0]K.3	NaN	sp|P01591|IGJ_HUMAN	NaN	FVYHLSDLCK	FVYHLSDLC[+57.0]K	NaN	FALSE	LABEL_FREE	38.14	0	1.62e-05	0.000576495	3	427.881	157572	657336	44889.2	179093
150	sample	1	150610_QE1_FS_129	150610_QE1_FS_129	1.5762	24.7262	38.0904	0.803631	n. def.	0	FALSE	376471	IIVPLNNR.2	sp|P01591|IGJ_HUMAN ‚Äî IIVPLNNR.2	NaN	sp|P01591|IGJ_HUMAN	NaN	IIVPLNNR	IIVPLNNR	NaN	FALSE	LABEL_FREE	23.15	0	0.00306032	0.0343626	2	469.791	376471	2.77316e+06	200916	1.41598e+06
150	sample	1	150610_QE1_FS_129	150610_QE1_FS_129	-0.599361	38.1006	44.8421	0.849845	n. def.	0	FALSE	61814.1	FVYHLSDLC[+57.0]K.2	sp|P01591|IGJ_HUMAN ‚Äî FVYHLSDLC[+57.0]K.2	NaN	sp|P01591|IGJ_HUMAN	NaN	FVYHLSDLCK	FVYHLSDLC[+57.0]K	NaN	FALSE	LABEL_FREE	38.7	0	0.000669114	0.0184314	2	641.318	61814.1	288715	37659.5	179171
150	sample	1	150610_QE1_FS_129	150610_QE1_FS_129	-3.07832	-3.61832	24.8008	0.914418	n. def.	0	FALSE	1.05786e+06	SSEDPNEDIVER.2	sp|P01591|IGJ_HUMAN ‚Äî SSEDPNEDIVER.2	NaN	sp|P01591|IGJ_HUMAN	NaN	SSEDPNEDIVER	SSEDPNEDIVER	NaN	FALSE	LABEL_FREE	-0.54	0	2.39e-06	0.000224848	2	695.311	1.05786e+06	1.39511e+06	416396	542566
150	sample	1	150610_QE1_FS_129	150610_QE1_FS_129	0.0990608	51.6991	51.0409	0.845648	n. def.	0	FALSE	59793.5	MVETALTPDAC[+57.0]YPD.2	sp|P01591|IGJ_HUMAN ‚Äî MVETALTPDAC[+57.0]YPD.2	NaN	sp|P01591|IGJ_HUMAN	NaN	MVETALTPDACYPD	MVETALTPDAC[+57.0]YPD	NaN	FALSE	LABEL_FREE	51.6	0	0.000812168	0.0609244	2	791.84	59793.5	135124	30739.1	70237.6
150	sample	1	150610_QE1_FS_129	150610_QE1_FS_129	1.27987	59.4599	54.8796	0.700155	n. def.	0.000365114	FALSE	170455	C[+57.0]YTAVVPLVYGGETK.2	sp|P01591|IGJ_HUMAN ‚Äî C[+57.0]YTAVVPLVYGGETK.2	NaN	sp|P01591|IGJ_HUMAN	NaN	CYTAVVPLVYGGETK	C[+57.0]YTAVVPLVYGGETK	NaN	FALSE	LABEL_FREE	58.18	0	0.0265514	0.437415	2	828.917	170455	1.60011e+06	82121.7	784395
150	sample	1	150610_QE1_FS_129	150610_QE1_FS_129	-4.6865	65.5635	58.1708	0.709881	n. def.	0.000165202	FALSE	19733.9	ILIYDASNLETGVPSR.3	sp|P01593|KV101_HUMAN ‚Äî ILIYDASNLETGVPSR.3	NaN	sp|P01593|KV101_HUMAN	NaN	ILIYDASNLETGVPSR	ILIYDASNLETGVPSR	NaN	FALSE	LABEL_FREE	70.25	0	0.0111116	0.468848	3	583.31	19733.9	87071.3	6329.5	30098.6
150	sample	1	150610_QE1_FS_129	150610_QE1_FS_129	-3.91461	65.5254	58.1492	0.898823	n. def.	0	FALSE	122959	ILIYDASNLETGVPSR.2	sp|P01593|KV101_HUMAN ‚Äî ILIYDASNLETGVPSR.2	NaN	sp|P01593|KV101_HUMAN	NaN	ILIYDASNLETGVPSR	ILIYDASNLETGVPSR	NaN	FALSE	LABEL_FREE	69.44	0	5.03e-06	0.000472645	2	874.466	122959	469926	51832	197503
150	sample	1	150610_QE1_FS_129	150610_QE1_FS_129	-3.68974	64.3003	57.4523	0.799356	n. def.	0	FALSE	7220.53	LLIYDASNLESGVPSR.2	sp|P01594|KV102_HUMAN ‚Äî LLIYDASNLESGVPSR.2	NaN	sp|P01594|KV102_HUMAN	NaN	LLIYDASNLESGVPSR	LLIYDASNLESGVPSR	NaN	FALSE	LABEL_FREE	67.99	0	0.0032748	0.0875857	2	867.96	7220.53	20508.3	2963.78	8739.83
150	sample	1	150610_QE1_FS_129	150610_QE1_FS_129	2.02348	1.65348	27.5233	0.870909	n. def.	0	FALSE	59491.2	DIQM[+16.0]TQSPSSLSASVGDR.3	sp|P01594|KV102_HUMA[...] ‚Äî DIQM[+16.0]TQSPSSLSASVGDR.3	NaN	sp|P01594|KV102_HUMAN;sp|P01593|KV101_HUMAN;sp|P01599|KV107_HUMAN;sp|P01600|KV108_HUMAN;sp|P01607|KV115_HUMAN;sp|P01608|KV116_HUMAN;sp|P01609|KV117_HUMAN;sp|P01610|KV118_HUMAN;sp|P80362|KV125_HUMAN	NaN	DIQMTQSPSSLSASVGDR	DIQM[+16.0]TQSPSSLSASVGDR	NaN	FALSE	LABEL_FREE	-0.37	0	2.73e-05	0.00126206	3	631.94	59491.2	346967	25299.3	144866
150	sample	1	150610_QE1_FS_129	150610_QE1_FS_129	-1.29191	38.5981	45.1064	0.90575	n. def.	0	FALSE	444431	DIQMTQSPSSLSASVGDR.3	sp|P01594|KV102_HUMA[...] ‚Äî DIQMTQSPSSLSASVGDR.3	NaN	sp|P01594|KV102_HUMAN;sp|P01593|KV101_HUMAN;sp|P01599|KV107_HUMAN;sp|P01600|KV108_HUMAN;sp|P01607|KV115_HUMAN;sp|P01608|KV116_HUMAN;sp|P01609|KV117_HUMAN;sp|P01610|KV118_HUMAN;sp|P80362|KV125_HUMAN	NaN	DIQMTQSPSSLSASVGDR	DIQMTQSPSSLSASVGDR	NaN	FALSE	LABEL_FREE	39.89	0	6.54e-07	6.15e-05	3	626.96	444431	1.68945e+06	166992	629138
150	sample	1	150610_QE1_FS_129	150610_QE1_FS_129	2.08987	22.0299	36.8901	0.860676	n. def.	0	FALSE	61759	DIQM[+16.0]TQSPSSLSASVGDR.2	sp|P01594|KV102_HUMA[...] ‚Äî DIQM[+16.0]TQSPSSLSASVGDR.2	NaN	sp|P01594|KV102_HUMAN;sp|P01593|KV101_HUMAN;sp|P01599|KV107_HUMAN;sp|P01600|KV108_HUMAN;sp|P01607|KV115_HUMAN;sp|P01608|KV116_HUMAN;sp|P01609|KV117_HUMAN;sp|P01610|KV118_HUMAN;sp|P80362|KV125_HUMAN	NaN	DIQMTQSPSSLSASVGDR	DIQM[+16.0]TQSPSSLSASVGDR	NaN	FALSE	LABEL_FREE	19.94	0	0.00136984	0.0410667	2	947.945	61759	83966	34522.1	47267.4
150	sample	1	150610_QE1_FS_129	150610_QE1_FS_129	-1.23034	38.6397	45.1285	0.921149	n. def.	0	FALSE	1.70483e+06	DIQMTQSPSSLSASVGDR.2	sp|P01594|KV102_HUMA[...] ‚Äî DIQMTQSPSSLSASVGDR.2	NaN	sp|P01594|KV102_HUMAN;sp|P01593|KV101_HUMAN;sp|P01599|KV107_HUMAN;sp|P01600|KV108_HUMAN;sp|P01607|KV115_HUMAN;sp|P01608|KV116_HUMAN;sp|P01609|KV117_HUMAN;sp|P01610|KV118_HUMAN;sp|P80362|KV125_HUMAN	NaN	DIQMTQSPSSLSASVGDR	DIQMTQSPSSLSASVGDR	NaN	FALSE	LABEL_FREE	39.87	0	0	0	2	939.946	1.70483e+06	5.59621e+06	441567	1.40489e+06
150	sample	1	150610_QE1_FS_129	150610_QE1_FS_129	-7.57885	71.7811	60.8593	0.788997	n. def.	0	FALSE	7475.16	ASQNISSWLAWYQQKPGK.3	sp|P01596|KV104_HUMAN ‚Äî ASQNISSWLAWYQQKPGK.3	NaN	sp|P01596|KV104_HUMAN	NaN	ASQNISSWLAWYQQKPGK	ASQNISSWLAWYQQKPGK	NaN	FALSE	LABEL_FREE	79.36	0	0.000242878	0.00612909	3	698.027	7475.16	29677.9	4354.37	14965.1
150	sample	1	150610_QE1_FS_129	150610_QE1_FS_129	1.02443	18.9044	35.8254	0.841359	n. def.	0	FALSE	32454.8	YLNWYQQKPGK.3	sp|P01597|KV105_HUMAN ‚Äî YLNWYQQKPGK.3	NaN	sp|P01597|KV105_HUMAN	NaN	YLNWYQQKPGK	YLNWYQQKPGK	NaN	FALSE	LABEL_FREE	17.88	0	0.000280642	0.0227442	3	475.582	32454.8	358949	16046.5	168217
[truncated: 359,149+ more rows]
