# Supplementary material for: Early-Stage Staphylococcus aureus Bloodstream Infection Causes Changes in the Concentrations of Lipoproteins and Acute-Phase Proteins and Is Associated with Low Antibody Titers against Bacterial Virulence Factors
Source: mSystems. 2020 Jan 21;5(1):e00632-19. doi: 10.1128/mSystems.00632-19 (PMC6977072; doi:10.1128/mSystems.00632-19)
Supplement: TABLE S3 [file mSystems.00632-19-st003.xlsx]

## Sheet: DIA-MS statistics
Protein_ID	median_over_assay_ratios	fold_change	ratio_meta	IQR_of_assay_ratios	test_method	p_value	ratios_tested_against_location	alternative	confidence_interval_95percent_lower	confidence_interval_95percent_upper	(pseudo)median	p_value_BH_adjusted
sp|A0M8Q6|LAC7_HUMAN	1.17984	1.17984	sepsis/control	1.3028	Wilcoxon signed rank test with continuity correction	1	1.5	greater	1.29921		1.32384	1
sp|O00187|MASP2_HUMAN	1.33622	1.33622	sepsis/control	0.975776	Wilcoxon signed rank test with continuity correction	1	1.5	greater	1.37521		1.40337	1
sp|O00391|QSOX1_HUMAN	1.53838	1.53838	sepsis/control	1.2608	Wilcoxon signed rank test with continuity correction	3.49882e-08	1.5	greater	1.59813		1.64287	1.71054e-07
sp|O14791|APOL1_HUMAN	0.866959	-1.15346	sepsis/control	0.800908	Wilcoxon signed rank test with continuity correction	1	0.666667	less		0.971175	0.960318	1
sp|O43866|CD5L_HUMAN	1.21541	1.21541	sepsis/control	1.48732	Wilcoxon signed rank test with continuity correction	1	1.5	greater	1.39629		1.40961	1
sp|O75636|FCN3_HUMAN	1.08587	1.08587	sepsis/control	0.81933	Wilcoxon signed rank test with continuity correction	1	1.5	greater	1.14103		1.15095	1
sp|O75882|ATRN_HUMAN	0.982062	-1.01827	sepsis/control	0.523566	Wilcoxon signed rank test with continuity correction	1	0.666667	less		1.0274	1.0212	1
sp|O95445|APOM_HUMAN	0.72358	-1.38202	sepsis/control	0.533962	Wilcoxon signed rank test with continuity correction	1	0.666667	less		0.785279	0.777483	1
sp|O95497|VNN1_HUMAN	0.664084	-1.50583	sepsis/control	0.749196	Wilcoxon signed rank test	0.842374	0.666667	less		1.06613	0.786549	1
sp|P00338|LDHA_HUMAN	1.10589	1.10589	sepsis/control	2.97735	Wilcoxon signed rank test	0.455078	1.5	greater	0.710524		2.04706	1
sp|P00450|CERU_HUMAN	1.49573	1.49573	sepsis/control	1.13147	Wilcoxon signed rank test with continuity correction	0	1.5	greater	1.59246		1.59652	0
sp|P00734|THRB_HUMAN	0.96171	-1.03981	sepsis/control	0.688422	Wilcoxon signed rank test with continuity correction	1	0.666667	less		1.02936	1.0259	1
sp|P00736|C1R_HUMAN	1.30386	1.30386	sepsis/control	0.977039	Wilcoxon signed rank test with continuity correction	1	1.5	greater	1.37909		1.38523	1
sp|P00738|HPT_HUMAN	2.98849	2.98849	sepsis/control	3.65896	Wilcoxon signed rank test with continuity correction	0	1.5	greater	3.4309		3.45488	0
sp|P00739|HPTR_HUMAN	1.00957	1.00957	sepsis/control	1.39156	Wilcoxon signed rank test with continuity correction	1	1.5	greater	1.196		1.21501	1
sp|P00740|FA9_HUMAN	1.21684	1.21684	sepsis/control	0.977231	Wilcoxon signed rank test with continuity correction	1	1.5	greater	1.29696		1.31098	1
sp|P00742|FA10_HUMAN	0.945758	-1.05735	sepsis/control	0.758768	Wilcoxon signed rank test with continuity correction	1	0.666667	less		1.00999	1.00084	1
sp|P00746|CFAD_HUMAN	1.29029	1.29029	sepsis/control	1.0441	Wilcoxon signed rank test with continuity correction	0.950384	1.5	greater	1.28232		1.38571	1
sp|P00747|PLMN_HUMAN	0.947505	-1.0554	sepsis/control	0.597026	Wilcoxon signed rank test with continuity correction	1	0.666667	less		0.993567	0.990722	1
sp|P00748|FA12_HUMAN	0.898048	-1.11353	sepsis/control	0.722963	Wilcoxon signed rank test with continuity correction	1	0.666667	less		0.976649	0.969955	1
sp|P00751|CFAB_HUMAN	1.49323	1.49323	sepsis/control	1.19835	Wilcoxon signed rank test with continuity correction	3.37617e-154	1.5	greater	1.58405		1.58976	4.45655e-153
sp|P00915|CAH1_HUMAN	0.962556	-1.0389	sepsis/control	1.58868	Wilcoxon signed rank test with continuity correction	1	0.666667	less		1.33469	1.23215	1
sp|P01008|ANT3_HUMAN	0.869474	-1.15012	sepsis/control	0.779078	Wilcoxon signed rank test with continuity correction	1	0.666667	less		0.954827	0.950596	1
sp|P01009|A1AT_HUMAN	1.88563	1.88563	sepsis/control	1.96404	Wilcoxon signed rank test with continuity correction	0	1.5	greater	2.11165		2.12089	0
sp|P01011|AACT_HUMAN	3.20781	3.20781	sepsis/control	3.57272	Wilcoxon signed rank test with continuity correction	0	1.5	greater	3.60666		3.62622	0
sp|P01019|ANGT_HUMAN	1.21825	1.21825	sepsis/control	1.27462	Wilcoxon signed rank test with continuity correction	1	1.5	greater	1.34983		1.35914	1
sp|P01023|A2MG_HUMAN	1.15007	1.15007	sepsis/control	1.25072	Wilcoxon signed rank test with continuity correction	1	1.5	greater	1.2987		1.30235	1
sp|P01024|CO3_HUMAN	1.2104	1.2104	sepsis/control	0.952256	Wilcoxon signed rank test with continuity correction	1	1.5	greater	1.29147		1.29357	1
sp|P01031|CO5_HUMAN	1.47334	1.47334	sepsis/control	0.94564	Wilcoxon signed rank test with continuity correction	4.85076e-58	1.5	greater	1.53234		1.53609	4.41587e-57
sp|P01034|CYTC_HUMAN	1.91869	1.91869	sepsis/control	1.83275	Wilcoxon signed rank test with continuity correction	1.4379e-72	1.5	greater	2.07347		2.13708	1.40594e-71
sp|P01042|KNG1_HUMAN	1.04724	1.04724	sepsis/control	0.664797	Wilcoxon signed rank test with continuity correction	1	1.5	greater	1.09056		1.09475	1
sp|P01344|IGF2_HUMAN	0.754896	-1.32469	sepsis/control	0.61892	Wilcoxon signed rank test with continuity correction	1	0.666667	less		0.833117	0.814382	1
sp|P01591|IGJ_HUMAN	1.37622	1.37622	sepsis/control	1.47673	Wilcoxon signed rank test with continuity correction	0.000109168	1.5	greater	1.53062		1.55561	0.000417685
sp|P01593|KV101_HUMAN	1.25462	1.25462	sepsis/control	1.11789	Wilcoxon signed rank test with continuity correction	1	1.5	greater	1.35653		1.38418	1
sp|P01594|KV102_HUMAN	0.877431	-1.13969	sepsis/control	1.2204	Wilcoxon signed rank test with continuity correction	1	0.666667	less		1.06484	1.02263	1
sp|P01597|KV105_HUMAN	1.46718	1.46718	sepsis/control	1.35905	Wilcoxon signed rank test with continuity correction	8.21025e-10	1.5	greater	1.57118		1.59863	4.42348e-09
sp|P01602|KV110_HUMAN	0.843567	-1.18544	sepsis/control	1.03248	Wilcoxon signed rank test with continuity correction	1	0.666667	less		1.03078	1.00037	1
sp|P01611|KV119_HUMAN	1.42337	1.42337	sepsis/control	1.17964	Wilcoxon signed rank test with continuity correction	0.103758	1.5	greater	1.49371		1.5204	0.304356
sp|P01612|KV120_HUMAN	1.09137	1.09137	sepsis/control	1.25943	Wilcoxon signed rank test with continuity correction	1	1.5	greater	1.22389		1.25163	1
sp|P01613|KV121_HUMAN	1.23474	1.23474	sepsis/control	1.16367	Wilcoxon signed rank test with continuity correction	1	1.5	greater	1.36121		1.38145	1
sp|P01617|KV204_HUMAN	1.25909	1.25909	sepsis/control	1.31334	Wilcoxon signed rank test with continuity correction	0.999932	1.5	greater	1.39279		1.42401	1
sp|P01620|KV302_HUMAN	1.08274	1.08274	sepsis/control	1.05015	Wilcoxon signed rank test with continuity correction	1	1.5	greater	1.17656		1.20269	1
sp|P01625|KV402_HUMAN	1.01946	1.01946	sepsis/control	0.785715	Wilcoxon signed rank test with continuity correction	1	1.5	greater	1.08025		1.09578	1
sp|P01714|LV301_HUMAN	0.887105	-1.12726	sepsis/control	1.05187	Wilcoxon signed rank test with continuity correction	1	0.666667	less		1.03736	1.01894	1
sp|P01717|LV403_HUMAN	1.46199	1.46199	sepsis/control	1.42054	Wilcoxon signed rank test with continuity correction	9.43063e-17	1.5	greater	1.61948		1.65097	5.65838e-16
sp|P01719|LV501_HUMAN	1.45046	1.45046	sepsis/control	1.69247	Wilcoxon signed rank test with continuity correction	4.3607e-08	1.5	greater	1.62971		1.69172	2.09314e-07
sp|P01743|HV102_HUMAN	1.25617	1.25617	sepsis/control	0.978802	Wilcoxon signed rank test with continuity correction	1	1.5	greater	1.31652		1.33615	1
sp|P01764|HV303_HUMAN	1.17372	1.17372	sepsis/control	0.947242	Wilcoxon signed rank test with continuity correction	1	1.5	greater	1.23838		1.26383	1
sp|P01767|HV306_HUMAN	0.872493	-1.14614	sepsis/control	1.15709	Wilcoxon signed rank test with continuity correction	1	0.666667	less		1.05186	1.01083	1
sp|P01772|HV311_HUMAN	1.13183	1.13183	sepsis/control	1.13753	Wilcoxon signed rank test with continuity correction	1	1.5	greater	1.26315		1.28415	1
sp|P01780|HV319_HUMAN	1.02751	1.02751	sepsis/control	1.37456	Wilcoxon signed rank test with continuity correction	1	1.5	greater	1.17376		1.21376	1
sp|P01781|HV320_HUMAN	1.13815	1.13815	sepsis/control	0.999434	Wilcoxon signed rank test with continuity correction	1	1.5	greater	1.23061		1.2476	1
sp|P01824|HV206_HUMAN	1.34854	1.34854	sepsis/control	1.21407	Wilcoxon signed rank test with continuity correction	0.984982	1.5	greater	1.43962		1.46535	1
sp|P01833|PIGR_HUMAN	1.34655	1.34655	sepsis/control	1.89222	Wilcoxon signed rank test with continuity correction	6.48497e-05	1.5	greater	1.58082		1.64424	0.000259399
sp|P01834|IGKC_HUMAN	1.22287	1.22287	sepsis/control	1.01043	Wilcoxon signed rank test with continuity correction	1	1.5	greater	1.32139		1.32998	1
sp|P01857|IGHG1_HUMAN	1.12038	1.12038	sepsis/control	1.00388	Wilcoxon signed rank test with continuity correction	1	1.5	greater	1.22814		1.23721	1
sp|P01859|IGHG2_HUMAN	1.04263	1.04263	sepsis/control	1.39496	Wilcoxon signed rank test with continuity correction	1	1.5	greater	1.22315		1.23777	1
sp|P01860|IGHG3_HUMAN	1.04551	1.04551	sepsis/control	1.39906	Wilcoxon signed rank test with continuity correction	1	1.5	greater	1.23113		1.24559	1
sp|P01861|IGHG4_HUMAN	0.876693	-1.14065	sepsis/control	1.65284	Wilcoxon signed rank test with continuity correction	1	0.666667	less		1.1706	1.14645	1
sp|P01871|IGHM_HUMAN	1.34649	1.34649	sepsis/control	2.04002	Wilcoxon signed rank test with continuity correction	5.02231e-46	1.5	greater	1.65466		1.67624	4.14341e-45
sp|P01876|IGHA1_HUMAN	1.56463	1.56463	sepsis/control	1.96228	Wilcoxon signed rank test with continuity correction	1.08942e-199	1.5	greater	1.83221		1.85363	1.59781e-198
sp|P01877|IGHA2_HUMAN	1.38181	1.38181	sepsis/control	2.58466	Wilcoxon signed rank test with continuity correction	2.08154e-41	1.5	greater	1.79941		1.84543	1.61625e-40
sp|P01880|IGHD_HUMAN	1.38974	1.38974	sepsis/control	2.82694	Wilcoxon signed rank test with continuity correction	3.15964e-17	1.5	greater	1.78551		1.86522	1.93987e-16
sp|P02042|HBD_HUMAN	1.1048	1.1048	sepsis/control	1.60431	Wilcoxon signed rank test with continuity correction	1	1.5	greater	1.28668		1.33562	1
sp|P02533|K1C14_HUMAN	0.993791	-1.00625	sepsis/control	2.78418	Wilcoxon signed rank test with continuity correction	1	0.666667	less		1.63023	1.56497	1
sp|P02538|K2C6A_HUMAN	1.36909	1.36909	sepsis/control	3.63686	Wilcoxon signed rank test with continuity correction	8.63113e-10	1.5	greater	1.99582		2.19788	4.55724e-09
sp|P02647|APOA1_HUMAN	0.663332	-1.50754	sepsis/control	0.592169	Wilcoxon signed rank test with continuity correction	1	0.666667	less		0.716026	0.71357	1
sp|P02649|APOE_HUMAN	1.05675	1.05675	sepsis/control	1.08274	Wilcoxon signed rank test with continuity correction	1	1.5	greater	1.17943		1.1879	1
sp|P02652|APOA2_HUMAN	0.487391	-2.05174	sepsis/control	0.38125	Wilcoxon signed rank test with continuity correction	0	0.666667	less		0.518081	0.514026	0
sp|P02654|APOC1_HUMAN	0.467981	-2.13684	sepsis/control	0.483471	Wilcoxon signed rank test with continuity correction	4.48401e-268	0.666667	less		0.525037	0.518872	6.9634e-267
sp|P02655|APOC2_HUMAN	0.445512	-2.24461	sepsis/control	0.658666	Wilcoxon signed rank test with continuity correction	1.4793e-57	0.666667	less		0.557656	0.54649	1.30178e-56
sp|P02656|APOC3_HUMAN	0.644769	-1.55094	sepsis/control	0.773733	Wilcoxon signed rank test with continuity correction	1	0.666667	less		0.757819	0.744168	1
sp|P02671|FIBA_HUMAN	1.40493	1.40493	sepsis/control	1.82027	Wilcoxon signed rank test with continuity correction	1.67908e-13	1.5	greater	1.59304		1.62119	9.63646e-13
sp|P02675|FIBB_HUMAN	4.56281	4.56281	sepsis/control	5.55429	Wilcoxon signed rank test with continuity correction	2.5772e-36	1.5	greater	4.54398		5.06946	1.94394e-35
sp|P02741|CRP_HUMAN	45.897	45.897	sepsis/control	104.96	Wilcoxon signed rank test with continuity correction	5.92908e-295	1.5	greater	59.729		63.7308	9.78298e-294
sp|P02743|SAMP_HUMAN	1.02763	1.02763	sepsis/control	0.950137	Wilcoxon signed rank test with continuity correction	1	1.5	greater	1.1036		1.12659	1
sp|P02745|C1QA_HUMAN	0.931798	-1.07319	sepsis/control	0.593949	Wilcoxon signed rank test with continuity correction	1	0.666667	less		1.0037	0.986581	1
sp|P02746|C1QB_HUMAN	0.841051	-1.18899	sepsis/control	0.771381	Wilcoxon signed rank test with continuity correction	1	0.666667	less		0.930334	0.920821	1
sp|P02747|C1QC_HUMAN	0.878807	-1.13791	sepsis/control	0.66468	Wilcoxon signed rank test with continuity correction	1	0.666667	less		0.960042	0.948974	1
sp|P02748|CO9_HUMAN	2.40553	2.40553	sepsis/control	2.14783	Wilcoxon signed rank test with continuity correction	0	1.5	greater	2.59758		2.61121	0
sp|P02749|APOH_HUMAN	1.11627	1.11627	sepsis/control	0.881481	Wilcoxon signed rank test with continuity correction	1	1.5	greater	1.19088		1.19687	1
sp|P02750|A2GL_HUMAN	4.14685	4.14685	sepsis/control	3.96444	Wilcoxon signed rank test with continuity correction	0	1.5	greater	4.55353		4.58939	0
sp|P02751|FINC_HUMAN	0.761017	-1.31403	sepsis/control	0.595549	Wilcoxon signed rank test with continuity correction	1	0.666667	less		0.82064	0.818561	1
sp|P02753|RET4_HUMAN	0.562456	-1.77792	sepsis/control	0.53268	Wilcoxon signed rank test with continuity correction	2.43932e-45	0.666667	less		0.626479	0.621376	1.95145e-44
sp|P02760|AMBP_HUMAN	1.05454	1.05454	sepsis/control	0.845723	Wilcoxon signed rank test with continuity correction	1	1.5	greater	1.12587		1.13208	1
sp|P02763|A1AG1_HUMAN	2.39172	2.39172	sepsis/control	2.37634	Wilcoxon signed rank test with continuity correction	0	1.5	greater	2.6262		2.64461	0
sp|P02765|FETUA_HUMAN	0.746156	-1.3402	sepsis/control	0.549935	Wilcoxon signed rank test with continuity correction	1	0.666667	less		0.800397	0.796047	1
sp|P02766|TTHY_HUMAN	0.772551	-1.29441	sepsis/control	0.882485	Wilcoxon signed rank test with continuity correction	1	0.666667	less		0.864928	0.855981	1
sp|P02768|ALBU_HUMAN	0.747337	-1.33808	sepsis/control	0.763852	Wilcoxon signed rank test with continuity correction	1	0.666667	less		0.840468	0.838476	1
sp|P02774|VTDB_HUMAN	1.08367	1.08367	sepsis/control	0.766855	Wilcoxon signed rank test with continuity correction	1	1.5	greater	1.1363		1.13977	1
sp|P02775|CXCL7_HUMAN	1.1413	1.1413	sepsis/control	1.0394	Wilcoxon signed rank test with continuity correction	1	1.5	greater	1.22114		1.23389	1
sp|P02776|PLF4_HUMAN	0.922208	-1.08435	sepsis/control	0.876703	Wilcoxon signed rank test with continuity correction	1	0.666667	less		1.04001	1.01395	1
sp|P02787|TRFE_HUMAN	0.851516	-1.17438	sepsis/control	0.658056	Wilcoxon signed rank test with continuity correction	1	0.666667	less		0.921527	0.919361	1
sp|P02788|TRFL_HUMAN	2.29818	2.29818	sepsis/control	2.83332	Wilcoxon signed rank test with continuity correction	6.03716e-23	1.5	greater	2.50991		2.83068	3.98452e-22
sp|P02790|HEMO_HUMAN	1.22153	1.22153	sepsis/control	0.93062	Wilcoxon signed rank test with continuity correction	1	1.5	greater	1.30231		1.30709	1
sp|P03951|FA11_HUMAN	1.23366	1.23366	sepsis/control	0.782457	Wilcoxon signed rank test with continuity correction	0.999999	1.5	greater	1.18204		1.25815	1
sp|P03952|KLKB1_HUMAN	0.778353	-1.28476	sepsis/control	0.567073	Wilcoxon signed rank test with continuity correction	1	0.666667	less		0.82831	0.823431	1
sp|P04003|C4BPA_HUMAN	1.40754	1.40754	sepsis/control	1.10203	Wilcoxon signed rank test with continuity correction	1.01886e-09	1.5	greater	1.51554		1.52147	5.2741e-09
sp|P04004|VTNC_HUMAN	1.25105	1.25105	sepsis/control	0.924666	Wilcoxon signed rank test with continuity correction	1	1.5	greater	1.31468		1.32111	1
sp|P04040|CATA_HUMAN	1.51453	1.51453	sepsis/control	1.91144	Wilcoxon signed rank test with continuity correction	0.0222806	1.5	greater	1.53503		1.71208	0.0708684
sp|P04070|PROC_HUMAN	0.801736	-1.24729	sepsis/control	0.626639	Wilcoxon signed rank test with continuity correction	1	0.666667	less		0.868672	0.856628	1
sp|P04075|ALDOA_HUMAN	2.04198	2.04198	sepsis/control	3.97184	Wilcoxon signed rank test	0.116211	1.5	greater	0.259066		2.14262	0.336415
sp|P04114|APOB_HUMAN	0.8195	-1.22026	sepsis/control	0.73151	Wilcoxon signed rank test with continuity correction	1	0.666667	less		0.896737	0.8951	1
sp|P04180|LCAT_HUMAN	0.92752	-1.07814	sepsis/control	0.488104	Wilcoxon signed rank test with continuity correction	1	0.666667	less		0.968168	0.958963	1
sp|P04196|HRG_HUMAN	0.745322	-1.3417	sepsis/control	0.576077	Wilcoxon signed rank test with continuity correction	1	0.666667	less		0.801943	0.797364	1
sp|P04208|LV106_HUMAN	0.60202	-1.66107	sepsis/control	0.666422	Wilcoxon signed rank test with continuity correction	0.668134	0.666667	less		0.787343	0.692761	1
sp|P04217|A1BG_HUMAN	1.16346	1.16346	sepsis/control	0.7485	Wilcoxon signed rank test with continuity correction	1	1.5	greater	1.21029		1.2147	1
sp|P04220|MUCB_HUMAN	1.64496	1.64496	sepsis/control	2.14275	Wilcoxon signed rank test with continuity correction	7.01903e-35	1.5	greater	1.88461		1.95148	5.14729e-34
sp|P04259|K2C6B_HUMAN	1.61725	1.61725	sepsis/control	3.33116	Wilcoxon signed rank test with continuity correction	6.69191e-07	1.5	greater	1.93022		2.19752	2.84946e-06
sp|P04264|K2C1_HUMAN	0.809957	-1.23463	sepsis/control	2.3362	Wilcoxon signed rank test with continuity correction	1	0.666667	less		1.33997	1.32321	1
sp|P04275|VWF_HUMAN	3.32796	3.32796	sepsis/control	3.78607	Wilcoxon signed rank test with continuity correction	0	1.5	greater	3.75795		3.7948	0
sp|P04278|SHBG_HUMAN	1.15009	1.15009	sepsis/control	1.25664	Wilcoxon signed rank test with continuity correction	1	1.5	greater	1.26091		1.29272	1
sp|P04406|G3P_HUMAN	1.49827	1.49827	sepsis/control	2.84156	Wilcoxon signed rank test with continuity correction	8.67285e-05	1.5	greater	1.75536		2.00374	0.000341736
sp|P04433|KV309_HUMAN	1.39523	1.39523	sepsis/control	1.25846	Wilcoxon signed rank test with continuity correction	0.001498	1.5	greater	1.52196		1.54972	0.00534421
sp|P04434|KV310_HUMAN	1.0856	1.0856	sepsis/control	0.820501	Wilcoxon signed rank test with continuity correction	1	1.5	greater	1.14017		1.15846	1
sp|P05062|ALDOB_HUMAN	1.06538	1.06538	sepsis/control	1.03132	Wilcoxon signed rank test	0.78125	1.5	greater	0.691809		1.26594	1
sp|P05090|APOD_HUMAN	0.949195	-1.05352	sepsis/control	0.781298	Wilcoxon signed rank test with continuity correction	1	0.666667	less		1.0394	1.02981	1
sp|P05109|S10A8_HUMAN	2.08937	2.08937	sepsis/control	2.11546	Wilcoxon signed rank test	2.97673e-07	1.5	greater	2.11345		2.67391	1.30976e-06
sp|P05154|IPSP_HUMAN	0.562388	-1.77813	sepsis/control	0.648034	Wilcoxon signed rank test with continuity correction	0.597077	0.666667	less		0.74382	0.676286	1
sp|P05155|IC1_HUMAN	1.45629	1.45629	sepsis/control	1.24197	Wilcoxon signed rank test with continuity correction	2.31274e-79	1.5	greater	1.59292		1.60221	2.44226e-78
sp|P05156|CFAI_HUMAN	1.2717	1.2717	sepsis/control	0.913904	Wilcoxon signed rank test with continuity correction	1	1.5	greater	1.32875		1.33537	1
sp|P05160|F13B_HUMAN	0.953436	-1.04884	sepsis/control	0.635166	Wilcoxon signed rank test with continuity correction	1	0.666667	less		1.01319	1.00658	1
sp|P05164|PERM_HUMAN	2.50235	2.50235	sepsis/control	2.29385	Wilcoxon signed rank test	9.17178e-07	1.5	greater	2.24069		2.76157	3.84341e-06
sp|P05362|ICAM1_HUMAN	4.57623	4.57623	sepsis/control	4.62992	Wilcoxon signed rank test	0.00390625	1.5	greater	3.73904		5.93272	0.0133929
sp|P05452|TETN_HUMAN	0.699574	-1.42944	sepsis/control	0.535566	Wilcoxon signed rank test with continuity correction	1	0.666667	less		0.74997	0.742673	1
sp|P05543|THBG_HUMAN	1.08002	1.08002	sepsis/control	0.708313	Wilcoxon signed rank test with continuity correction	1	1.5	greater	1.11588		1.12229	1
sp|P05546|HEP2_HUMAN	0.824272	-1.21319	sepsis/control	0.650671	Wilcoxon signed rank test with continuity correction	1	0.666667	less		0.884169	0.879662	1
sp|P06276|CHLE_HUMAN	0.653199	-1.53093	sepsis/control	0.446454	Wilcoxon signed rank test with continuity correction	1	0.666667	less		0.700624	0.692295	1
sp|P06311|KV311_HUMAN	1.32011	1.32011	sepsis/control	1.42405	Wilcoxon signed rank test with continuity correction	0.978597	1.5	greater	1.42418		1.45768	1
sp|P06396|GELS_HUMAN	0.800082	-1.24987	sepsis/control	0.620761	Wilcoxon signed rank test with continuity correction	1	0.666667	less		0.859374	0.855544	1
sp|P06681|CO2_HUMAN	1.45525	1.45525	sepsis/control	1.06236	Wilcoxon signed rank test with continuity correction	5.23886e-08	1.5	greater	1.51693		1.52458	2.42642e-07
sp|P06702|S10A9_HUMAN	1.21135	1.21135	sepsis/control	1.38817	Wilcoxon signed rank test	0.55857	1.5	greater	1.13518		1.4717	1
sp|P06727|APOA4_HUMAN	0.639151	-1.56458	sepsis/control	0.679677	Wilcoxon signed rank test with continuity correction	1	0.666667	less		0.724508	0.720842	1
sp|P06732|KCRM_HUMAN	5.04696	5.04696	sepsis/control	6.63523	Wilcoxon signed rank test	0.0117188	1.5	greater	2.45071		5.93854	0.0386719
sp|P06733|ENOA_HUMAN	6.92499	6.92499	sepsis/control	14.0132	Wilcoxon signed rank test	0.0107727	1.5	greater	3.76493		8.39244	0.0359999
sp|P07225|PROS_HUMAN	1.1904	1.1904	sepsis/control	0.797337	Wilcoxon signed rank test with continuity correction	1	1.5	greater	1.24934		1.25523	1
sp|P07339|CATD_HUMAN	1.43473	1.43473	sepsis/control	2.22036	Wilcoxon signed rank test with continuity correction	0.075328	1.5	greater	1.45617		1.81199	0.225984
sp|P07357|CO8A_HUMAN	1.51418	1.51418	sepsis/control	1.09839	Wilcoxon signed rank test with continuity correction	1.23586e-78	1.5	greater	1.60323		1.61348	1.25488e-77
sp|P07358|CO8B_HUMAN	1.39512	1.39512	sepsis/control	1.03272	Wilcoxon signed rank test with continuity correction	0.999964	1.5	greater	1.47562		1.48274	1
sp|P07359|GP1BA_HUMAN	0.565591	-1.76806	sepsis/control	0.412859	Wilcoxon signed rank test	0.117235	0.666667	less		0.715628	0.588436	0.336415
sp|P07360|CO8G_HUMAN	1.36039	1.36039	sepsis/control	0.857584	Wilcoxon signed rank test with continuity correction	1	1.5	greater	1.41449		1.42286	1
sp|P07996|TSP1_HUMAN	0.669191	-1.49434	sepsis/control	0.678336	Wilcoxon signed rank test with continuity correction	1	0.666667	less		0.757909	0.749098	1
sp|P08185|CBG_HUMAN	1.05418	1.05418	sepsis/control	0.562373	Wilcoxon signed rank test with continuity correction	1	1.5	greater	1.08631		1.09218	1
sp|P08519|APOA_HUMAN	0.871008	-1.14809	sepsis/control	1.30221	Wilcoxon signed rank test with continuity correction	1	0.666667	less		1.06983	1.04255	1
sp|P08571|CD14_HUMAN	2.14098	2.14098	sepsis/control	1.79659	Wilcoxon signed rank test with continuity correction	3.61094e-182	1.5	greater	2.28279		2.33337	5.01731e-181
sp|P08603|CFAH_HUMAN	1.39256	1.39256	sepsis/control	0.978364	Wilcoxon signed rank test with continuity correction	1	1.5	greater	1.46386		1.46747	1
sp|P08697|A2AP_HUMAN	1.23453	1.23453	sepsis/control	0.882407	Wilcoxon signed rank test with continuity correction	1	1.5	greater	1.2998		1.30751	1
sp|P08709|FA7_HUMAN	0.761252	-1.31363	sepsis/control	0.538174	Wilcoxon signed rank test	0.838867	0.666667	less		1.04457	0.797055	1
sp|P08779|K1C16_HUMAN	1.50365	1.50365	sepsis/control	4.15945	Wilcoxon signed rank test with continuity correction	1.47982e-54	1.5	greater	2.27276		2.38819	1.26023e-53
sp|P09172|DOPO_HUMAN	1.031	1.031	sepsis/control	1.12873	Wilcoxon signed rank test with continuity correction	1	1.5	greater	1.10677		1.16469	1
sp|P09871|C1S_HUMAN	1.31593	1.31593	sepsis/control	0.944002	Wilcoxon signed rank test with continuity correction	1	1.5	greater	1.37886		1.38532	1
sp|P0C0L4|CO4A_HUMAN	1.382	1.382	sepsis/control	1.52332	Wilcoxon signed rank test with continuity correction	4.47932e-08	1.5	greater	1.54678		1.56795	2.11168e-07
sp|P0C0L5|CO4B_HUMAN	1.37161	1.37161	sepsis/control	1.44142	Wilcoxon signed rank test with continuity correction	2.71363e-05	1.5	greater	1.52392		1.5406	0.000110215
sp|P0DJI8|SAA1_HUMAN	99.2736	99.2736	sepsis/control	195.175	Wilcoxon signed rank test with continuity correction	0	1.5	greater	129.255		136.127	0
sp|P0DJI9|SAA2_HUMAN	60.0914	60.0914	sepsis/control	84.7325	Wilcoxon signed rank test with continuity correction	3.70378e-34	1.5	greater	57.3746		66.0632	2.6427e-33
sp|P10643|CO7_HUMAN	1.48701	1.48701	sepsis/control	1.32447	Wilcoxon signed rank test with continuity correction	6.0187e-131	1.5	greater	1.63414		1.64439	6.90843e-130
sp|P10909|CLUS_HUMAN	0.938184	-1.06589	sepsis/control	0.608234	Wilcoxon signed rank test with continuity correction	1	0.666667	less		0.992696	0.98807	1
sp|P11021|GRP78_HUMAN	1.71086	1.71086	sepsis/control	2.08436	Wilcoxon signed rank test	0.0542528	1.5	greater	1.48926		2.04369	0.166543
sp|P11142|HSP7C_HUMAN	0.185707	-5.38484	sepsis/control	0.22431	Wilcoxon signed rank test	0.00195312	0.666667	less		0.414305	0.236265	0.00678454
sp|P11226|MBL2_HUMAN	1.24058	1.24058	sepsis/control	1.4385	Wilcoxon signed rank test with continuity correction	0.981794	1.5	greater	1.39805		1.44194	1
sp|P11597|CETP_HUMAN	0.768118	-1.30188	sepsis/control	0.224506	Wilcoxon signed rank test	0.8125	0.666667	less		0.969934	0.73722	1
sp|P12259|FA5_HUMAN	1.20156	1.20156	sepsis/control	0.918793	Wilcoxon signed rank test with continuity correction	1	1.5	greater	1.25497		1.27331	1
sp|P12273|PIP_HUMAN	1.00709	1.00709	sepsis/control	1.79497	Wilcoxon signed rank test with continuity correction	0.985912	1.5	greater	1.22093		1.33107	1
sp|P12955|PEPD_HUMAN	1.55138	1.55138	sepsis/control	0.889889	Wilcoxon signed rank test with continuity correction	0.0217838	1.5	greater	1.52311		1.61835	0.0701332
sp|P13473|LAMP2_HUMAN	1.04549	1.04549	sepsis/control	0.728581	Wilcoxon signed rank test with continuity correction	1	1.5	greater	1.06309		1.11053	1
sp|P13645|K1C10_HUMAN	1.06677	1.06677	sepsis/control	2.60438	Wilcoxon signed rank test with continuity correction	1.1695e-19	1.5	greater	1.5788		1.59718	7.35113e-19
sp|P13646|K1C13_HUMAN	0.676203	-1.47885	sepsis/control	1.30722	Wilcoxon signed rank test with continuity correction	0.99097	0.666667	less		1.20304	0.942537	1
sp|P13647|K2C5_HUMAN	1.02146	1.02146	sepsis/control	2.46643	Wilcoxon signed rank test with continuity correction	0.257652	1.5	greater	1.47813		1.51455	0.716001
sp|P13671|CO6_HUMAN	1.25707	1.25707	sepsis/control	0.803069	Wilcoxon signed rank test with continuity correction	1	1.5	greater	1.3034		1.30899	1
sp|P13796|PLSL_HUMAN	1.90683	1.90683	sepsis/control	1.1104	Wilcoxon signed rank test with continuity correction	1.52434e-07	1.5	greater	1.79472		1.94002	6.93836e-07
sp|P14151|LYAM1_HUMAN	1.12068	1.12068	sepsis/control	0.785612	Wilcoxon signed rank test with continuity correction	1	1.5	greater	1.16051		1.18071	1
sp|P14618|KPYM_HUMAN	2.53637	2.53637	sepsis/control	6.72322	Wilcoxon signed rank test	0.00166066	1.5	greater	2.51779		4.02094	0.00584554
sp|P14923|PLAK_HUMAN	1.27776	1.27776	sepsis/control	2.81971	Wilcoxon signed rank test with continuity correction	0.000450307	1.5	greater	1.67561		1.87769	0.0016983
sp|P15169|CBPN_HUMAN	1.13535	1.13535	sepsis/control	0.943082	Wilcoxon signed rank test with continuity correction	1	1.5	greater	1.19634		1.20937	1
sp|P15924|DESP_HUMAN	1.4763	1.4763	sepsis/control	2.9977	Wilcoxon signed rank test with continuity correction	1.45464e-12	1.5	greater	1.92337		2.07574	8.17075e-12
sp|P16070|CD44_HUMAN	1.49178	1.49178	sepsis/control	1.19501	Wilcoxon signed rank test with continuity correction	0.00132711	1.5	greater	1.53412		1.57697	0.0049346
sp|P17936|IBP3_HUMAN	1.16611	1.16611	sepsis/control	0.795808	Wilcoxon signed rank test with continuity correction	1	1.5	greater	1.15715		1.21404	1
sp|P18065|IBP2_HUMAN	2.49241	2.49241	sepsis/control	0.160747	Wilcoxon signed rank test	0.125	1.5	greater	2.36805		2.5106	0.354839
sp|P18428|LBP_HUMAN	5.43303	5.43303	sepsis/control	7.22669	Wilcoxon signed rank test with continuity correction	0	1.5	greater	6.30515		6.4559	0
sp|P19013|K2C4_HUMAN	0.816976	-1.22403	sepsis/control	1.14356	Wilcoxon signed rank test	0.982191	0.666667	less		1.4003	0.989071	1
sp|P19320|VCAM1_HUMAN	2.70284	2.70284	sepsis/control	2.23567	Wilcoxon signed rank test with continuity correction	8.49985e-21	1.5	greater	2.91011		3.13759	5.47307e-20
sp|P19652|A1AG2_HUMAN	1.60357	1.60357	sepsis/control	1.38143	Wilcoxon signed rank test with continuity correction	7.89081e-302	1.5	greater	1.75446		1.76734	1.38878e-300
sp|P19823|ITIH2_HUMAN	0.706625	-1.41518	sepsis/control	0.545795	Wilcoxon signed rank test with continuity correction	1	0.666667	less		0.755938	0.753158	1
sp|P19827|ITIH1_HUMAN	0.808591	-1.23672	sepsis/control	0.578675	Wilcoxon signed rank test with continuity correction	1	0.666667	less		0.861508	0.858604	1
sp|P20742|PZP_HUMAN	1.03354	1.03354	sepsis/control	1.28253	Wilcoxon signed rank test with continuity correction	1	1.5	greater	1.16128		1.18871	1
sp|P20851|C4BPB_HUMAN	1.35235	1.35235	sepsis/control	0.982346	Wilcoxon signed rank test with continuity correction	1	1.5	greater	1.4381		1.4504	1
sp|P22352|GPX3_HUMAN	1.01797	1.01797	sepsis/control	0.967171	Wilcoxon signed rank test with continuity correction	1	1.5	greater	1.09821		1.11555	1
sp|P22692|IBP4_HUMAN	1.76312	1.76312	sepsis/control	1.57825	Wilcoxon signed rank test with continuity correction	0.0216523	1.5	greater	1.55459		1.84387	0.0701332
sp|P22792|CPN2_HUMAN	1.24515	1.24515	sepsis/control	0.886341	Wilcoxon signed rank test with continuity correction	1	1.5	greater	1.30867		1.31576	1
sp|P22891|PROZ_HUMAN	1.10239	1.10239	sepsis/control	0.858857	Wilcoxon signed rank test with continuity correction	1	1.5	greater	1.1308		1.16656	1
sp|P23083|HV103_HUMAN	1.57169	1.57169	sepsis/control	3.1558	Wilcoxon signed rank test with continuity correction	9.59428e-31	1.5	greater	2.04814		2.15632	6.6655e-30
sp|P23142|FBLN1_HUMAN	1.44164	1.44164	sepsis/control	1.17577	Wilcoxon signed rank test with continuity correction	2.34993e-08	1.5	greater	1.53769		1.55417	1.17053e-07
sp|P25311|ZA2G_HUMAN	1.05146	1.05146	sepsis/control	0.74345	Wilcoxon signed rank test with continuity correction	1	1.5	greater	1.10904		1.11434	1
sp|P26927|HGFL_HUMAN	1.23197	1.23197	sepsis/control	0.83772	Wilcoxon signed rank test with continuity correction	1	1.5	greater	1.24972		1.29241	1
sp|P27169|PON1_HUMAN	0.759518	-1.31662	sepsis/control	0.676962	Wilcoxon signed rank test with continuity correction	1	0.666667	less		0.836702	0.830926	1
sp|P27918|PROP_HUMAN	0.767563	-1.30283	sepsis/control	0.59209	Wilcoxon signed rank test with continuity correction	1	0.666667	less		0.842062	0.815919	1
sp|P29622|KAIN_HUMAN	0.514726	-1.94278	sepsis/control	0.371229	Wilcoxon signed rank test with continuity correction	0	0.666667	less		0.5489	0.544863	0
sp|P31944|CASPE_HUMAN	1.32723	1.32723	sepsis/control	2.17043	Wilcoxon signed rank test with continuity correction	1.3848e-08	1.5	greater	1.61834		1.6714	7.0305e-08
sp|P32119|PRDX2_HUMAN	1.28195	1.28195	sepsis/control	2.09102	Wilcoxon signed rank test with continuity correction	0.24397	1.5	greater	1.3851		1.58621	0.685193
sp|P33151|CADH5_HUMAN	1.41168	1.41168	sepsis/control	0.79175	Wilcoxon signed rank test with continuity correction	0.785254	1.5	greater	1.38658		1.46198	1
sp|P35527|K1C9_HUMAN	0.632577	-1.58083	sepsis/control	1.63645	Wilcoxon signed rank test with continuity correction	1	0.666667	less		0.986439	0.973614	1
sp|P35542|SAA4_HUMAN	1.37426	1.37426	sepsis/control	1.29722	Wilcoxon signed rank test with continuity correction	0.00508009	1.5	greater	1.50948		1.52652	0.0171942
sp|P35858|ALS_HUMAN	0.726339	-1.37677	sepsis/control	0.616916	Wilcoxon signed rank test with continuity correction	1	0.666667	less		0.792692	0.785624	1
sp|P35908|K22E_HUMAN	0.970667	-1.03022	sepsis/control	2.16787	Wilcoxon signed rank test with continuity correction	1	0.666667	less		1.4124	1.39182	1
sp|P36955|PEDF_HUMAN	1.29005	1.29005	sepsis/control	0.860499	Wilcoxon signed rank test with continuity correction	1	1.5	greater	1.35368		1.36098	1
sp|P36980|FHR2_HUMAN	1.78484	1.78484	sepsis/control	1.50747	Wilcoxon signed rank test with continuity correction	2.11255e-125	1.5	greater	1.90832		1.94039	2.3238e-124
sp|P41222|PTGDS_HUMAN	0.989218	-1.0109	sepsis/control	0.848253	Wilcoxon signed rank test with continuity correction	1	0.666667	less		1.38644	1.12422	1
sp|P43251|BTD_HUMAN	0.748895	-1.3353	sepsis/control	0.502763	Wilcoxon signed rank test with continuity correction	1	0.666667	less		0.78991	0.780888	1
sp|P43652|AFAM_HUMAN	0.63845	-1.56629	sepsis/control	0.507504	Wilcoxon signed rank test with continuity correction	0.999951	0.666667	less		0.678206	0.674762	1
sp|P47929|LEG7_HUMAN	2.60714	2.60714	sepsis/control	27.3821	Wilcoxon signed rank test with continuity correction	3.41807e-07	1.5	greater	3.98312		9.07266	1.4793e-06
sp|P48668|K2C6C_HUMAN	1.94968	1.94968	sepsis/control	46.7833	Wilcoxon signed rank test	0.0836754	1.5	greater	1.4334		14.7614	0.248206
sp|P48740|MASP1_HUMAN	1.06898	1.06898	sepsis/control	0.661429	Wilcoxon signed rank test with continuity correction	1	1.5	greater	1.09359		1.11408	1
sp|P49908|SEPP1_HUMAN	0.890226	-1.12331	sepsis/control	0.73198	Wilcoxon signed rank test with continuity correction	1	0.666667	less		1.0082	0.981303	1
sp|P51884|LUM_HUMAN	0.9111	-1.09757	sepsis/control	0.680304	Wilcoxon signed rank test with continuity correction	1	0.666667	less		0.979291	0.972518	1
sp|P54108|CRIS3_HUMAN	1.03624	1.03624	sepsis/control	0.615265	Wilcoxon signed rank test with continuity correction	1	1.5	greater	1.01807		1.06632	1
sp|P55056|APOC4_HUMAN	1.13659	1.13659	sepsis/control	0.926507	Wilcoxon signed rank test with continuity correction	1	1.5	greater	1.21703		1.25882	1
sp|P55058|PLTP_HUMAN	1.29093	1.29093	sepsis/control	1.07206	Wilcoxon signed rank test with continuity correction	1	1.5	greater	1.38205		1.40558	1
sp|P60174|TPIS_HUMAN	0.583833	-1.71282	sepsis/control	2.74908	Wilcoxon signed rank test	0.5625	0.666667	less		9.86955	0.695967	1
sp|P61626|LYSC_HUMAN	1.36907	1.36907	sepsis/control	1.52833	Wilcoxon signed rank test with continuity correction	0.0237362	1.5	greater	1.507		1.54188	0.0745994
sp|P61769|B2MG_HUMAN	2.00894	2.00894	sepsis/control	2.52122	Wilcoxon signed rank test with continuity correction	1.13785e-131	1.5	greater	2.30656		2.37546	1.36542e-130
sp|P62805|H4_HUMAN	2.63383	2.63383	sepsis/control	30.8784	Wilcoxon signed rank test with continuity correction	2.01961e-05	1.5	greater	3.28494		8.68854	8.33089e-05
sp|P68871|HBB_HUMAN	0.889061	-1.12478	sepsis/control	1.41974	Wilcoxon signed rank test with continuity correction	1	0.666667	less		1.12782	1.10943	1
sp|P69905|HBA_HUMAN	1.06962	1.06962	sepsis/control	1.62935	Wilcoxon signed rank test with continuity correction	1	1.5	greater	1.2979		1.31949	1
sp|P80108|PHLD_HUMAN	0.655057	-1.52658	sepsis/control	0.485458	Wilcoxon signed rank test with continuity correction	1	0.666667	less		0.698686	0.692593	1
sp|P80748|LV302_HUMAN	1.35828	1.35828	sepsis/control	1.41115	Wilcoxon signed rank test with continuity correction	0.0581285	1.5	greater	1.49892		1.52309	0.17639
sp|P81605|DCD_HUMAN	0.549955	-1.81833	sepsis/control	0.849751	Wilcoxon signed rank test with continuity correction	0.849549	0.666667	less		0.714676	0.684565	1
sp|Q01469|FABP5_HUMAN	0.807542	-1.23833	sepsis/control	1.46002	Wilcoxon signed rank test with continuity correction	1	0.666667	less		1.12413	1.05384	1
sp|Q02413|DSG1_HUMAN	0.883494	-1.13187	sepsis/control	1.46098	Wilcoxon signed rank test with continuity correction	1	0.666667	less		1.24203	1.13488	1
sp|Q03591|FHR1_HUMAN	1.23706	1.23706	sepsis/control	1.01835	Wilcoxon signed rank test with continuity correction	1	1.5	greater	1.33258		1.37186	1
sp|Q04695|K1C17_HUMAN	1.32594	1.32594	sepsis/control	3.29292	Wilcoxon signed rank test with continuity correction	1.25783e-15	1.5	greater	1.90006		2.02511	7.37924e-15
sp|Q04756|HGFA_HUMAN	0.770714	-1.2975	sepsis/control	0.409033	Wilcoxon signed rank test with continuity correction	1	0.666667	less		0.813555	0.801433	1
sp|Q06033|ITIH3_HUMAN	2.51718	2.51718	sepsis/control	2.23325	Wilcoxon signed rank test with continuity correction	0	1.5	greater	2.7412		2.76172	0
sp|Q08380|LG3BP_HUMAN	1.40207	1.40207	sepsis/control	1.48046	Wilcoxon signed rank test with continuity correction	2.91632e-07	1.5	greater	1.53933		1.55895	1.30493e-06
sp|Q12805|FBLN3_HUMAN	1.27912	1.27912	sepsis/control	1.41995	Wilcoxon signed rank test with continuity correction	0.766027	1.5	greater	1.3946		1.46625	1
sp|Q13790|APOF_HUMAN	1.02309	1.02309	sepsis/control	0.8653	Wilcoxon signed rank test with continuity correction	1	1.5	greater	1.07524		1.09348	1
sp|Q13835|PKP1_HUMAN	2.18692	2.18692	sepsis/control	5.69317	Wilcoxon signed rank test with continuity correction	5.77532e-11	1.5	greater	2.71799		3.36812	3.17643e-10
sp|Q14520|HABP2_HUMAN	1.27044	1.27044	sepsis/control	0.75638	Wilcoxon signed rank test with continuity correction	1	1.5	greater	1.30963		1.31916	1
sp|Q14624|ITIH4_HUMAN	1.63623	1.63623	sepsis/control	1.35578	Wilcoxon signed rank test with continuity correction	0	1.5	greater	1.75771		1.76369	0
sp|Q15166|PON3_HUMAN	0.728002	-1.37362	sepsis/control	0.622343	Wilcoxon signed rank test with continuity correction	1	0.666667	less		0.801181	0.787853	1
sp|Q15485|FCN2_HUMAN	1.46747	1.46747	sepsis/control	1.16324	Wilcoxon signed rank test	0.305847	1.5	greater	1.34582		1.57915	0.84108
sp|Q15582|BGH3_HUMAN	1.37388	1.37388	sepsis/control	0.950993	Wilcoxon signed rank test with continuity correction	0.921893	1.5	greater	1.42813		1.46641	1
sp|Q15848|ADIPO_HUMAN	1.5208	1.5208	sepsis/control	1.1414	Wilcoxon signed rank test with continuity correction	0.00138145	1.5	greater	1.57494		1.6713	0.00506532
sp|Q16610|ECM1_HUMAN	1.12428	1.12428	sepsis/control	0.687303	Wilcoxon signed rank test with continuity correction	1	1.5	greater	1.16561		1.18109	1
sp|Q5D862|FILA2_HUMAN	1.12369	1.12369	sepsis/control	2.0651	Wilcoxon signed rank test with continuity correction	0.749746	1.5	greater	1.36972		1.4606	1
sp|Q5T749|KPRP_HUMAN	0.924066	-1.08217	sepsis/control	1.77214	Wilcoxon signed rank test with continuity correction	1	0.666667	less		1.73135	1.35064	1
sp|Q6EMK4|VASN_HUMAN	1.41939	1.41939	sepsis/control	1.12149	Wilcoxon signed rank test with continuity correction	0.64647	1.5	greater	1.35475		1.47301	1
sp|Q6UXB8|PI16_HUMAN	0.774438	-1.29126	sepsis/control	0.424535	Wilcoxon signed rank test with continuity correction	1	0.666667	less		0.849661	0.810213	1
sp|Q86YZ3|HORN_HUMAN	0.81366	-1.22901	sepsis/control	1.93736	Wilcoxon signed rank test with continuity correction	1	0.666667	less		1.30192	1.21655	1
sp|Q8N1N4|K2C78_HUMAN	1.31763	1.31763	sepsis/control	2.89433	Wilcoxon signed rank test with continuity correction	0.00147921	1.5	greater	1.65577		1.87887	0.00534421
sp|Q92820|GGH_HUMAN	1.43414	1.43414	sepsis/control	1.02872	Wilcoxon signed rank test with continuity correction	0.94648	1.5	greater	1.34377		1.42125	1
sp|Q92954|PRG4_HUMAN	0.916457	-1.09116	sepsis/control	0.782733	Wilcoxon signed rank test with continuity correction	1	0.666667	less		0.999549	0.980896	1
sp|Q96IY4|CBPB2_HUMAN	1.02264	1.02264	sepsis/control	0.671123	Wilcoxon signed rank test with continuity correction	1	1.5	greater	1.05779		1.06664	1
sp|Q96KN2|CNDP1_HUMAN	0.636085	-1.57212	sepsis/control	0.637954	Wilcoxon signed rank test with continuity correction	1	0.666667	less		0.730063	0.714834	1
sp|Q96PD5|PGRP2_HUMAN	0.612695	-1.63213	sepsis/control	0.483632	Wilcoxon signed rank test with continuity correction	0.000106964	0.666667	less		0.660768	0.6561	0.000415271
sp|Q9BXR6|FHR5_HUMAN	2.95084	2.95084	sepsis/control	2.12153	Wilcoxon signed rank test with continuity correction	3.0998e-29	1.5	greater	2.86725		3.08452	2.09833e-28
sp|Q9NQ79|CRAC1_HUMAN	1.02468	1.02468	sepsis/control	0.413583	Wilcoxon signed rank test	0.999512	1.5	greater	0.799477		1.01182	1
sp|Q9NZP8|C1RL_HUMAN	1.40394	1.40394	sepsis/control	1.1586	Wilcoxon signed rank test with continuity correction	0.930949	1.5	greater	1.46783		1.48468	1
sp|Q9NZT1|CALL5_HUMAN	1.10869	1.10869	sepsis/control	2.04579	Wilcoxon signed rank test with continuity correction	0.497837	1.5	greater	1.39297		1.50045	1
sp|Q9UGM5|FETUB_HUMAN	0.830054	-1.20474	sepsis/control	0.629332	Wilcoxon signed rank test with continuity correction	1	0.666667	less		0.912982	0.891475	1
sp|Q9UHG3|PCYOX_HUMAN	1.20902	1.20902	sepsis/control	0.677222	Wilcoxon signed rank test with continuity correction	0.999998	1.5	greater	1.07954		1.1675	1
sp|Q9UK55|ZPI_HUMAN	1.44084	1.44084	sepsis/control	1.0959	Wilcoxon signed rank test with continuity correction	0.0283457	1.5	greater	1.50462		1.53431	0.0880383
sp|Q9UNN8|EPCR_HUMAN	0.797084	-1.25457	sepsis/control	0.838372	Wilcoxon signed rank test with continuity correction	0.999946	0.666667	less		1.08792	0.946652	1
sp|Q9Y5Y7|LYVE1_HUMAN	1.81108	1.81108	sepsis/control	1.81754	Wilcoxon signed rank test with continuity correction	3.69935e-60	1.5	greater	1.9893		2.05074	3.48796e-59
sp|Q9Y6R7|FCGBP_HUMAN	2.07731	2.07731	sepsis/control	2.08402	Wilcoxon signed rank test with continuity correction	9.76841e-144	1.5	greater	2.21914		2.27369	1.22803e-142
