# Supplementary material for: Early-Stage Staphylococcus aureus Bloodstream Infection Causes Changes in the Concentrations of Lipoproteins and Acute-Phase Proteins and Is Associated with Low Antibody Titers against Bacterial Virulence Factors
Source: mSystems. 2020 Jan 21;5(1):e00632-19. doi: 10.1128/mSystems.00632-19 (PMC6977072; doi:10.1128/mSystems.00632-19)
Supplement: TABLE S4 [file mSystems.00632-19-st004.xlsx]

## Sheet: Immunoproteomics_statistics
antigen	gene_symbol	description	ratio_meta	p_value	p_value_BH_adjusted	test_method	ratio__control_vs_sepsis	median_response_control	median_response_sepsis	fold_change
SAOUHSC_01121	hla	Alpha-hemolysin	control/sepsis	0.535628	0.618569	Wilcoxon	1.3361	2626.92	3509.84	1.3361
SAOUHSC_01653	sodA	Superoxide dismutase	control/sepsis	1.66725e-06	1.4901e-05	Wilcoxon	0.44446	436.59	194.047	-2.24992
SAOUHSC_02972	isaB	Immunodominant staphylococcal antigen B	control/sepsis	2.08131e-05	0.000110232	Wilcoxon	0.348968	10831.6	3779.87	-2.86559
SAOUHSC_01114	efb	Extracellular fibrinogen-binding protein	control/sepsis	0.471874	0.567042	Wilcoxon	1.11375	48808.1	54360.2	1.11375
SAOUHSC_02466	map-w	Truncated MHC class II analog protein, putative	control/sepsis	0.0183498	0.0452417	Wilcoxon	0.345528	15715.6	5430.2	-2.89412
SAOUHSC_02169	chp	Chemotaxis inhibitory protein - CHIPS	control/sepsis	0.176871	0.258087	Wilcoxon	0.906341	348768	316103	-1.10334
SAOUHSC_00192	coa	Staphylocoagulase	control/sepsis	0.0195226	0.0473175	Wilcoxon	0.495823	39572.1	19620.7	-2.01685
SAOUHSC_02161	truncated mapW	MHC class II analog protein, putative	control/sepsis	0.0158502	0.0397645	Wilcoxon	0.456919	878085	401213	-2.18857
SAOUHSC_00816	emp	Extracellular matrix protein-binding protein emp	control/sepsis	0.878857	0.9107	Wilcoxon	1.22041	124175	151545	1.22041
SAOUHSC_00399	ssl11	Superantigen-like protein SSL11-COL Sag, putative	control/sepsis	5.13436e-06	3.80795e-05	Wilcoxon	0.293425	11542.8	3386.93	-3.40803
SAOUHSC_00196	fadB	3-hydroxyacyl-CoA dehydrogenase protein, putative	control/sepsis	2.34083e-11	6.69477e-10	Wilcoxon	0.302076	2504.88	756.664	-3.31042
SAOUHSC_00383	ssl11	Superantigen-like protein SSL1 Sag, putative	control/sepsis	0.0346653	0.0708162	Wilcoxon	0.609863	57216.5	34894.2	-1.63971
SAOUHSC_02887	isaA	Immunodominant staphylococcal antigen A	control/sepsis	0.778815	0.831124	Wilcoxon	1.08598	48004.8	52132.1	1.08598
SAOUHSC_02171	sak	Staphylokinase, putative	control/sepsis	0.222601	0.315168	Wilcoxon	0.861766	27056.2	23316.1	-1.16041
SAOUHSC_01467	pbp2	Penicillin-binding protein 2	control/sepsis	8.54735e-11	1.7461e-09	Wilcoxon	0.192091	3432.49	659.351	-5.20587
SAOUHSC_02571	ssaA	Staphylococcal secretory antigen 2	control/sepsis	0.0229756	0.0521511	Wilcoxon	0.564294	4324.07	2440.05	-1.77212
SAOUHSC_02706	sbi	Immunoglobulin G-binding protein	control/sepsis	1.30307e-07	1.43337e-06	Wilcoxon	2.08432	2.467e+07	5.14201e+07	2.08432
SAOUHSC_01316	nucl	thermonuclease, putative	control/sepsis	0.00622794	0.0164925	Wilcoxon	0.388192	2927.86	1136.57	-2.57604
SAOUHSC_01941	splB	Serine protease like protein B	control/sepsis	0.000113858	0.000493386	Wilcoxon	0.374235	13624.5	5098.78	-2.67212
SAOUHSC_00994	atl	Bifunctional autolysin (N-acetylmuramoyl-L-alanine amidase)	control/sepsis	0.571683	0.643706	Wilcoxon	1.03075	96682	99654.6	1.03075
SAOUHSC_00994.1	atl	Bifunctional autolysin (N-acetylmuramoyl-L-alanine amidase)	control/sepsis	0.697578	0.75571	Wilcoxon	1.21927	1.22758e+06	1.49674e+06	1.21927
SAOUHSC_01972	prsA	Foldase protein	control/sepsis	0.00446545	0.0130318	Wilcoxon	0.428104	3165.7	1355.25	-2.33588
SAOUHSC_01432	msrA2	Peptide methionine sulfoxide reductase	control/sepsis	1.57117e-10	2.80846e-09	Wilcoxon	0.22921	2286.69	524.133	-4.3628
SAOUHSC_01431	msrB / yppQ	Peptide methionine sulfoxide reductase B	control/sepsis	6.70711e-09	8.71925e-08	Wilcoxon	0.247351	1028.88	254.495	-4.04285
SAOUHSC_00257	esxA	ESAT-6 family virulence protein, hypothetical	control/sepsis	5.66965e-11	1.35127e-09	Wilcoxon	0.225499	3759.97	847.867	-4.43462
SAOUHSC_00262	essC / yukA	virulence protein EssC	control/sepsis	0.00594277	0.0163426	Wilcoxon	0.586148	614.146	359.981	-1.70605
SAOUHSC_00262.1	essC / yukA	virulence protein EssC	control/sepsis	7.28701e-05	0.000336143	Wilcoxon	0.335015	1585.26	531.087	-2.98494
SACOL0907	seb	Staphyloccoccal enterotoxin B	control/sepsis	0.28654	0.379401	Wilcoxon	0.73379	12413.1	9108.64	-1.36279
SA1817..C.terminal.Domain.	sec3	enterotoxin C	control/sepsis	0.00233977	0.00743527	Wilcoxon	0.485148	379.432	184.081	-2.06123
SA1646	sei	Extracellular enterotoxin type I	control/sepsis	0.898968	0.918231	Wilcoxon	1.4113	1754.35	2475.92	1.4113
SA1647	sem	Staphylococcal enterotoxin M	control/sepsis	0.886799	0.912319	Wilcoxon	1.26533	352.998	446.659	1.26533
SA1648	seo	Enterotoxin SeO	control/sepsis	5.32581e-06	3.80795e-05	Wilcoxon	0.362458	399.347	144.746	-2.75894
SACOL0887	sei / seq	Staphylococcal enterotoxin type I	control/sepsis	0.234495	0.328752	Wilcoxon	0.816045	300.554	245.266	-1.22542
SA1819	Tst/Tsst	Toxic shock syndrome-1	control/sepsis	0.505662	0.60258	Wilcoxon	0.848894	76414.9	64868.2	-1.178
SA0393	set15	exotoxin 15 / superantigen-like protein, putative	control/sepsis	0.0225168	0.051934	Wilcoxon	0.284587	2167.98	616.977	-3.51387
SAUSA300_2603	lip	triacylglycerol lipase	control/sepsis	0.778815	0.831124	Wilcoxon	1.07653	2437.9	2624.47	1.07653
SAUSA300_0320	geh	triacylglycerol lipase	control/sepsis	0.181856	0.260054	Wilcoxon	0.611267	12656	7736.21	-1.63595
SAUSA300_0099	plc	1-phosphatidylinositol phosphodiesterase	control/sepsis	0.00652537	0.016966	Wilcoxon	0.408278	20415.8	8335.33	-2.44931
SAUSA300_0862	glpQ	glycerophosphoryl diester phosphodiesterase	control/sepsis	0.034011	0.0708162	Wilcoxon	0.571608	80172	45827	-1.74945
SAUSA300_1982	groL / groEL	60 kDa chaperonin	control/sepsis	1.17466e-05	6.99901e-05	Wilcoxon	0.233705	1492.84	348.883	-4.2789
SAUSA300_1756	splC	serine protease SplC	control/sepsis	0.121017	0.192282	Wilcoxon	0.500908	12038.9	6030.36	-1.99637
SAUSA300_1755	splD	serine protease SplD	control/sepsis	0.124752	0.196039	Wilcoxon	0.719595	22566.5	16238.7	-1.38967
SACOL0479	SACOL0479	hypothetical protein	control/sepsis	0.0897491	0.147519	Wilcoxon	0.582418	143968	83849.3	-1.71698
SACOL0480	SACOL0480	hypothetical protein	control/sepsis	0.540707	0.618569	Wilcoxon	0.881561	3470.62	3059.56	-1.13435
SACOL0908	ear	uncharacterized protein, putative	control/sepsis	0.000383492	0.00152332	Wilcoxon	0.30109	498.266	150.023	-3.32126
SACOL1741	citC	isocitrate dehydrogenase	control/sepsis	0.000192873	0.0008112	Wilcoxon	0.484903	722.242	350.217	-2.06227
SACOL1665	greA	transcription elongation factor GreA	control/sepsis	6.27874e-07	5.98573e-06	Wilcoxon	0.269753	1148.66	309.855	-3.7071
SACOL2003	hlb	phospholipase C	control/sepsis	0.0333672	0.0708162	Wilcoxon	0.533797	18930.9	10105.3	-1.87337
SACOL2422	hlgB	gamma hemolysin component B	control/sepsis	0.160224	0.238668	Wilcoxon	0.78134	22387.1	17492	-1.27985
SACOL2421	hlgC	gamma hemolysin component C	control/sepsis	0.540707	0.618569	Wilcoxon	0.868328	112191	97418.2	-1.15164
SAUSA300_1381	lukF-PV	Panton-Valentine leukocidin	control/sepsis	0.253167	0.344789	Wilcoxon	0.858433	42265	36281.7	-1.16491
SA1063	prkC	serine/threonine-protein kinase C	control/sepsis	6.87047e-06	4.46581e-05	Wilcoxon	0.28617	2523.13	722.043	-3.49443
SACOL0018	purA	adenylosuccinate synthetase	control/sepsis	4.27189e-06	3.39378e-05	Wilcoxon	0.432966	912.417	395.045	-2.30965
SACOL0444	SACOL0444	hypothetical protein	control/sepsis	0.338056	0.431625	Wilcoxon	0.62878	436.514	274.471	-1.59038
SACOL0985	eap	surface protein	control/sepsis	0.0883031	0.14683	Wilcoxon	0.831301	17774.2	14775.7	-1.20293
SACOL1788	SACOL1788	uncharacterized protein, putativ	control/sepsis	4.77415e-08	5.68919e-07	Wilcoxon	0.249163	4290.88	1069.13	-4.01344
SACOL1802	SACOL1802	uncharacterized protein, putative	control/sepsis	0.000719855	0.00270893	Wilcoxon	0.422277	110.255	46.558	-2.36811
SACOL2197	SACOL2197	surface protein, putative	control/sepsis	0.0433929	0.0850026	Wilcoxon	0.385222	1265.68	487.568	-2.59591
SAB0363	Sec Bov	Sec - Bov protein	control/sepsis	0.412498	0.50851	Wilcoxon	0.788974	21871.3	17255.9	-1.26747
SACOL0886	sek	staphylococcal enterotoxin k	control/sepsis	0.130522	0.200696	Wilcoxon	0.583445	115424	67343.8	-1.71396
SA1816	sel	staphylococcal enterotoxin l	control/sepsis	0.0510982	0.0961453	Wilcoxon	0.415862	2892.8	1203.01	-2.40464
SACOL1869	splA	serine protease SplA	control/sepsis	0.169585	0.250007	Wilcoxon	0.630876	2669.23	1683.95	-1.5851
SACOL1056	sspB	cysteine protease precursor SspB	control/sepsis	3.85492e-10	6.12504e-09	Wilcoxon	0.331133	4635.12	1534.84	-3.01994
SACOL1722	tig	trigger factor	control/sepsis	1.77977e-07	1.81791e-06	Wilcoxon	0.308226	1971.93	607.8	-3.24438
SA0506	tuf	elongationsfactor Tu	control/sepsis	0.000103571	0.000462831	Wilcoxon	0.570595	2545.47	1452.43	-1.75256
AIP...Typ1	AIP-Type 1	AIP-Type 1	control/sepsis	1.2754e-16	6.91686e-15	Wilcoxon	0.104081	3797.91	395.291	-9.60788
AIP...Typ2	AIP-Type 2	AIP-Type 2	control/sepsis	1.2754e-16	6.91686e-15	Wilcoxon	0.100557	1603.42	161.235	-9.94463
AIP...Typ3	AIP-Type 3	AIP-Type 3	control/sepsis	1.45109e-16	6.91686e-15	Wilcoxon	0.115644	9741.49	1126.55	-8.64721
AIP...Typ4	AIP-Type 4	AIP-Type 4	control/sepsis	1.97397e-15	7.05693e-14	Wilcoxon	0.208049	3657.85	761.012	-4.80657
AIP...Typ1...Thiolacton	AIP-Type 1 thiolactone	AIP-Type 1 thiolactone	control/sepsis	3.26181e-05	0.000166585	Wilcoxon	0.36612	4295.65	1572.72	-2.73135
AIP...Typ3...Thiolacton	AIP-Type 3 thiolactone	AIP-Type 3 thiolactone	control/sepsis	0.0558531	0.102397	Wilcoxon	0.775632	1232.71	956.127	-1.28927
AIP...Typ4...Thiolacton	AIP-Type 4 thiolactone	AIP-Type 4 thiolactone	control/sepsis	8.42674e-10	1.20502e-08	Wilcoxon	0.430522	8163.8	3514.69	-2.32276
AIP...Typ2...Thiolacton	AIP-Type 2 thiolactone	AIP-Type 2 thiolactone	control/sepsis	0.00216644	0.00720467	Wilcoxon	0.665796	7139.48	4753.44	-1.50196
SAOUHSC_00812	clfA	clumping factor A	control/sepsis	0.249784	0.343453	Wilcoxon	1.77086	5569.93	9863.56	1.77086
SAOUHSC_01110	SAOUHSC_01110	fibrinogen-binding protein like protein (efb like)	control/sepsis	0.00128052	0.00446619	Wilcoxon	2.59027	760.277	1969.32	2.59027
SAOUHSC_02304	mazE / ydcD	antitoxin, putative	control/sepsis	0.00171464	0.00583793	Wilcoxon	0.589652	380.502	224.364	-1.69592
SAOUHSC_01219	LytN	cell wall hydrolase	control/sepsis	0.266176	0.355731	Wilcoxon	0.783371	1271.01	995.671	-1.27653
Nr1_BAF45800	cna	Collagen adhesin	control/sepsis	6.16218e-06	4.19615e-05	Wilcoxon	0.34045	40447.8	13770.5	-2.93729
Nr2_BAF45800	cna	collagen adhesin	control/sepsis	0.000260993	0.00106634	Wilcoxon	0.518546	29469.4	15281.3	-1.92847
SAOUHSC_00799	eno	enolase / phosphopyruvate hydratase	control/sepsis	0.000899065	0.00321416	Wilcoxon	0.298701	915.775	273.543	-3.34783
SAT0131_02081	SAT0131_02081	Enterotoxin type A	control/sepsis	0.000558188	0.00215732	Wilcoxon	0.443859	3382.64	1501.42	-2.25297
SAOUHSC_02260	hld	delta-hemolysin	control/sepsis	0.432137	0.528168	Wilcoxon	1.0308	133791	137912	1.0308
SAOUHSC_02463	hysA	hyaluronate lyase	control/sepsis	1.40062e-05	8.01153e-05	Wilcoxon	0.232001	25072.7	5816.88	-4.31034
SAOUHSC_01081	isdA	Iron-regulated surface determinant protein A	control/sepsis	0.566462	0.64289	Wilcoxon	1.1426	17555	20058.3	1.1426
SAOUHSC_01079	isdB	iron-regulated surface determinant protein B	control/sepsis	0.0609711	0.106328	Wilcoxon	0.686044	320995	220217	-1.45763
SAOUHSC_01843	isdH	Iron-regulated surface determinant protein H	control/sepsis	0.046687	0.0890166	Wilcoxon	0.549032	79893.6	43864.2	-1.82139
SAOUHSC_01954	lukDv	Leucotoxin LukDv, variant of LukD	control/sepsis	0.820424	0.856355	Wilcoxon	1.03361	8062.37	8333.34	1.03361
SAOUHSC_01955	lukEv	Leucotoxin LukEv, variant of LukE	control/sepsis	0.453103	0.5491	Wilcoxon	0.872097	22393.2	19529.1	-1.14666
SAOUHSC_02241	SAOUHSC_02241	Uncharacterized leukocidin-like protein 1	control/sepsis	0.647063	0.717287	Wilcoxon	0.91835	10967.2	10071.7	-1.08891
SAOUHSC_02243	lukS	Uncharacterized leukocidin-like protein 2	control/sepsis	0.582193	0.650419	Wilcoxon	1.00255	41873.2	41979.9	1.00255
SAOUHSC_02019	SAOUHSC_02019	autolysin, putative	control/sepsis	0.000740283	0.00271437	Wilcoxon	0.450028	1350.76	607.878	-2.22208
Nr1_SAOUHSC_02798	sasG	surface protein G	control/sepsis	0.0736049	0.124653	Wilcoxon	0.532147	37128.6	19757.9	-1.87918
Nr2_SAOUHSC_02798	sasG	surface protein G	control/sepsis	0.0216231	0.0506902	Wilcoxon	0.539969	18992.4	10255.3	-1.85196
SAOUHSC_01949	SAOUHSC_01949	Intracellular serine protease, putative	control/sepsis	0.054217	0.100689	Wilcoxon	0.447664	2089.42	935.36	-2.23382
SAOUHSC_00106	SAOUHSC_00106	uncharacterized protein, putative	control/sepsis	0.0609711	0.106328	Wilcoxon	0.609964	4594.71	2802.61	-1.63944
SAOUHSC_00386	set8	superantigen-like protein, putative	control/sepsis	0.00301328	0.00936739	Wilcoxon	0.523144	55290.7	28925	-1.91152
SAOUHSC_00248	lytM	Glycyl-glycine endopeptidase LytM	control/sepsis	0.00457445	0.0130829	Wilcoxon	0.532495	8240.66	4388.11	-1.87795
SAOUHSC_02333	sceD	Probable transglycosylase	control/sepsis	0.100412	0.161336	Wilcoxon	0.498559	4241	2114.39	-2.00578
SAOUHSC_02167	scn	staphylocaccal complement inhibitor	control/sepsis	0.790645	0.837498	Wilcoxon	1.1297	44083.7	49801.3	1.1297
Nr1_SAOUHSC_00545	sdrD	serine-aspartate repeat-containing protein D	control/sepsis	1.8505e-05	0.000101778	Wilcoxon	0.482543	11288.9	5447.4	-2.07235
Nr2_SAOUHSC_00545	sdrD	serine-aspartate repeat-containing protein D	control/sepsis	0.0410531	0.0815361	Wilcoxon	0.676979	12067.8	8169.64	-1.47715
SAOV0598	sdrE	SdrE protein	control/sepsis	0.0568471	0.1029	Wilcoxon	0.58833	22348	13148	-1.69973
Nr1_SA21252_2250	sdrF_2	Serine-aspartate repeat protein F	control/sepsis	8.52754e-06	5.3019e-05	Wilcoxon	0.334295	15057.6	5033.68	-2.99137
Nr2_SA21252_2250	sdrF_2	Serine-aspartate repeat protein F	control/sepsis	0.0578557	0.103417	Wilcoxon	0.708557	30022.2	21272.4	-1.41132
ISK_1994	sdrG_1	serine-aspartate repeat protein G	control/sepsis	0.0458444	0.0885911	Wilcoxon	0.439594	9224.98	4055.25	-2.27482
SAOUHSC_02971	aur	zinc metalloproteinase aureolysin, putative	control/sepsis	0.00622794	0.0164925	Wilcoxon	0.340493	6628.35	2256.91	-2.93692
SAOUHSC_00392	SAOUHSC_00392	superantigen-like protein 7, putative	control/sepsis	0.17935	0.259062	Wilcoxon	0.550342	12078.5	6647.3	-1.81705
SAOUHSC_00395	set4	superantigen-like protein, putative	control/sepsis	0.0327339	0.0708162	Wilcoxon	0.748455	25594.9	19156.6	-1.33609
SAOUHSC_00390	set10	superantigen-like protein 5, putative	control/sepsis	0.0353303	0.0711583	Wilcoxon	0.673042	52831.8	35558	-1.48579
SAOUHSC_00069	spa	Immunoglobulin G-binding protein A	control/sepsis	0.296557	0.389061	Wilcoxon	0.591506	5.40491e+07	3.19704e+07	-1.6906
SAOUHSC_00384	set7	superantigen-like protein, putative	control/sepsis	0.00376599	0.0114582	Wilcoxon	0.649519	59401.5	38582.5	-1.5396
SAOUHSC_00897	GlpQ	glycerophosphodiester phosphodiesterase, putative	control/sepsis	0.130522	0.200696	Wilcoxon	0.742343	26168.6	19426.1	-1.34709
SAOUHSC_00814	SAOUHSC_00814	secreted von Willebrand factor-binding protein	control/sepsis	4.03925e-05	0.000199177	Wilcoxon	0.360947	4570.74	1649.8	-2.77049
SAOUHSC__02963	clfB	clumping factor B	control/sepsis	5.80552e-05	0.00027673	Wilcoxon	0.325721	26470.2	8621.89	-3.07012
SAOUHSC__01112	flr	formyl peptide receptor-like 1 inhibitory protein	control/sepsis	0.917264	0.923723	Wilcoxon	0.74028	900337	666501	-1.35084
SAOUHSC__02240	hlb	truncated beta-hemolysin / phospholipase C	control/sepsis	3.41951e-06	2.87641e-05	Wilcoxon	0.304619	24977.9	7608.76	-3.28279
SAOUHSC__02708	hlgA	Gamma-hemolysin h-gamma-ii subunit, putative	control/sepsis	0.674945	0.736772	Wilcoxon	0.899551	17284	15547.8	-1.11167
SAOUHSC__00544	sdrC	Serine-aspartate repeat-containing protein C	control/sepsis	0.0216231	0.0506902	Wilcoxon	0.603875	12462.1	7525.52	-1.65597
SAOUHSC__02298	sigB	RNA polymerase sigma factor	control/sepsis	0.00961629	0.0245559	Wilcoxon	0.525706	480.245	252.468	-1.9022
SAOUHSC__00988	sspA	glutamyl endopeptidase	control/sepsis	0.386668	0.480814	Wilcoxon	0.872876	40848.6	35655.8	-1.14564
SAOUHSC__01124	SAOUHSC_00814	superantigen-like protein, putative	control/sepsis	0.811573	0.853345	Wilcoxon	1.12905	27438.4	30979.2	1.12905
SAA6159_01007	ecb	extracellular fibrinogen binding protein	control/sepsis	0.361851	0.4539	Wilcoxon	2.44905	2105.19	5155.7	2.44905
SAUSA300_1382	lukS-PV	Panton-Valentine leukocidin	control/sepsis	0.52554	0.618569	Wilcoxon	1.25773	6926.63	8711.82	1.25773
SAOUHSC_01082	isdC	Iron-regulated surface determinant protein C	control/sepsis	0.160224	0.238668	Wilcoxon	0.709369	11789.7	8363.27	-1.4097
SAOUHSC_00427	sle1 / aaa	N-acetylmuramoyl-L-alanine amidase / autolysin	control/sepsis	0.319013	0.414717	Wilcoxon	0.481156	30315.1	14586.3	-2.07833
SAOUHSC_00749	sstD	lipoprotein	control/sepsis	0.243705	0.338348	Wilcoxon	0.610851	1377.67	841.549	-1.63706
SAOUHSC_02003	msbA / grfA	multidrug export ATP-binding/permease protein, putative (Fowler 2014)	control/sepsis	0.91116	0.923723	Wilcoxon	0.967669	395.006	382.235	-1.03341
SAKOR_01991	FhuD2	Ferrichrome-binding protein	control/sepsis	0.345873	0.437698	Wilcoxon	0.692536	1245.69	862.685	-1.44397
SAUSA300_1065	eta	exofoliative toxin A	control/sepsis	0.326544	0.420683	Wilcoxon	0.757063	337.983	255.874	-1.32089
SAP057A_011	etb / sspA	exofoliative toxin B	control/sepsis	0.674945	0.736772	Wilcoxon	0.597578	972.229	580.982	-1.67342
SAOUHSC_01115	SAOUHSC_01115	uncharacterized protein, putative	control/sepsis	0.0687832	0.118506	Wilcoxon	1.8192	28039.4	51009.2	1.8192
SAR0567	sdrE	Ser-Asp rich fibrinogen/bone sialoprotein-binding protein SdrE	control/sepsis	0.134483	0.204586	Wilcoxon	0.743379	12721.5	9456.89	-1.34521
SAR0567.1	sdrE	Ser-Asp rich fibrinogen/bone sialoprotein-binding protein SdrE	control/sepsis	0.259615	0.350236	Wilcoxon	1.36367	8057.84	10988.2	1.36367
SAOUHSC_02802	fnbB / fnbpB	Fibronectin binding protein B, putative	control/sepsis	0.0346653	0.0708162	Wilcoxon	1.68954	19691.5	33269.6	1.68954
SAOUHSC_02257	sdrH	uncharacterized protein, putative	control/sepsis	0.0740946	0.124653	Wilcoxon	0.827176	49101.1	40615.3	-1.20893
SAOUHSC_00081	sbnG	aldolase, siderophore staphylobactin biosynthesis protein, putative	control/sepsis	0.00540746	0.0151621	Wilcoxon	0.527516	600.469	316.757	-1.89568
SAOUHSC_00795	gap	Glyceraldehyde-3-phosphate dehydrogenase, type 1	control/sepsis	0.100412	0.161336	Wilcoxon	0.574038	600.714	344.833	-1.74204
USA300HOU_1167	fabG	3-oxoacyl-[acyl-carrier-protein] reductase	control/sepsis	0.00222286	0.0072243	Wilcoxon	0.542402	472.15	256.095	-1.84365
SAUSA300_2296	SAUSA300_2296	esterase-like protein, putative	control/sepsis	0.0280283	0.0616622	Wilcoxon	0.652316	455.057	296.841	-1.533
SAOUHSC_01936	SplE	Serine protease E	control/sepsis	0.953978	0.953978	Wilcoxon	0.992914	6162.12	6118.45	-1.00714
SAOUHSC_01935	SplF	Serine protease F	control/sepsis	0.530572	0.618569	Wilcoxon	0.902407	49795.4	44935.7	-1.10815
SAOUHSC_02127	SspP	Staphopain A	control/sepsis	0.0041524	0.0123707	Wilcoxon	0.477655	693.713	331.356	-2.09356
SAOUHSC_02803	FnbA	Fibronectin binding proteinA	control/sepsis	0.024893	0.0556202	Wilcoxon	1.68723	28670	48373	1.68723
